# Supplementary material for: Inferring residue level hydrogen deuterium exchange with ReX
Source: Commun Chem. 2025 Nov 10;8:343. doi: 10.1038/s42004-025-01719-4 (PMC12603136; doi:10.1038/s42004-025-01719-4)
Supplement: Supplementary file 4 — Supplementary Dataset 1 [file 42004_2025_1719_MOESM4_ESM.csv]

State	DeutTime	Experiment	Protein	Start	End	Sequence	Adduct	Charge	Search RT	Actual RT	# Spectra	Search IMS	IMS Range	Peak Width	m/z Shift	Max Inty	Exp Cent	Exp Cent 2	L/R Ratio	Left %	Right %	Theor Cent	Theor Cent 2	Theor L/R	Theor Left %	Theor Right %	Score	Cent Diff	Uptake	Deut %	Cent Diff 2	# Deut 2	Deut % 2	Mark	Confidence
cyt-c_nep2	0s	ELN98675_05_03_cyt_c_nep2_0_20221111_161238	P00004	20	36	TVEKGGKHKTGPNLHGL	H	3	6.29	6.14-6.43	13	27	24-29	0.017	-0.001	1.17E+05	592.009	n/a	n/a	n/a	n/a	592.009	n/a	n/a	n/a	n/a	0.9232	n/a	n/a		n/a	n/a	n/a		High
cyt-c_nep2	0s	ELN98675_05_03_cyt_c_nep2_0_20221111_161238	P00004	22	36	EKGGKHKTGPNLHGL	H	3	6.3	6.14-6.43	13	19	16-21	0.018	-0.001	3.67E+04	525.255	n/a	n/a	n/a	n/a	525.264	n/a	n/a	n/a	n/a	0.8689	n/a	n/a		n/a	n/a	n/a		High
cyt-c_nep2	0s	ELN98675_05_03_cyt_c_nep2_0_20221111_161238	P00004	24	36	GGKHKTGPNLHGL	H	2	6.52	6.38-6.54	6	42	42-46	0.016	-0.002	6.27E+04	658.746	n/a	n/a	n/a	n/a	658.749	n/a	n/a	n/a	n/a	0.8942	n/a	n/a		n/a	n/a	n/a		High
cyt-c_nep2	0s	ELN98675_05_03_cyt_c_nep2_0_20221111_161238	P00004	24	36	GGKHKTGPNLHGL	H	3	6.52	6.36-6.64	11	16	15-19	0.013	-0.002	8.80E+04	439.504	n/a	n/a	n/a	n/a	439.502	n/a	n/a	n/a	n/a	0.9053	n/a	n/a		n/a	n/a	n/a		High
cyt-c_nep2	0s	ELN98675_05_03_cyt_c_nep2_0_20221111_161238	P00004	27	36	HKTGPNLHGL	H	2	6.81	6.71-6.86	7	29	26-31	0.016	-0.001	4.39E+04	537.629	n/a	n/a	n/a	n/a	537.611	n/a	n/a	n/a	n/a	0.8954	n/a	n/a		n/a	n/a	n/a		High
cyt-c_nep2	0s	ELN98675_05_03_cyt_c_nep2_0_20221111_161238	P00004	29	36	TGPNLHGL	H	2	8.07	7.95-8.10	6	15	Dec-17	0.013	-0.001	4.54E+04	404.952	n/a	n/a	n/a	n/a	404.955	n/a	n/a	n/a	n/a	0.9186	n/a	n/a		n/a	n/a	n/a		High
cyt-c_nep2	0s	ELN98675_05_03_cyt_c_nep2_0_20221111_161238	P00004	37	49	FGRKTGQAPGFTY	H	2	8.33	8.23-8.35	6	46	46-50	0.019	-0.002	3.62E+04	715.801	n/a	n/a	n/a	n/a	715.798	n/a	n/a	n/a	n/a	0.9053	n/a	n/a		n/a	n/a	n/a		High
cyt-c_nep2	0s	ELN98675_05_03_cyt_c_nep2_0_20221111_161238	P00004	37	54	FGRKTGQAPGFTYTDANK	H	3	6.53	6.41-6.57	6	30	30-34	0.017	-0.002	3.08E+04	654.039	n/a	n/a	n/a	n/a	654.05	n/a	n/a	n/a	n/a	0.8813	n/a	n/a		n/a	n/a	n/a		Medium
cyt-c_nep2	0s	ELN98675_05_03_cyt_c_nep2_0_20221111_161238	P00004	41	49	TGQAPGFTY	H	1	8.49	8.39-8.69	11	118	115-120	0.027	-0.002	4.43E+04	941.981	n/a	n/a	n/a	n/a	942.004	n/a	n/a	n/a	n/a	0.9033	n/a	n/a		n/a	n/a	n/a		High
cyt-c_nep2	0s	ELN98675_05_03_cyt_c_nep2_0_20221111_161238	P00004	41	51	TGQAPGFTYTD	H	2	7.47	7.37-7.49	6	30	27-32	0.017	-0.001	2.69E+04	579.604	n/a	n/a	n/a	n/a	579.602	n/a	n/a	n/a	n/a	0.9069	n/a	n/a		n/a	n/a	n/a		Medium
cyt-c_nep2	0s	ELN98675_05_03_cyt_c_nep2_0_20221111_161238	P00004	41	54	TGQAPGFTYTDANK	H	2	6.49	6.36-6.67	12	47	47-51	0.016	-0.002	2.55E+05	736.277	n/a	n/a	n/a	n/a	736.278	n/a	n/a	n/a	n/a	0.9015	n/a	n/a		n/a	n/a	n/a		High
cyt-c_nep2	0s	ELN98675_05_03_cyt_c_nep2_0_20221111_161238	P00004	41	56	TGQAPGFTYTDANKNK	H	2	5.96	5.88-6.04	6	77	74-79	0.03	-0.002	8.98E+03	857.426	n/a	n/a	n/a	n/a	857.416	n/a	n/a	n/a	n/a	0.9063	n/a	n/a		n/a	n/a	n/a		High
cyt-c_nep2	0s	ELN98675_05_03_cyt_c_nep2_0_20221111_161238	P00004	49	65	YTDANKNKGITWKEETL	H	3	8.78	8.68-8.81	6	32	29-34	0.029	-0.002	1.54E+03	671.458	n/a	n/a	n/a	n/a	671.406	n/a	n/a	n/a	n/a	0.8711	n/a	n/a		n/a	n/a	n/a		High
cyt-c_nep2	0s	ELN98675_05_03_cyt_c_nep2_0_20221111_161238	P00004	50	62	TDANKNKGITWKE	H	2	6.45	6.31-6.54	9	51	50-54	0.024	-0.002	1.62E+04	753.347	n/a	n/a	n/a	n/a	753.33	n/a	n/a	n/a	n/a	0.8998	n/a	n/a		n/a	n/a	n/a		High
cyt-c_nep2	0s	ELN98675_05_03_cyt_c_nep2_0_20221111_161238	P00004	50	63	TDANKNKGITWKEE	H	3	6.35	6.21-6.48	12	24	21-26	0.021	-0.002	9.85E+03	545.62	n/a	n/a	n/a	n/a	545.594	n/a	n/a	n/a	n/a	0.9018	n/a	n/a		n/a	n/a	n/a		High
cyt-c_nep2	0s	ELN98675_05_03_cyt_c_nep2_0_20221111_161238	P00004	50	64	TDANKNKGITWKEET	H	3	6.35	6.26-6.38	6	28	25-30	0.023	-0.002	5.42E+03	579.307	n/a	n/a	n/a	n/a	579.296	n/a	n/a	n/a	n/a	0.9057	n/a	n/a		n/a	n/a	n/a		High
cyt-c_nep2	0s	ELN98675_05_03_cyt_c_nep2_0_20221111_161238	P00004	50	65	TDANKNKGITWKEETL	H	3	8.29	8.18-8.35	8	32	29-34	0.016	-0.002	1.48E+05	617.018	n/a	n/a	n/a	n/a	617.015	n/a	n/a	n/a	n/a	0.9178	n/a	n/a		n/a	n/a	n/a		High
cyt-c_nep2	0s	ELN98675_05_03_cyt_c_nep2_0_20221111_161238	P00004	52	65	ANKNKGITWKEETL	H	3	8.26	8.10-8.38	12	25	22-27	0.017	-0.002	4.89E+04	544.957	n/a	n/a	n/a	n/a	544.951	n/a	n/a	n/a	n/a	0.926	n/a	n/a		n/a	n/a	n/a		High
cyt-c_nep2	0s	ELN98675_05_03_cyt_c_nep2_0_20221111_161238	P00004	53	65	NKNKGITWKEETL	H	3	8.28	8.20-8.33	6	26	23-28	0.022	-0.002	3.63E+03	521.269	n/a	n/a	n/a	n/a	521.258	n/a	n/a	n/a	n/a	0.9004	n/a	n/a		n/a	n/a	n/a		High
cyt-c_nep2	0s	ELN98675_05_03_cyt_c_nep2_0_20221111_161238	P00004	55	62	NKGITWKE	H	2	6.96	6.86-6.99	6	22	19-24	0.015	-0.001	1.08E+05	488.558	n/a	n/a	n/a	n/a	488.558	n/a	n/a	n/a	n/a	0.9041	n/a	n/a		n/a	n/a	n/a		High
cyt-c_nep2	0s	ELN98675_05_03_cyt_c_nep2_0_20221111_161238	P00004	55	63	NKGITWKEE	H	2	6.82	6.69-6.81	6	29	28-32	0.015	-0.001	3.17E+04	553.119	n/a	n/a	n/a	n/a	553.115	n/a	n/a	n/a	n/a	0.8761	n/a	n/a		n/a	n/a	n/a		Medium
cyt-c_nep2	0s	ELN98675_05_03_cyt_c_nep2_0_20221111_161238	P00004	55	64	NKGITWKEET	H	2	6.78	6.69-6.84	7	35	37-39	0.017	-0.002	2.29E+04	603.671	n/a	n/a	n/a	n/a	603.667	n/a	n/a	n/a	n/a	0.8991	n/a	n/a		n/a	n/a	n/a		High
cyt-c_nep2	0s	ELN98675_05_03_cyt_c_nep2_0_20221111_161238	P00004	55	65	NKGITWKEETL	H	2	8.83	8.71-8.95	11	45	44-48	0.013	-0.001	5.50E+05	660.247	n/a	n/a	n/a	n/a	660.246	n/a	n/a	n/a	n/a	0.8817	n/a	n/a		n/a	n/a	n/a		High
cyt-c_nep2	0s	ELN98675_05_03_cyt_c_nep2_0_20221111_161238	P00004	57	65	GITWKEETL	H	2	9.85	9.79-9.91	6	29	30-32	0.014	-0.001	4.90E+04	539.101	n/a	n/a	n/a	n/a	539.108	n/a	n/a	n/a	n/a	0.8847	n/a	n/a		n/a	n/a	n/a		Medium
cyt-c_nep2	0s	ELN98675_05_03_cyt_c_nep2_0_20221111_161238	P00004	65	81	LMEYLENPKKYIPGTKM	H	3	9.29	9.19-9.36	8	37	37-41	0.023	-0.002	1.26E+04	686.168	n/a	n/a	n/a	n/a	686.163	n/a	n/a	n/a	n/a	0.9045	n/a	n/a		n/a	n/a	n/a		High
cyt-c_nep2	0s	ELN98675_05_03_cyt_c_nep2_0_20221111_161238	P00004	65	83	LMEYLENPKKYIPGTKMIF	H	3	11.45	11.33-11.54	8	46	46-50	0.03	-0.003	3.73E+03	772.953	n/a	n/a	n/a	n/a	772.94	n/a	n/a	n/a	n/a	0.8998	n/a	n/a		n/a	n/a	n/a		High
cyt-c_nep2	0s	ELN98675_05_03_cyt_c_nep2_0_20221111_161238	P00004	66	71	MEYLEN	H	1	7.42	7.32-7.49	8	99	96-101	0.018	-0.001	3.38E+05	798.868	n/a	n/a	n/a	n/a	798.882	n/a	n/a	n/a	n/a	0.9034	n/a	n/a		n/a	n/a	n/a		High
cyt-c_nep2	0s	ELN98675_05_03_cyt_c_nep2_0_20221111_161238	P00004	66	74	MEYLENPKK	H	2	6.18	6.04-6.23	9	31	28-33	0.02	-0.001	1.20E+04	576.775	n/a	n/a	n/a	n/a	576.675	n/a	n/a	n/a	n/a	0.8421	n/a	n/a		n/a	n/a	n/a		Medium
cyt-c_nep2	0s	ELN98675_05_03_cyt_c_nep2_0_20221111_161238	P00004	66	81	MEYLENPKKYIPGTKM	H	3	8.43	8.33-8.50	8	32	29-34	0.016	-0.002	2.63E+05	648.438	n/a	n/a	n/a	n/a	648.443	n/a	n/a	n/a	n/a	0.9161	n/a	n/a		n/a	n/a	n/a		High
cyt-c_nep2	0s	ELN98675_05_03_cyt_c_nep2_0_20221111_161238	P00004	66	83	MEYLENPKKYIPGTKMIF	H	3	10.85	10.75-10.92	8	41	38-43	0.018	-0.002	1.62E+05	735.216	n/a	n/a	n/a	n/a	735.221	n/a	n/a	n/a	n/a	0.9291	n/a	n/a		n/a	n/a	n/a		Medium
cyt-c_nep2	0s	ELN98675_05_03_cyt_c_nep2_0_20221111_161238	P00004	68	74	YLENPKK	H	2	4.72	4.65-4.77	6	18	15-20	0.016	-0.001	1.89E+04	446.516	n/a	n/a	n/a	n/a	446.519	n/a	n/a	n/a	n/a	0.924	n/a	n/a		n/a	n/a	n/a		High
cyt-c_nep2	0s	ELN98675_05_03_cyt_c_nep2_0_20221111_161238	P00004	68	81	YLENPKKYIPGTKM	H	2	7.36	7.29-7.44	7	63	63-67	0.018	-0.002	8.24E+04	842.003	n/a	n/a	n/a	n/a	842.006	n/a	n/a	n/a	n/a	0.901	n/a	n/a		n/a	n/a	n/a		High
cyt-c_nep2	0s	ELN98675_05_03_cyt_c_nep2_0_20221111_161238	P00004	68	81	YLENPKKYIPGTKM	H	3	7.36	7.24-7.55	12	23	22-26	0.014	-0.001	1.11E+05	561.669	n/a	n/a	n/a	n/a	561.673	n/a	n/a	n/a	n/a	0.9006	n/a	n/a		n/a	n/a	n/a		High
cyt-c_nep2	0s	ELN98675_05_03_cyt_c_nep2_0_20221111_161238	P00004	68	82	YLENPKKYIPGTKMI	H	3	8.45	8.23-8.43	9	27	27-31	0.028	-0.002	1.72E+03	599.427	n/a	n/a	n/a	n/a	599.392	n/a	n/a	n/a	n/a	0.8305	n/a	n/a		n/a	n/a	n/a		Medium
cyt-c_nep2	0s	ELN98675_05_03_cyt_c_nep2_0_20221111_161238	P00004	68	83	YLENPKKYIPGTKMIF	H	3	10.31	10.20-10.34	7	31	31-35	0.015	-0.002	1.14E+05	648.445	n/a	n/a	n/a	n/a	648.45	n/a	n/a	n/a	n/a	0.9069	n/a	n/a		n/a	n/a	n/a		High
cyt-c_nep2	0s	ELN98675_05_03_cyt_c_nep2_0_20221111_161238	P00004	68	87	YLENPKKYIPGTKMIFAGIK	H	3	9.73	9.55-9.85	14	56	53-58	0.019	-0.002	1.21E+05	771.603	n/a	n/a	n/a	n/a	771.604	n/a	n/a	n/a	n/a	0.905	n/a	n/a		n/a	n/a	n/a		High
cyt-c_nep2	0s	ELN98675_05_03_cyt_c_nep2_0_20221111_161238	P00004	69	80	LENPKKYIPGTK	H	2	5.82	5.68-5.95	12	49	48-52	0.025	-0.002	1.29E+04	694.842	n/a	n/a	n/a	n/a	694.82	n/a	n/a	n/a	n/a	0.8871	n/a	n/a		n/a	n/a	n/a		High
cyt-c_nep2	0s	ELN98675_05_03_cyt_c_nep2_0_20221111_161238	P00004	69	81	LENPKKYIPGTKM	H	2	6.75	6.64-6.81	8	52	49-54	0.019	-0.002	8.39E+04	760.409	n/a	n/a	n/a	n/a	760.419	n/a	n/a	n/a	n/a	0.9288	n/a	n/a		n/a	n/a	n/a		High
cyt-c_nep2	0s	ELN98675_05_03_cyt_c_nep2_0_20221111_161238	P00004	69	83	LENPKKYIPGTKMIF	H	2	9.93	9.84-9.96	6	65	62-67	0.021	-0.002	5.23E+04	890.587	n/a	n/a	n/a	n/a	890.585	n/a	n/a	n/a	n/a	0.931	n/a	n/a		n/a	n/a	n/a		High
cyt-c_nep2	0s	ELN98675_05_03_cyt_c_nep2_0_20221111_161238	P00004	69	83	LENPKKYIPGTKMIF	H	3	9.93	9.82-9.96	7	27	24-29	0.015	-0.002	1.56E+05	594.056	n/a	n/a	n/a	n/a	594.059	n/a	n/a	n/a	n/a	0.9087	n/a	n/a		n/a	n/a	n/a		High
cyt-c_nep2	0s	ELN98675_05_03_cyt_c_nep2_0_20221111_161238	P00004	69	87	LENPKKYIPGTKMIFAGIK	H	3	9.39	9.23-9.53	12	50	47-52	0.018	-0.002	1.87E+05	717.213	n/a	n/a	n/a	n/a	717.212	n/a	n/a	n/a	n/a	0.9226	n/a	n/a		n/a	n/a	n/a		High
cyt-c_nep2	0s	ELN98675_05_03_cyt_c_nep2_0_20221111_161238	P00004	72	80	PKKYIPGTK	H	2	4.71	4.62-4.75	6	28	28-32	0.017	-0.001	1.46E+04	516.666	n/a	n/a	n/a	n/a	516.633	n/a	n/a	n/a	n/a	0.8655	n/a	n/a		n/a	n/a	n/a		High
cyt-c_nep2	0s	ELN98675_05_03_cyt_c_nep2_0_20221111_161238	P00004	72	81	PKKYIPGTKM	H	2	5.63	5.58-5.73	7	34	31-36	0.017	-0.001	7.75E+04	582.232	n/a	n/a	n/a	n/a	582.231	n/a	n/a	n/a	n/a	0.9178	n/a	n/a		n/a	n/a	n/a		Medium
cyt-c_nep2	0s	ELN98675_05_03_cyt_c_nep2_0_20221111_161238	P00004	72	83	PKKYIPGTKMIF	H	2	9.51	9.41-9.54	5	48	45-50	0.017	-0.001	1.60E+05	712.399	n/a	n/a	n/a	n/a	712.397	n/a	n/a	n/a	n/a	0.9267	n/a	n/a		n/a	n/a	n/a		High
cyt-c_nep2	0s	ELN98675_05_03_cyt_c_nep2_0_20221111_161238	P00004	72	87	PKKYIPGTKMIFAGIK	H	3	8.94	8.86-8.98	6	34	31-36	0.018	-0.002	4.45E+04	598.418	n/a	n/a	n/a	n/a	598.421	n/a	n/a	n/a	n/a	0.9051	n/a	n/a		n/a	n/a	n/a		High
cyt-c_nep2	0s	ELN98675_05_03_cyt_c_nep2_0_20221111_161238	P00004	72	89	PKKYIPGTKMIFAGIKKK	H	3	7.43	7.33-7.63	11	47	44-49	0.019	-0.002	7.04E+04	683.863	n/a	n/a	n/a	n/a	683.869	n/a	n/a	n/a	n/a	0.9259	n/a	n/a		n/a	n/a	n/a		High
cyt-c_nep2	0s	ELN98675_05_03_cyt_c_nep2_0_20221111_161238	P00004	75	81	YIPGTKM	H	1	6.87	6.79-6.91	6	104	101-106	0.027	-0.001	1.06E+04	809.983	n/a	n/a	n/a	n/a	809.995	n/a	n/a	n/a	n/a	0.898	n/a	n/a		n/a	n/a	n/a		High
cyt-c_nep2	0s	ELN98675_05_03_cyt_c_nep2_0_20221111_161238	P00004	75	83	YIPGTKMIF	H	2	11.51	11.40-11.56	6	29	29-33	0.012	-0.001	2.03E+05	535.667	n/a	n/a	n/a	n/a	535.667	n/a	n/a	n/a	n/a	0.8954	n/a	n/a		n/a	n/a	n/a		High
cyt-c_nep2	0s	ELN98675_05_03_cyt_c_nep2_0_20221111_161238	P00004	75	87	YIPGTKMIFAGIK	H	2	10.57	10.44-10.60	6	57	57-61	0.024	-0.002	8.84E+03	720.404	n/a	n/a	n/a	n/a	720.397	n/a	n/a	n/a	n/a	0.9013	n/a	n/a		n/a	n/a	n/a		High
cyt-c_nep2	0s	ELN98675_05_03_cyt_c_nep2_0_20221111_161238	P00004	75	89	YIPGTKMIFAGIKKK	H	3	8.71	8.56-8.81	11	30	31-32	0.021	-0.002	6.80E+03	566.051	n/a	n/a	n/a	n/a	566.049	n/a	n/a	n/a	n/a	0.8965	n/a	n/a		n/a	n/a	n/a		Medium
cyt-c_nep2	0s	ELN98675_05_03_cyt_c_nep2_0_20221111_161238	P00004	81	89	MIFAGIKKK	H	2	7.12	6.99-7.22	9	31	32-34	0.023	-0.001	3.69E+03	518.674	n/a	n/a	n/a	n/a	518.682	n/a	n/a	n/a	n/a	0.8892	n/a	n/a		n/a	n/a	n/a		Medium
cyt-c_nep2	0s	ELN98675_05_03_cyt_c_nep2_0_20221111_161238	P00004	82	87	IFAGIK	H	1	7.78	7.65-7.90	11	80	77-82	0.018	-0.001	1.11E+05	648.799	n/a	n/a	n/a	n/a	648.814	n/a	n/a	n/a	n/a	0.9244	n/a	n/a		n/a	n/a	n/a		High
cyt-c_nep2	0s	ELN98675_05_03_cyt_c_nep2_0_20221111_161238	P00004	82	89	IFAGIKKK	H	2	5.46	5.32-5.58	10	24	21-26	0.013	-0.001	2.43E+05	453.079	n/a	n/a	n/a	n/a	453.083	n/a	n/a	n/a	n/a	0.9105	n/a	n/a		n/a	n/a	n/a		High
cyt-c_nep2	0s	ELN98675_05_03_cyt_c_nep2_0_20221111_161238	P00004	82	94	IFAGIKKKTERED	H	2	6.86	6.69-6.99	13	27	27-31	0.035	-0.002	1.43E+03	768.417	n/a	n/a	n/a	n/a	768.387	n/a	n/a	n/a	n/a	0.8705	n/a	n/a		n/a	n/a	n/a		High
cyt-c_nep2	0s	ELN98675_05_03_cyt_c_nep2_0_20221111_161238	P00004	82	95	IFAGIKKKTEREDL	H	3	6.85	6.69-6.99	13	25	25-29	0.012	-0.001	4.75E+05	550.312	n/a	n/a	n/a	n/a	550.313	n/a	n/a	n/a	n/a	0.8881	n/a	n/a		n/a	n/a	n/a		High
cyt-c_nep2	0s	ELN98675_05_03_cyt_c_nep2_0_20221111_161238	P00004	82	97	IFAGIKKKTEREDLIA	H	3	7.71	7.55-7.82	12	32	29-34	0.019	-0.002	3.92E+04	611.727	n/a	n/a	n/a	n/a	611.725	n/a	n/a	n/a	n/a	0.9202	n/a	n/a		n/a	n/a	n/a		High
cyt-c_nep2	0s	ELN98675_05_03_cyt_c_nep2_0_20221111_161238	P00004	82	98	IFAGIKKKTEREDLIAY	H	3	8.63	8.47-8.76	11	38	35-40	0.021	-0.002	3.30E+04	666.13	n/a	n/a	n/a	n/a	666.116	n/a	n/a	n/a	n/a	0.9019	n/a	n/a		n/a	n/a	n/a		High
cyt-c_nep2	0s	ELN98675_05_03_cyt_c_nep2_0_20221111_161238	P00004	82	100	IFAGIKKKTEREDLIAYLK	H	3	9.45	9.31-9.61	12	44	41-46	0.024	-0.002	2.50E+04	746.558	n/a	n/a	n/a	n/a	746.56	n/a	n/a	n/a	n/a	0.9006	n/a	n/a		n/a	n/a	n/a		High
cyt-c_nep2	0s	ELN98675_05_03_cyt_c_nep2_0_20221111_161238	P00004	84	95	AGIKKKTEREDL	H	2	5.1	4.97-5.20	9	49	48-52	0.016	-0.002	9.59E+04	694.796	n/a	n/a	n/a	n/a	694.799	n/a	n/a	n/a	n/a	0.8916	n/a	n/a		n/a	n/a	n/a		High
cyt-c_nep2	0s	ELN98675_05_03_cyt_c_nep2_0_20221111_161238	P00004	84	97	AGIKKKTEREDLIA	H	2	6.23	6.06-6.19	6	58	58-62	0.025	-0.002	7.39E+03	786.946	n/a	n/a	n/a	n/a	786.917	n/a	n/a	n/a	n/a	0.8546	n/a	n/a		n/a	n/a	n/a		High
cyt-c_nep2	0s	ELN98675_05_03_cyt_c_nep2_0_20221111_161238	P00004	84	98	AGIKKKTEREDLIAY	H	3	7.62	7.55-7.67	6	26	23-28	0.021	-0.002	6.98E+03	579.339	n/a	n/a	n/a	n/a	579.339	n/a	n/a	n/a	n/a	0.9159	n/a	n/a		n/a	n/a	n/a		High
cyt-c_nep2	0s	ELN98675_05_03_cyt_c_nep2_0_20221111_161238	P00004	88	95	KKTEREDL	H	2	5.12	5.05-5.18	6	26	26-30	0.011	-0.001	4.55E+05	510.067	n/a	n/a	n/a	n/a	510.069	n/a	n/a	n/a	n/a	0.8796	n/a	n/a		n/a	n/a	n/a		High
cyt-c_nep2	0s	ELN98675_05_03_cyt_c_nep2_0_20221111_161238	P00004	88	97	KKTEREDLIA	H	2	6.38	6.21-6.48	12	34	31-36	0.018	-0.001	6.66E+04	602.189	n/a	n/a	n/a	n/a	602.187	n/a	n/a	n/a	n/a	0.918	n/a	n/a		n/a	n/a	n/a		High
cyt-c_nep2	0s	ELN98675_05_03_cyt_c_nep2_0_20221111_161238	P00004	88	98	KKTEREDLIAY	H	2	7.87	7.77-7.90	6	43	43-47	0.019	-0.001	2.99E+04	683.776	n/a	n/a	n/a	n/a	683.774	n/a	n/a	n/a	n/a	0.8929	n/a	n/a		n/a	n/a	n/a		High
cyt-c_nep2	0s	ELN98675_05_03_cyt_c_nep2_0_20221111_161238	P00004	88	100	KKTEREDLIAYLK	H	3	9.11	8.95-9.21	10	27	24-29	0.017	-0.002	3.82E+04	536.624	n/a	n/a	n/a	n/a	536.629	n/a	n/a	n/a	n/a	0.9234	n/a	n/a		n/a	n/a	n/a		High
cyt-c_nep2	0s	ELN98675_05_03_cyt_c_nep2_0_20221111_161238	P00004	88	101	KKTEREDLIAYLKK	H	3	8.21	8.10-8.25	7	26	23-28	0.017	-0.002	6.06E+04	579.352	n/a	n/a	n/a	n/a	579.353	n/a	n/a	n/a	n/a	0.9195	n/a	n/a		n/a	n/a	n/a		High
cyt-c_nep2	0s	ELN98675_05_03_cyt_c_nep2_0_20221111_161238	P00004	88	105	KKTEREDLIAYLKKATNE	H	3	9.81	9.67-9.94	12	44	41-46	0.018	-0.002	1.94E+05	717.823	n/a	n/a	n/a	n/a	717.819	n/a	n/a	n/a	n/a	0.913	n/a	n/a		n/a	n/a	n/a		High
cyt-c_nep2	0s	ELN98675_05_03_cyt_c_nep2_0_20221111_161238	P00004	90	95	TEREDL	H	1	5.77	5.63-5.90	12	88	85-90	0.018	-0.001	2.42E+05	762.776	n/a	n/a	n/a	n/a	762.786	n/a	n/a	n/a	n/a	0.9205	n/a	n/a		n/a	n/a	n/a		High
cyt-c_nep2	0s	ELN98675_05_03_cyt_c_nep2_0_20221111_161238	P00004	90	97	TEREDLIA	H	2	7.34	7.24-7.39	7	22	21-25	0.013	-0.001	6.21E+04	474.012	n/a	n/a	n/a	n/a	474.015	n/a	n/a	n/a	n/a	0.8893	n/a	n/a		n/a	n/a	n/a		High
cyt-c_nep2	0s	ELN98675_05_03_cyt_c_nep2_0_20221111_161238	P00004	90	98	TEREDLIAY	H	2	8.94	8.86-8.98	6	30	31-32	0.017	-0.001	1.39E+04	555.585	n/a	n/a	n/a	n/a	555.602	n/a	n/a	n/a	n/a	0.8632	n/a	n/a		n/a	n/a	n/a		Medium
cyt-c_nep2	0s	ELN98675_05_03_cyt_c_nep2_0_20221111_161238	P00004	90	100	TEREDLIAYLK	H	2	10.11	9.99-10.22	9	49	49-53	0.021	-0.002	1.54E+04	676.271	n/a	n/a	n/a	n/a	676.267	n/a	n/a	n/a	n/a	0.8836	n/a	n/a		n/a	n/a	n/a		High
cyt-c_nep2	0s	ELN98675_05_03_cyt_c_nep2_0_20221111_161238	P00004	90	101	TEREDLIAYLKK	H	3	8.96	8.83-9.09	10	20	19-23	0.017	-0.001	1.73E+04	493.908	n/a	n/a	n/a	n/a	493.905	n/a	n/a	n/a	n/a	0.9144	n/a	n/a		n/a	n/a	n/a		High
cyt-c_nep2	0s	ELN98675_05_03_cyt_c_nep2_0_20221111_161238	P00004	90	105	TEREDLIAYLKKATNE	H	3	10.6	10.53-10.68	6	35	32-37	0.017	-0.002	3.83E+04	632.374	n/a	n/a	n/a	n/a	632.371	n/a	n/a	n/a	n/a	0.9143	n/a	n/a		n/a	n/a	n/a		Medium
cyt-c_nep2	0s	ELN98675_05_03_cyt_c_nep2_0_20221111_161238	P00004	95	100	LIAYLK	H	1	8.32	8.20-8.40	9	96	93-98	0.033	-0.001	3.73E+03	720.899	n/a	n/a	n/a	n/a	720.92	n/a	n/a	n/a	n/a	0.8915	n/a	n/a		n/a	n/a	n/a		High
cyt-c_nep2	0s	ELN98675_05_03_cyt_c_nep2_0_20221111_161238	P00004	96	101	IAYLKK	H	1	5.35	5.23-5.45	10	97	94-99	0.018	-0.001	3.28E+05	735.926	n/a	n/a	n/a	n/a	735.935	n/a	n/a	n/a	n/a	0.9195	n/a	n/a		n/a	n/a	n/a		High
cyt-c_nep2	0s	ELN98675_05_03_cyt_c_nep2_0_20221111_161238	P00004	96	105	IAYLKKATNE	H	2	5.57	5.45-5.68	9	35	35-39	0.014	-0.001	1.07E+06	576.218	n/a	n/a	n/a	n/a	576.171	n/a	n/a	n/a	n/a	0.7448	n/a	n/a		n/a	n/a	n/a		Medium
cyt-c_nep2	0s	ELN98675_05_03_cyt_c_nep2_0_20221111_161238	P00004	98	105	YLKKATNE	H	2	4.37	4.27-4.39	6	23	25-29	0.011	-0.002	1.28E+05	484.079	n/a	n/a	n/a	n/a	484.053	n/a	n/a	n/a	n/a	0.8161	n/a	n/a		n/a	n/a	n/a		Medium
cyt-c_nep2	0s	ELN98675_05_04_cyt_c_nep2_0_20221111_163406	P00004	20	36	TVEKGGKHKTGPNLHGL	H	3	6.29	6.11-6.41	13	27	24-29	0.016	-0.002	1.18E+05	592.01	n/a	n/a	n/a	n/a	592.009	n/a	n/a	n/a	n/a	0.9222	n/a	n/a		n/a	n/a	n/a		High
cyt-c_nep2	0s	ELN98675_05_04_cyt_c_nep2_0_20221111_163406	P00004	22	36	EKGGKHKTGPNLHGL	H	3	6.3	6.21-6.36	7	19	16-21	0.017	-0.001	2.62E+04	525.257	n/a	n/a	n/a	n/a	525.264	n/a	n/a	n/a	n/a	0.898	n/a	n/a		n/a	n/a	n/a		High
cyt-c_nep2	0s	ELN98675_05_04_cyt_c_nep2_0_20221111_163406	P00004	24	36	GGKHKTGPNLHGL	H	2	6.52	6.38-6.54	6	42	39-44	0.018	-0.002	5.19E+04	658.753	n/a	n/a	n/a	n/a	658.749	n/a	n/a	n/a	n/a	0.9201	n/a	n/a		n/a	n/a	n/a		High
cyt-c_nep2	0s	ELN98675_05_04_cyt_c_nep2_0_20221111_163406	P00004	24	36	GGKHKTGPNLHGL	H	3	6.52	6.38-6.54	6	16	13-18	0.014	-0.002	6.55E+04	439.499	n/a	n/a	n/a	n/a	439.502	n/a	n/a	n/a	n/a	0.9131	n/a	n/a		n/a	n/a	n/a		High
cyt-c_nep2	0s	ELN98675_05_04_cyt_c_nep2_0_20221111_163406	P00004	27	36	HKTGPNLHGL	H	2	6.81	6.71-6.84	6	29	28-32	0.015	-0.001	3.94E+04	537.623	n/a	n/a	n/a	n/a	537.611	n/a	n/a	n/a	n/a	0.9048	n/a	n/a		n/a	n/a	n/a		High
cyt-c_nep2	0s	ELN98675_05_04_cyt_c_nep2_0_20221111_163406	P00004	29	36	TGPNLHGL	H	2	8.07	7.95-8.10	6	15	Dec-17	0.014	-0.001	4.59E+04	404.958	n/a	n/a	n/a	n/a	404.955	n/a	n/a	n/a	n/a	0.9325	n/a	n/a		n/a	n/a	n/a		High
cyt-c_nep2	0s	ELN98675_05_04_cyt_c_nep2_0_20221111_163406	P00004	37	49	FGRKTGQAPGFTY	H	2	8.33	8.18-8.40	10	46	46-50	0.02	-0.002	4.45E+04	715.797	n/a	n/a	n/a	n/a	715.798	n/a	n/a	n/a	n/a	0.8911	n/a	n/a		n/a	n/a	n/a		Medium
cyt-c_nep2	0s	ELN98675_05_04_cyt_c_nep2_0_20221111_163406	P00004	37	54	FGRKTGQAPGFTYTDANK	H	3	6.53	6.41-6.54	5	30	27-32	0.018	-0.002	2.06E+04	654.051	n/a	n/a	n/a	n/a	654.05	n/a	n/a	n/a	n/a	0.8813	n/a	n/a		n/a	n/a	n/a		High
cyt-c_nep2	0s	ELN98675_05_04_cyt_c_nep2_0_20221111_163406	P00004	41	49	TGQAPGFTY	H	1	8.49	8.43-8.56	5	118	115-120	0.025	-0.002	3.75E+04	941.989	n/a	n/a	n/a	n/a	942.004	n/a	n/a	n/a	n/a	0.9169	n/a	n/a		n/a	n/a	n/a		High
cyt-c_nep2	0s	ELN98675_05_04_cyt_c_nep2_0_20221111_163406	P00004	41	51	TGQAPGFTYTD	H	2	7.47	7.37-7.49	6	30	27-32	0.017	-0.002	2.89E+04	579.596	n/a	n/a	n/a	n/a	579.602	n/a	n/a	n/a	n/a	0.9139	n/a	n/a		n/a	n/a	n/a		High
cyt-c_nep2	0s	ELN98675_05_04_cyt_c_nep2_0_20221111_163406	P00004	41	54	TGQAPGFTYTDANK	H	2	6.49	6.36-6.66	12	47	44-49	0.019	-0.002	1.58E+05	736.281	n/a	n/a	n/a	n/a	736.278	n/a	n/a	n/a	n/a	0.9333	n/a	n/a		n/a	n/a	n/a		High
cyt-c_nep2	0s	ELN98675_05_04_cyt_c_nep2_0_20221111_163406	P00004	41	56	TGQAPGFTYTDANKNK	H	2	5.96	5.85-5.98	6	77	77-81	0.028	-0.003	1.19E+04	857.42	n/a	n/a	n/a	n/a	857.416	n/a	n/a	n/a	n/a	0.903	n/a	n/a		n/a	n/a	n/a		High
cyt-c_nep2	0s	ELN98675_05_04_cyt_c_nep2_0_20221111_163406	P00004	49	65	YTDANKNKGITWKEETL	H	3	8.78	8.61-8.88	12	32	29-34	0.03	-0.002	2.51E+03	671.452	n/a	n/a	n/a	n/a	671.406	n/a	n/a	n/a	n/a	0.8683	n/a	n/a		n/a	n/a	n/a		High
cyt-c_nep2	0s	ELN98675_05_04_cyt_c_nep2_0_20221111_163406	P00004	50	62	TDANKNKGITWKE	H	2	6.45	6.28-6.54	10	51	50-54	0.023	-0.002	1.81E+04	753.345	n/a	n/a	n/a	n/a	753.33	n/a	n/a	n/a	n/a	0.8907	n/a	n/a		n/a	n/a	n/a		High
cyt-c_nep2	0s	ELN98675_05_04_cyt_c_nep2_0_20221111_163406	P00004	50	63	TDANKNKGITWKEE	H	3	6.35	6.26-6.38	6	24	25-29	0.019	-0.002	7.63E+03	545.602	n/a	n/a	n/a	n/a	545.594	n/a	n/a	n/a	n/a	0.9144	n/a	n/a		n/a	n/a	n/a		High
cyt-c_nep2	0s	ELN98675_05_04_cyt_c_nep2_0_20221111_163406	P00004	50	64	TDANKNKGITWKEET	H	3	6.35	6.19-6.46	12	28	25-30	0.026	-0.002	6.03E+03	579.324	n/a	n/a	n/a	n/a	579.296	n/a	n/a	n/a	n/a	0.9068	n/a	n/a		n/a	n/a	n/a		High
cyt-c_nep2	0s	ELN98675_05_04_cyt_c_nep2_0_20221111_163406	P00004	50	65	TDANKNKGITWKEETL	H	3	8.29	8.18-8.35	8	32	29-34	0.016	-0.002	1.35E+05	617.019	n/a	n/a	n/a	n/a	617.015	n/a	n/a	n/a	n/a	0.9185	n/a	n/a		n/a	n/a	n/a		High
cyt-c_nep2	0s	ELN98675_05_04_cyt_c_nep2_0_20221111_163406	P00004	52	65	ANKNKGITWKEETL	H	3	8.26	8.10-8.38	12	25	25-29	0.015	-0.002	6.83E+04	544.964	n/a	n/a	n/a	n/a	544.951	n/a	n/a	n/a	n/a	0.8868	n/a	n/a		n/a	n/a	n/a		High
cyt-c_nep2	0s	ELN98675_05_04_cyt_c_nep2_0_20221111_163406	P00004	53	65	NKNKGITWKEETL	H	3	8.28	8.13-8.35	10	26	23-28	0.024	-0.002	3.35E+03	521.279	n/a	n/a	n/a	n/a	521.258	n/a	n/a	n/a	n/a	0.9081	n/a	n/a		n/a	n/a	n/a		Medium
cyt-c_nep2	0s	ELN98675_05_04_cyt_c_nep2_0_20221111_163406	P00004	55	62	NKGITWKE	H	2	6.96	6.81-7.10	11	22	19-24	0.014	-0.001	1.14E+05	488.567	n/a	n/a	n/a	n/a	488.558	n/a	n/a	n/a	n/a	0.9058	n/a	n/a		n/a	n/a	n/a		High
cyt-c_nep2	0s	ELN98675_05_04_cyt_c_nep2_0_20221111_163406	P00004	55	63	NKGITWKEE	H	2	6.82	6.69-6.84	7	29	26-31	0.014	-0.002	3.27E+04	553.115	n/a	n/a	n/a	n/a	553.115	n/a	n/a	n/a	n/a	0.7902	n/a	n/a		n/a	n/a	n/a		Medium
cyt-c_nep2	0s	ELN98675_05_04_cyt_c_nep2_0_20221111_163406	P00004	55	64	NKGITWKEET	H	2	6.78	6.69-6.81	6	35	38-39	0.021	-0.001	3.84E+03	603.693	n/a	n/a	n/a	n/a	603.667	n/a	n/a	n/a	n/a	0.8728	n/a	n/a		n/a	n/a	n/a		High
cyt-c_nep2	0s	ELN98675_05_04_cyt_c_nep2_0_20221111_163406	P00004	55	65	NKGITWKEETL	H	2	8.83	8.68-8.95	12	45	44-48	0.013	-0.001	5.60E+05	660.247	n/a	n/a	n/a	n/a	660.246	n/a	n/a	n/a	n/a	0.8833	n/a	n/a		n/a	n/a	n/a		High
cyt-c_nep2	0s	ELN98675_05_04_cyt_c_nep2_0_20221111_163406	P00004	57	65	GITWKEETL	H	2	9.85	9.77-9.91	7	29	30-33	0.014	-0.001	4.92E+04	539.106	n/a	n/a	n/a	n/a	539.108	n/a	n/a	n/a	n/a	0.879	n/a	n/a		n/a	n/a	n/a		Medium
cyt-c_nep2	0s	ELN98675_05_04_cyt_c_nep2_0_20221111_163406	P00004	65	81	LMEYLENPKKYIPGTKM	H	3	9.29	9.14-9.44	13	37	34-39	0.027	-0.002	8.72E+03	686.168	n/a	n/a	n/a	n/a	686.163	n/a	n/a	n/a	n/a	0.902	n/a	n/a		n/a	n/a	n/a		High
cyt-c_nep2	0s	ELN98675_05_04_cyt_c_nep2_0_20221111_163406	P00004	65	83	LMEYLENPKKYIPGTKMIF	H	3	11.45	11.35-11.48	6	46	46-50	0.029	-0.003	3.29E+03	772.939	n/a	n/a	n/a	n/a	772.94	n/a	n/a	n/a	n/a	0.9006	n/a	n/a		n/a	n/a	n/a		High
cyt-c_nep2	0s	ELN98675_05_04_cyt_c_nep2_0_20221111_163406	P00004	66	71	MEYLEN	H	1	7.42	7.27-7.55	11	99	96-101	0.016	-0.001	4.10E+05	798.865	n/a	n/a	n/a	n/a	798.882	n/a	n/a	n/a	n/a	0.876	n/a	n/a		n/a	n/a	n/a		High
cyt-c_nep2	0s	ELN98675_05_04_cyt_c_nep2_0_20221111_163406	P00004	66	74	MEYLENPKK	H	2	6.18	6.04-6.16	6	31	31-35	0.021	-0.002	1.08E+04	576.733	n/a	n/a	n/a	n/a	576.675	n/a	n/a	n/a	n/a	0.8465	n/a	n/a		n/a	n/a	n/a		Medium
cyt-c_nep2	0s	ELN98675_05_04_cyt_c_nep2_0_20221111_163406	P00004	66	81	MEYLENPKKYIPGTKM	H	3	8.43	8.30-8.47	8	32	29-34	0.016	-0.001	2.61E+05	648.438	n/a	n/a	n/a	n/a	648.443	n/a	n/a	n/a	n/a	0.9184	n/a	n/a		n/a	n/a	n/a		High
cyt-c_nep2	0s	ELN98675_05_04_cyt_c_nep2_0_20221111_163406	P00004	66	83	MEYLENPKKYIPGTKMIF	H	3	10.85	10.70-10.95	11	41	38-43	0.018	-0.002	1.70E+05	735.214	n/a	n/a	n/a	n/a	735.221	n/a	n/a	n/a	n/a	0.9251	n/a	n/a		n/a	n/a	n/a		Medium
cyt-c_nep2	0s	ELN98675_05_04_cyt_c_nep2_0_20221111_163406	P00004	68	74	YLENPKK	H	2	4.72	4.57-4.77	9	18	15-20	0.015	-0.002	2.71E+04	446.521	n/a	n/a	n/a	n/a	446.519	n/a	n/a	n/a	n/a	0.9068	n/a	n/a		n/a	n/a	n/a		High
cyt-c_nep2	0s	ELN98675_05_04_cyt_c_nep2_0_20221111_163406	P00004	68	81	YLENPKKYIPGTKM	H	2	7.36	7.24-7.49	11	63	60-65	0.021	-0.002	5.99E+04	842	n/a	n/a	n/a	n/a	842.006	n/a	n/a	n/a	n/a	0.9105	n/a	n/a		n/a	n/a	n/a		High
cyt-c_nep2	0s	ELN98675_05_04_cyt_c_nep2_0_20221111_163406	P00004	68	81	YLENPKKYIPGTKM	H	3	7.36	7.27-7.44	8	23	20-25	0.015	-0.002	9.70E+04	561.672	n/a	n/a	n/a	n/a	561.673	n/a	n/a	n/a	n/a	0.9157	n/a	n/a		n/a	n/a	n/a		High
cyt-c_nep2	0s	ELN98675_05_04_cyt_c_nep2_0_20221111_163406	P00004	68	82	YLENPKKYIPGTKMI	H	3	8.45	8.20-8.45	11	27	27-31	0.026	-0.002	2.01E+03	599.432	n/a	n/a	n/a	n/a	599.392	n/a	n/a	n/a	n/a	0.8428	n/a	n/a		n/a	n/a	n/a		Medium
cyt-c_nep2	0s	ELN98675_05_04_cyt_c_nep2_0_20221111_163406	P00004	68	83	YLENPKKYIPGTKMIF	H	3	10.31	10.20-10.34	7	31	31-35	0.016	-0.002	8.97E+04	648.446	n/a	n/a	n/a	n/a	648.45	n/a	n/a	n/a	n/a	0.9013	n/a	n/a		n/a	n/a	n/a		High
cyt-c_nep2	0s	ELN98675_05_04_cyt_c_nep2_0_20221111_163406	P00004	68	87	YLENPKKYIPGTKMIFAGIK	H	3	9.73	9.62-9.74	6	56	56-60	0.015	-0.002	1.67E+05	771.599	n/a	n/a	n/a	n/a	771.604	n/a	n/a	n/a	n/a	0.8737	n/a	n/a		n/a	n/a	n/a		High
cyt-c_nep2	0s	ELN98675_05_04_cyt_c_nep2_0_20221111_163406	P00004	69	80	LENPKKYIPGTK	H	2	5.82	5.66-5.93	12	49	49-53	0.025	-0.003	1.21E+04	694.843	n/a	n/a	n/a	n/a	694.82	n/a	n/a	n/a	n/a	0.8803	n/a	n/a		n/a	n/a	n/a		High
cyt-c_nep2	0s	ELN98675_05_04_cyt_c_nep2_0_20221111_163406	P00004	69	81	LENPKKYIPGTKM	H	2	6.75	6.64-6.81	8	52	49-54	0.019	-0.002	8.67E+04	760.416	n/a	n/a	n/a	n/a	760.419	n/a	n/a	n/a	n/a	0.9355	n/a	n/a		n/a	n/a	n/a		High
cyt-c_nep2	0s	ELN98675_05_04_cyt_c_nep2_0_20221111_163406	P00004	69	83	LENPKKYIPGTKMIF	H	2	9.93	9.77-10.05	11	65	62-67	0.022	-0.002	6.83E+04	890.592	n/a	n/a	n/a	n/a	890.585	n/a	n/a	n/a	n/a	0.9215	n/a	n/a		n/a	n/a	n/a		Medium
cyt-c_nep2	0s	ELN98675_05_04_cyt_c_nep2_0_20221111_163406	P00004	69	83	LENPKKYIPGTKMIF	H	3	9.93	9.82-9.96	7	27	26-30	0.014	-0.002	2.04E+05	594.058	n/a	n/a	n/a	n/a	594.059	n/a	n/a	n/a	n/a	0.8925	n/a	n/a		n/a	n/a	n/a		High
cyt-c_nep2	0s	ELN98675_05_04_cyt_c_nep2_0_20221111_163406	P00004	69	87	LENPKKYIPGTKMIFAGIK	H	3	9.39	9.29-9.41	6	50	50-54	0.014	-0.002	2.45E+05	717.205	n/a	n/a	n/a	n/a	717.212	n/a	n/a	n/a	n/a	0.8915	n/a	n/a		n/a	n/a	n/a		High
cyt-c_nep2	0s	ELN98675_05_04_cyt_c_nep2_0_20221111_163406	P00004	72	80	PKKYIPGTK	H	2	4.71	4.57-4.77	9	28	25-30	0.017	-0.002	1.41E+04	516.692	n/a	n/a	n/a	n/a	516.633	n/a	n/a	n/a	n/a	0.8483	n/a	n/a		n/a	n/a	n/a		Medium
cyt-c_nep2	0s	ELN98675_05_04_cyt_c_nep2_0_20221111_163406	P00004	72	81	PKKYIPGTKM	H	2	5.63	5.58-5.71	6	34	31-36	0.016	-0.001	7.32E+04	582.233	n/a	n/a	n/a	n/a	582.231	n/a	n/a	n/a	n/a	0.9211	n/a	n/a		n/a	n/a	n/a		High
cyt-c_nep2	0s	ELN98675_05_04_cyt_c_nep2_0_20221111_163406	P00004	72	83	PKKYIPGTKMIF	H	2	9.51	9.36-9.62	10	48	47-51	0.015	-0.001	2.89E+05	712.398	n/a	n/a	n/a	n/a	712.397	n/a	n/a	n/a	n/a	0.8945	n/a	n/a		n/a	n/a	n/a		High
cyt-c_nep2	0s	ELN98675_05_04_cyt_c_nep2_0_20221111_163406	P00004	72	87	PKKYIPGTKMIFAGIK	H	3	8.94	8.79-9.09	12	34	31-36	0.019	-0.002	4.86E+04	598.421	n/a	n/a	n/a	n/a	598.421	n/a	n/a	n/a	n/a	0.9163	n/a	n/a		n/a	n/a	n/a		High
cyt-c_nep2	0s	ELN98675_05_04_cyt_c_nep2_0_20221111_163406	P00004	72	89	PKKYIPGTKMIFAGIKKK	H	3	7.43	7.29-7.60	12	47	47-51	0.017	-0.003	9.52E+04	683.862	n/a	n/a	n/a	n/a	683.869	n/a	n/a	n/a	n/a	0.9043	n/a	n/a		n/a	n/a	n/a		High
cyt-c_nep2	0s	ELN98675_05_04_cyt_c_nep2_0_20221111_163406	P00004	75	81	YIPGTKM	H	1	6.87	6.76-6.91	7	104	104-108	0.026	-0.001	1.77E+04	809.973	n/a	n/a	n/a	n/a	809.995	n/a	n/a	n/a	n/a	0.8915	n/a	n/a		n/a	n/a	n/a		High
cyt-c_nep2	0s	ELN98675_05_04_cyt_c_nep2_0_20221111_163406	P00004	75	83	YIPGTKMIF	H	2	11.51	11.40-11.56	6	29	26-31	0.015	-0.001	1.43E+05	535.662	n/a	n/a	n/a	n/a	535.667	n/a	n/a	n/a	n/a	0.9263	n/a	n/a		n/a	n/a	n/a		High
cyt-c_nep2	0s	ELN98675_05_04_cyt_c_nep2_0_20221111_163406	P00004	75	87	YIPGTKMIFAGIK	H	2	10.57	10.44-10.60	6	57	54-59	0.026	-0.001	5.76E+03	720.395	n/a	n/a	n/a	n/a	720.397	n/a	n/a	n/a	n/a	0.9056	n/a	n/a		n/a	n/a	n/a		High
cyt-c_nep2	0s	ELN98675_05_04_cyt_c_nep2_0_20221111_163406	P00004	75	89	YIPGTKMIFAGIKKK	H	3	8.71	8.58-8.71	6	30	31-32	0.02	-0.002	5.63E+03	566.044	n/a	n/a	n/a	n/a	566.049	n/a	n/a	n/a	n/a	0.9054	n/a	n/a		n/a	n/a	n/a		High
cyt-c_nep2	0s	ELN98675_05_04_cyt_c_nep2_0_20221111_163406	P00004	81	89	MIFAGIKKK	H	2	7.12	6.96-7.24	11	31	32-34	0.023	-0.002	3.43E+03	518.68	n/a	n/a	n/a	n/a	518.682	n/a	n/a	n/a	n/a	0.8887	n/a	n/a		n/a	n/a	n/a		High
cyt-c_nep2	0s	ELN98675_05_04_cyt_c_nep2_0_20221111_163406	P00004	82	87	IFAGIK	H	1	7.78	7.67-7.85	8	80	80-84	0.015	-0.001	1.85E+05	648.802	n/a	n/a	n/a	n/a	648.814	n/a	n/a	n/a	n/a	0.8934	n/a	n/a		n/a	n/a	n/a		High
cyt-c_nep2	0s	ELN98675_05_04_cyt_c_nep2_0_20221111_163406	P00004	82	89	IFAGIKKK	H	2	5.46	5.35-5.50	7	24	21-26	0.013	-0.001	2.53E+05	453.08	n/a	n/a	n/a	n/a	453.083	n/a	n/a	n/a	n/a	0.9012	n/a	n/a		n/a	n/a	n/a		High
cyt-c_nep2	0s	ELN98675_05_04_cyt_c_nep2_0_20221111_163406	P00004	82	94	IFAGIKKKTERED	H	2	6.86	6.71-6.89	8	27	27-31	0.036	-0.002	1.59E+03	768.387	n/a	n/a	n/a	n/a	768.387	n/a	n/a	n/a	n/a	0.9061	n/a	n/a		n/a	n/a	n/a		High
cyt-c_nep2	0s	ELN98675_05_04_cyt_c_nep2_0_20221111_163406	P00004	82	95	IFAGIKKKTEREDL	H	3	6.85	6.71-6.91	9	25	22-27	0.015	-0.001	2.50E+05	550.312	n/a	n/a	n/a	n/a	550.313	n/a	n/a	n/a	n/a	0.9212	n/a	n/a		n/a	n/a	n/a		High
cyt-c_nep2	0s	ELN98675_05_04_cyt_c_nep2_0_20221111_163406	P00004	82	97	IFAGIKKKTEREDLIA	H	3	7.71	7.55-7.85	13	32	29-34	0.019	-0.002	4.16E+04	611.725	n/a	n/a	n/a	n/a	611.725	n/a	n/a	n/a	n/a	0.9134	n/a	n/a		n/a	n/a	n/a		High
cyt-c_nep2	0s	ELN98675_05_04_cyt_c_nep2_0_20221111_163406	P00004	82	98	IFAGIKKKTEREDLIAY	H	3	8.63	8.50-8.63	5	38	35-40	0.019	-0.002	2.81E+04	666.119	n/a	n/a	n/a	n/a	666.116	n/a	n/a	n/a	n/a	0.9115	n/a	n/a		n/a	n/a	n/a		High
cyt-c_nep2	0s	ELN98675_05_04_cyt_c_nep2_0_20221111_163406	P00004	82	100	IFAGIKKKTEREDLIAYLK	H	3	9.45	9.36-9.48	6	44	41-46	0.022	-0.002	2.61E+04	746.557	n/a	n/a	n/a	n/a	746.56	n/a	n/a	n/a	n/a	0.9126	n/a	n/a		n/a	n/a	n/a		High
cyt-c_nep2	0s	ELN98675_05_04_cyt_c_nep2_0_20221111_163406	P00004	84	95	AGIKKKTEREDL	H	2	5.1	4.97-5.10	5	49	48-52	0.015	-0.002	8.49E+04	694.795	n/a	n/a	n/a	n/a	694.799	n/a	n/a	n/a	n/a	0.8893	n/a	n/a		n/a	n/a	n/a		High
cyt-c_nep2	0s	ELN98675_05_04_cyt_c_nep2_0_20221111_163406	P00004	84	97	AGIKKKTEREDLIA	H	2	6.23	6.06-6.19	6	58	58-62	0.027	-0.003	8.82E+03	786.972	n/a	n/a	n/a	n/a	786.917	n/a	n/a	n/a	n/a	0.8293	n/a	n/a		n/a	n/a	n/a		Medium
cyt-c_nep2	0s	ELN98675_05_04_cyt_c_nep2_0_20221111_163406	P00004	84	98	AGIKKKTEREDLIAY	H	3	7.62	7.44-7.72	11	26	25-29	0.021	-0.002	8.00E+03	579.341	n/a	n/a	n/a	n/a	579.339	n/a	n/a	n/a	n/a	0.8877	n/a	n/a		n/a	n/a	n/a		High
cyt-c_nep2	0s	ELN98675_05_04_cyt_c_nep2_0_20221111_163406	P00004	88	95	KKTEREDL	H	2	5.12	4.99-5.13	5	26	26-30	0.011	-0.001	4.11E+05	510.066	n/a	n/a	n/a	n/a	510.069	n/a	n/a	n/a	n/a	0.8761	n/a	n/a		n/a	n/a	n/a		Medium
cyt-c_nep2	0s	ELN98675_05_04_cyt_c_nep2_0_20221111_163406	P00004	88	97	KKTEREDLIA	H	2	6.38	6.21-6.48	12	34	31-36	0.018	-0.002	6.45E+04	602.185	n/a	n/a	n/a	n/a	602.187	n/a	n/a	n/a	n/a	0.9242	n/a	n/a		n/a	n/a	n/a		High
cyt-c_nep2	0s	ELN98675_05_04_cyt_c_nep2_0_20221111_163406	P00004	88	98	KKTEREDLIAY	H	2	7.87	7.75-7.87	6	43	43-47	0.018	-0.002	3.06E+04	683.772	n/a	n/a	n/a	n/a	683.774	n/a	n/a	n/a	n/a	0.887	n/a	n/a		n/a	n/a	n/a		High
cyt-c_nep2	0s	ELN98675_05_04_cyt_c_nep2_0_20221111_163406	P00004	88	100	KKTEREDLIAYLK	H	3	9.11	8.98-9.14	6	27	24-29	0.015	-0.002	3.79E+04	536.632	n/a	n/a	n/a	n/a	536.629	n/a	n/a	n/a	n/a	0.9	n/a	n/a		n/a	n/a	n/a		High
cyt-c_nep2	0s	ELN98675_05_04_cyt_c_nep2_0_20221111_163406	P00004	88	101	KKTEREDLIAYLKK	H	3	8.21	8.08-8.23	7	26	23-28	0.017	-0.002	5.76E+04	579.35	n/a	n/a	n/a	n/a	579.353	n/a	n/a	n/a	n/a	0.915	n/a	n/a		n/a	n/a	n/a		High
cyt-c_nep2	0s	ELN98675_05_04_cyt_c_nep2_0_20221111_163406	P00004	88	105	KKTEREDLIAYLKKATNE	H	3	9.81	9.64-9.94	13	44	41-46	0.016	-0.002	2.60E+05	717.824	n/a	n/a	n/a	n/a	717.819	n/a	n/a	n/a	n/a	0.9041	n/a	n/a		n/a	n/a	n/a		High
cyt-c_nep2	0s	ELN98675_05_04_cyt_c_nep2_0_20221111_163406	P00004	90	95	TEREDL	H	1	5.77	5.63-5.88	11	88	87-91	0.014	-0.002	3.75E+05	762.781	n/a	n/a	n/a	n/a	762.786	n/a	n/a	n/a	n/a	0.8829	n/a	n/a		n/a	n/a	n/a		High
cyt-c_nep2	0s	ELN98675_05_04_cyt_c_nep2_0_20221111_163406	P00004	90	97	TEREDLIA	H	2	7.34	7.17-7.47	13	22	19-24	0.015	-0.001	6.06E+04	474.017	n/a	n/a	n/a	n/a	474.015	n/a	n/a	n/a	n/a	0.9155	n/a	n/a		n/a	n/a	n/a		High
cyt-c_nep2	0s	ELN98675_05_04_cyt_c_nep2_0_20221111_163406	P00004	90	98	TEREDLIAY	H	2	8.94	8.83-8.90	4	30	31-32	0.019	-0.001	8.48E+03	555.598	n/a	n/a	n/a	n/a	555.602	n/a	n/a	n/a	n/a	0.8753	n/a	n/a		n/a	n/a	n/a		Medium
cyt-c_nep2	0s	ELN98675_05_04_cyt_c_nep2_0_20221111_163406	P00004	90	100	TEREDLIAYLK	H	2	10.11	9.99-10.12	5	49	49-53	0.021	-0.002	1.31E+04	676.271	n/a	n/a	n/a	n/a	676.267	n/a	n/a	n/a	n/a	0.8817	n/a	n/a		n/a	n/a	n/a		High
cyt-c_nep2	0s	ELN98675_05_04_cyt_c_nep2_0_20221111_163406	P00004	90	101	TEREDLIAYLKK	H	3	8.96	8.86-8.98	6	20	17-22	0.017	-0.001	2.21E+04	493.91	n/a	n/a	n/a	n/a	493.905	n/a	n/a	n/a	n/a	0.9107	n/a	n/a		n/a	n/a	n/a		High
cyt-c_nep2	0s	ELN98675_05_04_cyt_c_nep2_0_20221111_163406	P00004	90	105	TEREDLIAYLKKATNE	H	3	10.6	10.47-10.70	9	35	32-37	0.018	-0.002	5.21E+04	632.375	n/a	n/a	n/a	n/a	632.371	n/a	n/a	n/a	n/a	0.9215	n/a	n/a		n/a	n/a	n/a		Medium
cyt-c_nep2	0s	ELN98675_05_04_cyt_c_nep2_0_20221111_163406	P00004	95	100	LIAYLK	H	1	8.32	8.20-8.38	8	96	96-100	0.03	-0.001	5.46E+03	720.899	n/a	n/a	n/a	n/a	720.92	n/a	n/a	n/a	n/a	0.8921	n/a	n/a		n/a	n/a	n/a		High
cyt-c_nep2	0s	ELN98675_05_04_cyt_c_nep2_0_20221111_163406	P00004	96	101	IAYLKK	H	1	5.35	5.23-5.40	8	97	94-99	0.018	-0.001	3.51E+05	735.926	n/a	n/a	n/a	n/a	735.935	n/a	n/a	n/a	n/a	0.922	n/a	n/a		n/a	n/a	n/a		High
cyt-c_nep2	0s	ELN98675_05_04_cyt_c_nep2_0_20221111_163406	P00004	96	105	IAYLKKATNE	H	2	5.57	5.45-5.63	7	35	32-37	0.015	-0.001	8.75E+05	576.198	n/a	n/a	n/a	n/a	576.171	n/a	n/a	n/a	n/a	0.8238	n/a	n/a		n/a	n/a	n/a		Medium
cyt-c_nep2	0s	ELN98675_05_04_cyt_c_nep2_0_20221111_163406	P00004	98	105	YLKKATNE	H	2	4.37	4.22-4.39	8	23	25-29	0.011	-0.001	1.46E+05	484.078	n/a	n/a	n/a	n/a	484.053	n/a	n/a	n/a	n/a	0.8171	n/a	n/a		n/a	n/a	n/a		Medium
cyt-c_nep2	FD	ELN98675_05_05_cyt-c_100D_FA_Quench_15min_nep2	P00004	20	36	TVEKGGKHKTGPNLHGL	H	3	6.29	6.11-6.38	12	27	24-29	0.014	0.002	8.71E+04	593.825	n/a	n/a	n/a	n/a	593.85	n/a	n/a	n/a	n/a	0.8839	1.841	5.522	39.442	n/a	n/a	n/a		High
cyt-c_nep2	FD	ELN98675_05_05_cyt-c_100D_FA_Quench_15min_nep2	P00004	22	36	EKGGKHKTGPNLHGL	H	3	6.3	6.21-6.33	6	19	16-21	0.015	0.002	1.85E+04	526.621	n/a	n/a	n/a	n/a	526.627	n/a	n/a	n/a	n/a	0.829	1.363	4.09	34.081	n/a	n/a	n/a		Medium
cyt-c_nep2	FD	ELN98675_05_05_cyt-c_100D_FA_Quench_15min_nep2	P00004	24	36	GGKHKTGPNLHGL	H	2	6.52	6.36-6.54	7	42	39-46	0.017	0.002	3.75E+04	660.677	n/a	n/a	n/a	n/a	660.732	n/a	n/a	n/a	n/a	0.8865	1.983	3.966	39.662	n/a	n/a	n/a		High
cyt-c_nep2	FD	ELN98675_05_05_cyt-c_100D_FA_Quench_15min_nep2	P00004	24	36	GGKHKTGPNLHGL	H	3	6.52	6.36-6.57	8	16	13-19	0.012	0.001	4.60E+04	440.756	n/a	n/a	n/a	n/a	440.777	n/a	n/a	n/a	n/a	0.8875	1.275	3.826	38.261	n/a	n/a	n/a		High
cyt-c_nep2	FD	ELN98675_05_05_cyt-c_100D_FA_Quench_15min_nep2	P00004	27	36	HKTGPNLHGL	H	2	6.81	6.71-6.84	6	29	26-32	0.015	0.002	2.65E+04	539.303	n/a	n/a	n/a	n/a	539.341	n/a	n/a	n/a	n/a	0.8803	1.729	3.459	49.411	n/a	n/a	n/a		Medium
cyt-c_nep2	FD	ELN98675_05_05_cyt-c_100D_FA_Quench_15min_nep2	P00004	29	36	TGPNLHGL	H	2	8.07	7.95-8.15	8	15	Dec-17	0.013	0.001	2.62E+04	406.388	n/a	n/a	n/a	n/a	406.399	n/a	n/a	n/a	n/a	0.8958	1.444	2.887	57.75	n/a	n/a	n/a		High
cyt-c_nep2	FD	ELN98675_05_05_cyt-c_100D_FA_Quench_15min_nep2	P00004	37	49	FGRKTGQAPGFTY	H	2	8.33	8.23-8.33	5	46	46-50	0.019	0.003	1.69E+04	718.935	n/a	n/a	n/a	n/a	718.973	n/a	n/a	n/a	n/a	0.852	3.175	6.35	63.498	n/a	n/a	n/a		High
cyt-c_nep2	FD	ELN98675_05_05_cyt-c_100D_FA_Quench_15min_nep2	P00004	37	54	FGRKTGQAPGFTYTDANK	H	3	6.53	6.41-6.48	4	30	27-34	0.023	0.002	4.87E+03	657.235	n/a	n/a	n/a	n/a	657.226	n/a	n/a	n/a	n/a	0.8466	3.176	9.528	63.522	n/a	n/a	n/a		Medium
cyt-c_nep2	FD	ELN98675_05_05_cyt-c_100D_FA_Quench_15min_nep2	P00004	41	49	TGQAPGFTY	H	1	8.49	8.40-8.56	6	118	115-120	0.028	0.004	1.65E+04	945.379	n/a	n/a	n/a	n/a	945.445	n/a	n/a	n/a	n/a	0.8875	3.441	3.441	57.344	n/a	n/a	n/a		High
cyt-c_nep2	FD	ELN98675_05_05_cyt-c_100D_FA_Quench_15min_nep2	P00004	41	51	TGQAPGFTYTD	H	2	7.47	7.37-7.49	6	30	27-32	0.016	0.002	1.24E+04	581.822	n/a	n/a	n/a	n/a	581.878	n/a	n/a	n/a	n/a	0.8619	2.276	4.553	56.912	n/a	n/a	n/a		Medium
cyt-c_nep2	FD	ELN98675_05_05_cyt-c_100D_FA_Quench_15min_nep2	P00004	41	54	TGQAPGFTYTDANK	H	2	6.49	6.43-6.59	6	47	44-51	0.015	0.003	7.45E+04	739.544	n/a	n/a	n/a	n/a	739.574	n/a	n/a	n/a	n/a	0.866	3.296	6.592	59.928	n/a	n/a	n/a		Medium
cyt-c_nep2	FD	ELN98675_05_05_cyt-c_100D_FA_Quench_15min_nep2	P00004	41	56	TGQAPGFTYTDANKNK	H	2	5.96	5.83-6.09	10	77	74-81	0.034	0.003	5.22E+03	861.314	n/a	n/a	n/a	n/a	861.36	n/a	n/a	n/a	n/a	0.878	3.944	7.888	60.675	n/a	n/a	n/a		High
cyt-c_nep2	FD	ELN98675_05_05_cyt-c_100D_FA_Quench_15min_nep2	P00004	49	65	YTDANKNKGITWKEETL	H	3	8.78	8.61-8.88	12	32	29-34	0.027	0.001	534	675.012	n/a	n/a	n/a	n/a	675.14	n/a	n/a	n/a	n/a	0.6235	3.734	11.202	74.681	n/a	n/a	n/a		Medium
cyt-c_nep2	FD	ELN98675_05_05_cyt-c_100D_FA_Quench_15min_nep2	P00004	50	62	TDANKNKGITWKE	H	2	6.45	6.33-6.48	7	51	50-54	0.027	0.003	4.11E+03	756.61	n/a	n/a	n/a	n/a	756.664	n/a	n/a	n/a	n/a	0.8308	3.334	6.668	60.618	n/a	n/a	n/a		Medium
cyt-c_nep2	FD	ELN98675_05_05_cyt-c_100D_FA_Quench_15min_nep2	P00004	50	63	TDANKNKGITWKEE	H	3	6.35	6.26-6.38	6	24	21-29	0.022	0.001	2.49E+03	547.895	n/a	n/a	n/a	n/a	547.886	n/a	n/a	n/a	n/a	0.829	2.292	6.876	57.297	n/a	n/a	n/a		Medium
cyt-c_nep2	FD	ELN98675_05_05_cyt-c_100D_FA_Quench_15min_nep2	P00004	50	64	TDANKNKGITWKEET	H	3	6.35	6.26-6.38	6	28	25-30	0.024	0.002	1.56E+03	581.947	n/a	n/a	n/a	n/a	581.976	n/a	n/a	n/a	n/a	0.8226	2.68	8.041	61.857	n/a	n/a	n/a		Medium
cyt-c_nep2	FD	ELN98675_05_05_cyt-c_100D_FA_Quench_15min_nep2	P00004	50	65	TDANKNKGITWKEETL	H	3	8.29	8.15-8.38	10	32	29-34	0.015	0.002	4.86E+04	619.828	n/a	n/a	n/a	n/a	619.858	n/a	n/a	n/a	n/a	0.869	2.843	8.529	60.919	n/a	n/a	n/a		High
cyt-c_nep2	FD	ELN98675_05_05_cyt-c_100D_FA_Quench_15min_nep2	P00004	52	65	ANKNKGITWKEETL	H	3	8.26	8.13-8.33	9	25	22-29	0.015	0.001	2.65E+04	547.389	n/a	n/a	n/a	n/a	547.428	n/a	n/a	n/a	n/a	0.8502	2.477	7.43	61.921	n/a	n/a	n/a		High
cyt-c_nep2	FD	ELN98675_05_05_cyt-c_100D_FA_Quench_15min_nep2	P00004	53	65	NKNKGITWKEETL	H	3	8.28	8.18-8.30	6	26	23-28	0.024	0.001	1.68E+03	523.524	n/a	n/a	n/a	n/a	523.557	n/a	n/a	n/a	n/a	0.8643	2.299	6.896	62.693	n/a	n/a	n/a		Medium
cyt-c_nep2	FD	ELN98675_05_05_cyt-c_100D_FA_Quench_15min_nep2	P00004	55	62	NKGITWKE	H	2	6.96	6.84-6.99	7	22	19-24	0.011	0.002	7.02E+04	490.566	n/a	n/a	n/a	n/a	490.632	n/a	n/a	n/a	n/a	0.8563	2.075	4.149	69.153	n/a	n/a	n/a		High
cyt-c_nep2	FD	ELN98675_05_05_cyt-c_100D_FA_Quench_15min_nep2	P00004	55	63	NKGITWKEE	H	2	6.82	6.71-6.84	6	29	26-32	0.011	0.002	4.81E+04	555.338	n/a	n/a	n/a	n/a	555.345	n/a	n/a	n/a	n/a	0.7547	2.23	4.46	63.709	n/a	n/a	n/a		Medium
cyt-c_nep2	FD	ELN98675_05_05_cyt-c_100D_FA_Quench_15min_nep2	P00004	55	64	NKGITWKEET	H	2	6.78	6.67-6.84	8	35	37-39	0.017	0.002	1.38E+04	606.296	n/a	n/a	n/a	n/a	606.349	n/a	n/a	n/a	n/a	0.8663	2.682	5.365	67.058	n/a	n/a	n/a		High
cyt-c_nep2	FD	ELN98675_05_05_cyt-c_100D_FA_Quench_15min_nep2	P00004	55	65	NKGITWKEETL	H	2	8.83	8.71-8.93	10	45	44-48	0.014	0.003	2.88E+05	663.123	n/a	n/a	n/a	n/a	663.187	n/a	n/a	n/a	n/a	0.8698	2.942	5.883	65.368	n/a	n/a	n/a		High
cyt-c_nep2	FD	ELN98675_05_05_cyt-c_100D_FA_Quench_15min_nep2	P00004	57	65	GITWKEETL	H	2	9.85	9.77-9.86	5	29	30-33	0.015	0.002	2.00E+04	541.493	n/a	n/a	n/a	n/a	541.499	n/a	n/a	n/a	n/a	0.8672	2.391	4.782	68.307	n/a	n/a	n/a		Medium
cyt-c_nep2	FD	ELN98675_05_05_cyt-c_100D_FA_Quench_15min_nep2	P00004	65	81	LMEYLENPKKYIPGTKM	H	3	9.29	9.16-9.26	5	37	34-41	0.026	0.002	2.08E+03	689.131	n/a	n/a	n/a	n/a	689.107	n/a	n/a	n/a	n/a	0.7982	2.944	8.833	67.943	n/a	n/a	n/a		Medium
cyt-c_nep2	FD	ELN98675_05_05_cyt-c_100D_FA_Quench_15min_nep2	P00004	65	83	LMEYLENPKKYIPGTKMIF	H	3	11.45	11.33-11.43	5	46	46-50	0.032	0.002	648	776.38	n/a	n/a	n/a	n/a	776.414	n/a	n/a	n/a	n/a	0.8214	3.474	10.421	69.476	n/a	n/a	n/a		Medium
cyt-c_nep2	FD	ELN98675_05_05_cyt-c_100D_FA_Quench_15min_nep2	P00004	66	71	MEYLEN	H	1	7.42	7.29-7.49	9	99	96-101	0.015	0.003	1.35E+05	801.136	n/a	n/a	n/a	n/a	801.204	n/a	n/a	n/a	n/a	0.8427	2.322	2.322	58.052	n/a	n/a	n/a		Medium
cyt-c_nep2	FD	ELN98675_05_05_cyt-c_100D_FA_Quench_15min_nep2	P00004	66	74	MEYLENPKK	H	2	6.18	6.06-6.16	5	31	28-35	0.019	0.002	3.13E+03	578.6	n/a	n/a	n/a	n/a	578.566	n/a	n/a	n/a	n/a	0.7368	1.891	3.781	63.025	n/a	n/a	n/a		Medium
cyt-c_nep2	FD	ELN98675_05_05_cyt-c_100D_FA_Quench_15min_nep2	P00004	66	81	MEYLENPKKYIPGTKM	H	3	8.43	8.25-8.50	11	32	29-34	0.013	0.002	1.19E+05	651.083	n/a	n/a	n/a	n/a	651.111	n/a	n/a	n/a	n/a	0.8684	2.667	8.002	66.681	n/a	n/a	n/a		High
cyt-c_nep2	FD	ELN98675_05_05_cyt-c_100D_FA_Quench_15min_nep2	P00004	66	83	MEYLENPKKYIPGTKMIF	H	3	10.85	10.75-10.85	5	41	38-43	0.014	0.002	4.75E+04	738.392	n/a	n/a	n/a	n/a	738.411	n/a	n/a	n/a	n/a	0.8481	3.191	9.572	68.371	n/a	n/a	n/a		Medium
cyt-c_nep2	FD	ELN98675_05_05_cyt-c_100D_FA_Quench_15min_nep2	P00004	68	74	YLENPKK	H	2	4.72	4.62-4.72	5	18	15-20	0.014	0.002	1.39E+04	447.746	n/a	n/a	n/a	n/a	447.771	n/a	n/a	n/a	n/a	0.8603	1.252	2.504	62.596	n/a	n/a	n/a		Medium
cyt-c_nep2	FD	ELN98675_05_05_cyt-c_100D_FA_Quench_15min_nep2	P00004	68	81	YLENPKKYIPGTKM	H	2	7.36	7.24-7.44	9	63	60-67	0.017	0.003	5.94E+04	845.24	n/a	n/a	n/a	n/a	845.273	n/a	n/a	n/a	n/a	0.848	3.267	6.535	65.349	n/a	n/a	n/a		High
cyt-c_nep2	FD	ELN98675_05_05_cyt-c_100D_FA_Quench_15min_nep2	P00004	68	81	YLENPKKYIPGTKM	H	3	7.36	7.19-7.47	12	23	20-26	0.013	0.002	7.84E+04	563.84	n/a	n/a	n/a	n/a	563.881	n/a	n/a	n/a	n/a	0.8758	2.209	6.626	66.258	n/a	n/a	n/a		High
cyt-c_nep2	FD	ELN98675_05_05_cyt-c_100D_FA_Quench_15min_nep2	P00004	68	82	YLENPKKYIPGTKMI	H	3	8.45	8.23-8.47	11	27	27-31	0.024	0.001	1.84E+03	601.853	n/a	n/a	n/a	n/a	601.853	n/a	n/a	n/a	n/a	0.8053	2.461	7.384	67.126	n/a	n/a	n/a		Medium
cyt-c_nep2	FD	ELN98675_05_05_cyt-c_100D_FA_Quench_15min_nep2	P00004	68	83	YLENPKKYIPGTKMIF	H	3	10.31	10.12-10.44	14	31	31-35	0.015	0.002	8.07E+04	651.139	n/a	n/a	n/a	n/a	651.17	n/a	n/a	n/a	n/a	0.8801	2.72	8.159	67.993	n/a	n/a	n/a		High
cyt-c_nep2	FD	ELN98675_05_05_cyt-c_100D_FA_Quench_15min_nep2	P00004	68	87	YLENPKKYIPGTKMIFAGIK	H	3	9.73	9.54-9.77	10	56	53-60	0.018	0.002	6.47E+04	775.312	n/a	n/a	n/a	n/a	775.332	n/a	n/a	n/a	n/a	0.8842	3.728	11.185	69.906	n/a	n/a	n/a		High
cyt-c_nep2	FD	ELN98675_05_05_cyt-c_100D_FA_Quench_15min_nep2	P00004	69	80	LENPKKYIPGTK	H	2	5.82	5.68-5.83	7	49	48-53	0.027	0.002	5.26E+03	697.4	n/a	n/a	n/a	n/a	697.437	n/a	n/a	n/a	n/a	0.8572	2.617	5.234	65.425	n/a	n/a	n/a		High
cyt-c_nep2	FD	ELN98675_05_05_cyt-c_100D_FA_Quench_15min_nep2	P00004	69	81	LENPKKYIPGTKM	H	2	6.75	6.62-6.76	7	52	49-54	0.016	0.002	4.96E+04	763.283	n/a	n/a	n/a	n/a	763.336	n/a	n/a	n/a	n/a	0.8758	2.917	5.834	64.825	n/a	n/a	n/a		High
cyt-c_nep2	FD	ELN98675_05_05_cyt-c_100D_FA_Quench_15min_nep2	P00004	69	83	LENPKKYIPGTKMIF	H	2	9.93	9.79-9.94	7	65	62-67	0.015	0.003	4.55E+04	894.324	n/a	n/a	n/a	n/a	894.31	n/a	n/a	n/a	n/a	0.8111	3.725	7.45	67.723	n/a	n/a	n/a		Medium
cyt-c_nep2	FD	ELN98675_05_05_cyt-c_100D_FA_Quench_15min_nep2	P00004	69	83	LENPKKYIPGTKMIF	H	3	9.93	9.72-9.99	12	27	24-30	0.013	0.002	1.46E+05	596.547	n/a	n/a	n/a	n/a	596.565	n/a	n/a	n/a	n/a	0.8691	2.506	7.518	68.341	n/a	n/a	n/a		High
cyt-c_nep2	FD	ELN98675_05_05_cyt-c_100D_FA_Quench_15min_nep2	P00004	69	87	LENPKKYIPGTKMIFAGIK	H	3	9.39	9.24-9.34	5	50	47-54	0.018	0.003	4.54E+04	720.74	n/a	n/a	n/a	n/a	720.743	n/a	n/a	n/a	n/a	0.8851	3.531	10.592	70.616	n/a	n/a	n/a		Medium
cyt-c_nep2	FD	ELN98675_05_05_cyt-c_100D_FA_Quench_15min_nep2	P00004	72	80	PKKYIPGTK	H	2	4.71	4.55-4.72	8	28	25-32	0.017	0.002	1.22E+04	518.776	n/a	n/a	n/a	n/a	518.659	n/a	n/a	n/a	n/a	0.7383	2.026	4.052	67.532	n/a	n/a	n/a		Medium
cyt-c_nep2	FD	ELN98675_05_05_cyt-c_100D_FA_Quench_15min_nep2	P00004	72	81	PKKYIPGTKM	H	2	5.63	5.56-5.66	5	34	31-36	0.011	0.002	5.95E+04	584.486	n/a	n/a	n/a	n/a	584.547	n/a	n/a	n/a	n/a	0.8362	2.315	4.631	66.151	n/a	n/a	n/a		Medium
cyt-c_nep2	FD	ELN98675_05_05_cyt-c_100D_FA_Quench_15min_nep2	P00004	72	83	PKKYIPGTKMIF	H	2	9.51	9.36-9.48	6	48	45-51	0.015	0.002	1.47E+05	715.538	n/a	n/a	n/a	n/a	715.587	n/a	n/a	n/a	n/a	0.8563	3.189	6.379	70.878	n/a	n/a	n/a		Medium
cyt-c_nep2	FD	ELN98675_05_05_cyt-c_100D_FA_Quench_15min_nep2	P00004	72	87	PKKYIPGTKMIFAGIK	H	3	8.94	8.83-8.95	6	34	31-36	0.021	0.001	1.22E+04	601.164	n/a	n/a	n/a	n/a	601.211	n/a	n/a	n/a	n/a	0.877	2.79	8.371	64.394	n/a	n/a	n/a		Medium
cyt-c_nep2	FD	ELN98675_05_05_cyt-c_100D_FA_Quench_15min_nep2	P00004	72	89	PKKYIPGTKMIFAGIKKK	H	3	7.43	7.22-7.42	9	47	44-51	0.017	0.002	3.14E+04	686.827	n/a	n/a	n/a	n/a	686.842	n/a	n/a	n/a	n/a	0.8511	2.973	8.92	59.464	n/a	n/a	n/a		High
cyt-c_nep2	FD	ELN98675_05_05_cyt-c_100D_FA_Quench_15min_nep2	P00004	75	81	YIPGTKM	H	1	6.87	6.76-6.89	6	104	101-108	0.027	0.003	6.45E+03	812.836	n/a	n/a	n/a	n/a	812.833	n/a	n/a	n/a	n/a	0.8217	2.838	2.838	70.95	n/a	n/a	n/a		Medium
cyt-c_nep2	FD	ELN98675_05_05_cyt-c_100D_FA_Quench_15min_nep2	P00004	75	83	YIPGTKMIF	H	2	11.51	11.35-11.66	12	29	26-33	0.014	0.002	1.35E+05	537.774	n/a	n/a	n/a	n/a	537.815	n/a	n/a	n/a	n/a	0.858	2.148	4.297	71.615	n/a	n/a	n/a		High
cyt-c_nep2	FD	ELN98675_05_05_cyt-c_100D_FA_Quench_15min_nep2	P00004	75	87	YIPGTKMIFAGIK	H	2	10.57	10.39-10.49	5	57	54-61	0.029	0.003	1.45E+03	724.035	n/a	n/a	n/a	n/a	724.056	n/a	n/a	n/a	n/a	0.8485	3.659	7.318	73.184	n/a	n/a	n/a		Medium
cyt-c_nep2	FD	ELN98675_05_05_cyt-c_100D_FA_Quench_15min_nep2	P00004	75	89	YIPGTKMIFAGIKKK	H	3	8.71	8.56-8.66	5	30	31-32	0.022	0.002	1.46E+03	568.667	n/a	n/a	n/a	n/a	568.682	n/a	n/a	n/a	n/a	0.8183	2.634	7.901	65.838	n/a	n/a	n/a		Medium
cyt-c_nep2	FD	ELN98675_05_05_cyt-c_100D_FA_Quench_15min_nep2	P00004	81	89	MIFAGIKKK	H	2	7.12	6.99-7.17	7	31	32-34	0.02	0.001	2.73E+03	520.542	n/a	n/a	n/a	n/a	520.572	n/a	n/a	n/a	n/a	0.8607	1.89	3.779	53.99	n/a	n/a	n/a		High
cyt-c_nep2	FD	ELN98675_05_05_cyt-c_100D_FA_Quench_15min_nep2	P00004	82	87	IFAGIK	H	1	7.78	7.67-7.87	9	80	77-84	0.014	0.002	9.88E+04	651.371	n/a	n/a	n/a	n/a	651.475	n/a	n/a	n/a	n/a	0.8625	2.661	2.661	66.52	n/a	n/a	n/a		High
cyt-c_nep2	FD	ELN98675_05_05_cyt-c_100D_FA_Quench_15min_nep2	P00004	82	89	IFAGIKKK	H	2	5.46	5.32-5.61	11	24	21-26	0.011	0.001	2.09E+05	454.598	n/a	n/a	n/a	n/a	454.615	n/a	n/a	n/a	n/a	0.8839	1.532	3.064	51.058	n/a	n/a	n/a		High
cyt-c_nep2	FD	ELN98675_05_05_cyt-c_100D_FA_Quench_15min_nep2	P00004	82	94	IFAGIKKKTERED	H	2	6.86	6.69-6.89	9	27	27-31	0.037	0.002	618	771.632	n/a	n/a	n/a	n/a	771.73	n/a	n/a	n/a	n/a	0.8282	3.344	6.688	60.797	n/a	n/a	n/a		Medium
cyt-c_nep2	FD	ELN98675_05_05_cyt-c_100D_FA_Quench_15min_nep2	P00004	82	95	IFAGIKKKTEREDL	H	3	6.85	6.74-6.84	5	25	22-29	0.01	0.002	2.18E+05	552.644	n/a	n/a	n/a	n/a	552.689	n/a	n/a	n/a	n/a	0.8287	2.376	7.127	59.396	n/a	n/a	n/a		Medium
cyt-c_nep2	FD	ELN98675_05_05_cyt-c_100D_FA_Quench_15min_nep2	P00004	82	97	IFAGIKKKTEREDLIA	H	3	7.71	7.58-7.72	7	32	29-34	0.016	0.002	2.31E+04	614.536	n/a	n/a	n/a	n/a	614.567	n/a	n/a	n/a	n/a	0.8751	2.842	8.526	60.898	n/a	n/a	n/a		Medium
cyt-c_nep2	FD	ELN98675_05_05_cyt-c_100D_FA_Quench_15min_nep2	P00004	82	98	IFAGIKKKTEREDLIAY	H	3	8.63	8.47-8.63	6	38	35-40	0.017	0.002	2.51E+04	669.152	n/a	n/a	n/a	n/a	669.159	n/a	n/a	n/a	n/a	0.8567	3.043	9.128	60.851	n/a	n/a	n/a		Medium
cyt-c_nep2	FD	ELN98675_05_05_cyt-c_100D_FA_Quench_15min_nep2	P00004	82	100	IFAGIKKKTEREDLIAYLK	H	3	9.45	9.29-9.46	8	44	41-46	0.024	0.002	9.26E+03	750.103	n/a	n/a	n/a	n/a	750.114	n/a	n/a	n/a	n/a	0.8734	3.555	10.665	62.734	n/a	n/a	n/a		High
cyt-c_nep2	FD	ELN98675_05_05_cyt-c_100D_FA_Quench_15min_nep2	P00004	84	95	AGIKKKTEREDL	H	2	5.1	4.94-5.23	11	49	48-52	0.015	0.002	9.66E+04	697.647	n/a	n/a	n/a	n/a	697.707	n/a	n/a	n/a	n/a	0.8774	2.907	5.815	58.146	n/a	n/a	n/a		High
cyt-c_nep2	FD	ELN98675_05_05_cyt-c_100D_FA_Quench_15min_nep2	P00004	84	97	AGIKKKTEREDLIA	H	2	6.23	6.09-6.19	5	58	58-62	0.027	0.002	6.55E+03	790.344	n/a	n/a	n/a	n/a	790.407	n/a	n/a	n/a	n/a	0.8432	3.489	6.978	58.151	n/a	n/a	n/a		Medium
cyt-c_nep2	FD	ELN98675_05_05_cyt-c_100D_FA_Quench_15min_nep2	P00004	84	98	AGIKKKTEREDLIAY	H	3	7.62	7.47-7.62	6	26	23-29	0.019	0.002	5.25E+03	581.894	n/a	n/a	n/a	n/a	581.9	n/a	n/a	n/a	n/a	0.8348	2.561	7.683	59.1	n/a	n/a	n/a		Medium
cyt-c_nep2	FD	ELN98675_05_05_cyt-c_100D_FA_Quench_15min_nep2	P00004	88	95	KKTEREDL	H	2	5.12	4.97-5.20	9	26	26-30	0.01	0.002	3.01E+05	511.618	n/a	n/a	n/a	n/a	511.634	n/a	n/a	n/a	n/a	0.8441	1.564	3.128	52.141	n/a	n/a	n/a		Medium
cyt-c_nep2	FD	ELN98675_05_05_cyt-c_100D_FA_Quench_15min_nep2	P00004	88	97	KKTEREDLIA	H	2	6.38	6.28-6.38	5	34	31-36	0.015	0.002	2.31E+04	604.317	n/a	n/a	n/a	n/a	604.356	n/a	n/a	n/a	n/a	0.8739	2.168	4.336	54.204	n/a	n/a	n/a		High
cyt-c_nep2	FD	ELN98675_05_05_cyt-c_100D_FA_Quench_15min_nep2	P00004	88	98	KKTEREDLIAY	H	2	7.87	7.75-7.87	6	43	43-47	0.022	0.002	8.19E+03	686.257	n/a	n/a	n/a	n/a	686.273	n/a	n/a	n/a	n/a	0.8762	2.499	4.998	55.534	n/a	n/a	n/a		High
cyt-c_nep2	FD	ELN98675_05_05_cyt-c_100D_FA_Quench_15min_nep2	P00004	88	100	KKTEREDLIAYLK	H	3	9.11	8.98-9.09	4	27	24-29	0.019	0.001	4.28E+03	538.793	n/a	n/a	n/a	n/a	538.832	n/a	n/a	n/a	n/a	0.8701	2.203	6.61	60.087	n/a	n/a	n/a		Medium
cyt-c_nep2	FD	ELN98675_05_05_cyt-c_100D_FA_Quench_15min_nep2	P00004	88	101	KKTEREDLIAYLKK	H	3	8.21	8.06-8.20	7	26	23-28	0.017	0.001	9.95E+03	581.798	n/a	n/a	n/a	n/a	581.818	n/a	n/a	n/a	n/a	0.8535	2.465	7.395	61.628	n/a	n/a	n/a		High
cyt-c_nep2	FD	ELN98675_05_05_cyt-c_100D_FA_Quench_15min_nep2	P00004	88	105	KKTEREDLIAYLKKATNE	H	3	9.81	9.67-9.79	6	44	41-46	0.015	0.002	6.37E+04	721.259	n/a	n/a	n/a	n/a	721.287	n/a	n/a	n/a	n/a	0.8634	3.467	10.401	65.008	n/a	n/a	n/a		Medium
cyt-c_nep2	FD	ELN98675_05_05_cyt-c_100D_FA_Quench_15min_nep2	P00004	90	95	TEREDL	H	1	5.77	5.66-5.88	10	88	85-91	0.015	0.003	1.96E+05	764.96	n/a	n/a	n/a	n/a	765.014	n/a	n/a	n/a	n/a	0.8733	2.228	2.228	55.697	n/a	n/a	n/a		High
cyt-c_nep2	FD	ELN98675_05_05_cyt-c_100D_FA_Quench_15min_nep2	P00004	90	97	TEREDLIA	H	2	7.34	7.22-7.39	8	22	19-25	0.014	0.002	3.30E+04	475.668	n/a	n/a	n/a	n/a	475.693	n/a	n/a	n/a	n/a	0.8812	1.678	3.356	55.931	n/a	n/a	n/a		High
cyt-c_nep2	FD	ELN98675_05_05_cyt-c_100D_FA_Quench_15min_nep2	P00004	90	98	TEREDLIAY	H	2	8.94	8.83-8.95	6	30	31-32	0.023	0.002	3.53E+03	557.572	n/a	n/a	n/a	n/a	557.647	n/a	n/a	n/a	n/a	0.7927	2.045	4.09	58.435	n/a	n/a	n/a		Medium
cyt-c_nep2	FD	ELN98675_05_05_cyt-c_100D_FA_Quench_15min_nep2	P00004	90	100	TEREDLIAYLK	H	2	10.11	9.96-10.07	4	49	49-53	0.026	0.003	1.22E+03	679.298	n/a	n/a	n/a	n/a	679.325	n/a	n/a	n/a	n/a	0.8277	3.058	6.116	67.951	n/a	n/a	n/a		Medium
cyt-c_nep2	FD	ELN98675_05_05_cyt-c_100D_FA_Quench_15min_nep2	P00004	90	101	TEREDLIAYLKK	H	3	8.96	8.83-8.93	5	20	17-23	0.018	0.001	2.95E+03	496.144	n/a	n/a	n/a	n/a	496.129	n/a	n/a	n/a	n/a	0.849	2.224	6.672	66.72	n/a	n/a	n/a		Medium
cyt-c_nep2	FD	ELN98675_05_05_cyt-c_100D_FA_Quench_15min_nep2	P00004	90	105	TEREDLIAYLKKATNE	H	3	10.6	10.44-10.58	5	35	32-37	0.016	0.002	1.47E+04	635.644	n/a	n/a	n/a	n/a	635.632	n/a	n/a	n/a	n/a	0.841	3.261	9.783	69.88	n/a	n/a	n/a		Medium
cyt-c_nep2	FD	ELN98675_05_05_cyt-c_100D_FA_Quench_15min_nep2	P00004	95	100	LIAYLK	H	1	8.32	8.20-8.33	6	96	93-100	0.036	0.004	1.70E+03	723.719	n/a	n/a	n/a	n/a	723.733	n/a	n/a	n/a	n/a	0.8928	2.812	2.812	70.312	n/a	n/a	n/a		Medium
cyt-c_nep2	FD	ELN98675_05_05_cyt-c_100D_FA_Quench_15min_nep2	P00004	96	101	IAYLKK	H	1	5.35	5.23-5.45	10	97	94-99	0.013	0.003	1.57E+05	738.897	n/a	n/a	n/a	n/a	738.876	n/a	n/a	n/a	n/a	0.8409	2.941	2.941	73.532	n/a	n/a	n/a		Medium
cyt-c_nep2	FD	ELN98675_05_05_cyt-c_100D_FA_Quench_15min_nep2	P00004	96	105	IAYLKKATNE	H	2	5.57	5.42-5.66	9	35	32-39	0.012	0.002	7.96E+05	579.026	n/a	n/a	n/a	n/a	579.031	n/a	n/a	n/a	n/a	0.8575	2.86	5.72	71.501	n/a	n/a	n/a		Medium
cyt-c_nep2	FD	ELN98675_05_05_cyt-c_100D_FA_Quench_15min_nep2	P00004	98	105	YLKKATNE	H	2	4.37	4.19-4.41	10	23	25-29	0.012	0.001	8.95E+04	486.006	n/a	n/a	n/a	n/a	486.025	n/a	n/a	n/a	n/a	0.8814	1.972	3.944	65.735	n/a	n/a	n/a		Medium
cyt-c_nep2	15.00s	ELN98675_05_08_cyt_c_nep2_15_20221111_182637	P00004	20	36	TVEKGGKHKTGPNLHGL	H	3	6.29	6.11-6.43	14	27	24-29	0.014	0.001	7.57E+04	592.761	n/a	n/a	n/a	n/a	592.747	n/a	n/a	n/a	n/a	0.8968	0.738	2.214	40.108	n/a	n/a	n/a		High
cyt-c_nep2	15.00s	ELN98675_05_08_cyt_c_nep2_15_20221111_182637	P00004	22	36	EKGGKHKTGPNLHGL	H	3	6.3	6.23-6.36	6	19	16-21	0.017	0.001	1.38E+04	525.652	n/a	n/a	n/a	n/a	525.624	n/a	n/a	n/a	n/a	0.8752	0.36	1.079	26.22	n/a	n/a	n/a		Medium
cyt-c_nep2	15.00s	ELN98675_05_08_cyt_c_nep2_15_20221111_182637	P00004	24	36	GGKHKTGPNLHGL	H	2	6.52	6.43-6.54	4	42	39-46	0.017	0.001	2.55E+04	659.232	n/a	n/a	n/a	n/a	659.194	n/a	n/a	n/a	n/a	0.8875	0.445	0.89	22.454	n/a	n/a	n/a		High
cyt-c_nep2	15.00s	ELN98675_05_08_cyt_c_nep2_15_20221111_182637	P00004	24	36	GGKHKTGPNLHGL	H	3	6.52	6.36-6.67	12	16	13-19	0.014	0	4.48E+04	439.812	n/a	n/a	n/a	n/a	439.794	n/a	n/a	n/a	n/a	0.9125	0.292	0.876	22.901	n/a	n/a	n/a		High
cyt-c_nep2	15.00s	ELN98675_05_08_cyt_c_nep2_15_20221111_182637	P00004	27	36	HKTGPNLHGL	H	2	6.81	6.71-6.86	7	29	26-32	0.015	0.001	4.14E+04	537.934	n/a	n/a	n/a	n/a	537.913	n/a	n/a	n/a	n/a	0.9043	0.301	0.602	17.567	n/a	n/a	n/a		High
cyt-c_nep2	15.00s	ELN98675_05_08_cyt_c_nep2_15_20221111_182637	P00004	29	36	TGPNLHGL	H	2	8.07	7.92-8.15	9	15	Dec-17	0.012	0.001	4.17E+04	405.158	n/a	n/a	n/a	n/a	405.111	n/a	n/a	n/a	n/a	0.8837	0.156	0.313	10.823	n/a	n/a	n/a		High
cyt-c_nep2	15.00s	ELN98675_05_08_cyt_c_nep2_15_20221111_182637	P00004	37	49	FGRKTGQAPGFTY	H	2	8.33	8.23-8.35	6	46	46-50	0.02	0.001	1.65E+04	717.215	n/a	n/a	n/a	n/a	717.118	n/a	n/a	n/a	n/a	0.8529	1.32	2.64	41.597	n/a	n/a	n/a		High
cyt-c_nep2	15.00s	ELN98675_05_08_cyt_c_nep2_15_20221111_182637	P00004	37	54	FGRKTGQAPGFTYTDANK	H	3	6.53	6.41-6.48	4	30	27-34	0.02	0.001	7.50E+03	655.453	n/a	n/a	n/a	n/a	655.357	n/a	n/a	n/a	n/a	0.8546	1.308	3.924	41.124	n/a	n/a	n/a		Medium
cyt-c_nep2	15.00s	ELN98675_05_08_cyt_c_nep2_15_20221111_182637	P00004	41	49	TGQAPGFTY	H	1	8.49	8.40-8.50	5	118	115-120	0.026	0.003	1.74E+04	943.984	n/a	n/a	n/a	n/a	943.983	n/a	n/a	n/a	n/a	0.889	1.979	1.979	57.206	n/a	n/a	n/a		High
cyt-c_nep2	15.00s	ELN98675_05_08_cyt_c_nep2_15_20221111_182637	P00004	41	51	TGQAPGFTYTD	H	2	7.47	7.34-7.47	6	30	27-32	0.015	0.001	1.42E+04	580.888	n/a	n/a	n/a	n/a	580.87	n/a	n/a	n/a	n/a	0.8789	1.268	2.536	55.67	n/a	n/a	n/a		High
cyt-c_nep2	15.00s	ELN98675_05_08_cyt_c_nep2_15_20221111_182637	P00004	41	54	TGQAPGFTYTDANK	H	2	6.49	6.36-6.62	10	47	44-51	0.017	0.002	1.30E+05	737.998	n/a	n/a	n/a	n/a	737.98	n/a	n/a	n/a	n/a	0.873	1.702	3.403	51.634	n/a	n/a	n/a		High
cyt-c_nep2	15.00s	ELN98675_05_08_cyt_c_nep2_15_20221111_182637	P00004	41	56	TGQAPGFTYTDANKNK	H	2	5.96	5.85-6.06	8	77	74-81	0.031	0.001	7.76E+03	859.311	n/a	n/a	n/a	n/a	859.245	n/a	n/a	n/a	n/a	0.8568	1.829	3.657	46.447	n/a	n/a	n/a		High
cyt-c_nep2	15.00s	ELN98675_05_08_cyt_c_nep2_15_20221111_182637	P00004	49	65	YTDANKNKGITWKEETL	H	3	8.78	8.71-8.81	5	32	29-34	0.03	0	578	673.092	n/a	n/a	n/a	n/a	673.02	n/a	n/a	n/a	n/a	0.8073	1.614	4.843	43.81	n/a	n/a	n/a		Medium
cyt-c_nep2	15.00s	ELN98675_05_08_cyt_c_nep2_15_20221111_182637	P00004	50	62	TDANKNKGITWKE	H	2	6.45	6.33-6.46	6	51	50-54	0.022	0.001	7.89E+03	754.743	n/a	n/a	n/a	n/a	754.667	n/a	n/a	n/a	n/a	0.8272	1.336	2.672	40.263	n/a	n/a	n/a		Medium
cyt-c_nep2	15.00s	ELN98675_05_08_cyt_c_nep2_15_20221111_182637	P00004	50	63	TDANKNKGITWKEE	H	3	6.35	6.23-6.36	6	24	21-29	0.023	0.001	4.17E+03	546.654	n/a	n/a	n/a	n/a	546.597	n/a	n/a	n/a	n/a	0.8555	1.003	3.009	44.092	n/a	n/a	n/a		Medium
cyt-c_nep2	15.00s	ELN98675_05_08_cyt_c_nep2_15_20221111_182637	P00004	50	64	TDANKNKGITWKEET	H	3	6.35	6.23-6.38	7	28	25-30	0.022	0.001	3.20E+03	580.462	n/a	n/a	n/a	n/a	580.37	n/a	n/a	n/a	n/a	0.8405	1.075	3.224	40.389	n/a	n/a	n/a		Medium
cyt-c_nep2	15.00s	ELN98675_05_08_cyt_c_nep2_15_20221111_182637	P00004	50	65	TDANKNKGITWKEETL	H	3	8.29	8.13-8.40	12	32	29-34	0.015	0.001	8.50E+04	618.11	n/a	n/a	n/a	n/a	618.07	n/a	n/a	n/a	n/a	0.8771	1.055	3.165	37.164	n/a	n/a	n/a		High
cyt-c_nep2	15.00s	ELN98675_05_08_cyt_c_nep2_15_20221111_182637	P00004	52	65	ANKNKGITWKEETL	H	3	8.26	8.13-8.33	9	25	22-29	0.017	0	3.29E+04	545.867	n/a	n/a	n/a	n/a	545.828	n/a	n/a	n/a	n/a	0.8808	0.877	2.632	35.551	n/a	n/a	n/a		High
cyt-c_nep2	15.00s	ELN98675_05_08_cyt_c_nep2_15_20221111_182637	P00004	53	65	NKNKGITWKEETL	H	3	8.28	8.18-8.33	7	26	23-28	0.023	0	1.85E+03	522.158	n/a	n/a	n/a	n/a	522.105	n/a	n/a	n/a	n/a	0.8484	0.847	2.541	37.105	n/a	n/a	n/a		Medium
cyt-c_nep2	15.00s	ELN98675_05_08_cyt_c_nep2_15_20221111_182637	P00004	55	62	NKGITWKE	H	2	6.96	6.84-7.05	8	22	19-24	0.015	0.001	6.77E+04	489.466	n/a	n/a	n/a	n/a	489.465	n/a	n/a	n/a	n/a	0.8712	0.907	1.815	43.844	n/a	n/a	n/a		High
cyt-c_nep2	15.00s	ELN98675_05_08_cyt_c_nep2_15_20221111_182637	P00004	55	63	NKGITWKEE	H	2	6.82	6.69-6.84	7	29	26-32	0.012	0.001	1.99E+04	554.193	n/a	n/a	n/a	n/a	554.154	n/a	n/a	n/a	n/a	0.7268	1.039	2.079	46.653	n/a	n/a	n/a		Medium
cyt-c_nep2	15.00s	ELN98675_05_08_cyt_c_nep2_15_20221111_182637	P00004	55	64	NKGITWKEET	H	2	6.78	6.69-6.86	8	35	37-39	0.017	0.001	1.12E+04	604.878	n/a	n/a	n/a	n/a	604.852	n/a	n/a	n/a	n/a	0.859	1.185	2.371	44.441	n/a	n/a	n/a		High
cyt-c_nep2	15.00s	ELN98675_05_08_cyt_c_nep2_15_20221111_182637	P00004	55	65	NKGITWKEETL	H	2	8.83	8.68-8.95	12	45	44-48	0.012	0.001	3.23E+05	661.37	n/a	n/a	n/a	n/a	661.352	n/a	n/a	n/a	n/a	0.8645	1.106	2.212	37.619	n/a	n/a	n/a		High
cyt-c_nep2	15.00s	ELN98675_05_08_cyt_c_nep2_15_20221111_182637	P00004	57	65	GITWKEETL	H	2	9.85	9.77-9.89	6	29	30-33	0.016	0.001	2.49E+04	539.959	n/a	n/a	n/a	n/a	539.935	n/a	n/a	n/a	n/a	0.8805	0.827	1.653	34.503	n/a	n/a	n/a		Medium
cyt-c_nep2	15.00s	ELN98675_05_08_cyt_c_nep2_15_20221111_182637	P00004	65	81	LMEYLENPKKYIPGTKM	H	3	9.29	9.21-9.34	6	37	34-41	0.027	0.001	4.22E+03	686.755	n/a	n/a	n/a	n/a	686.71	n/a	n/a	n/a	n/a	0.8877	0.547	1.642	18.625	n/a	n/a	n/a		Medium
cyt-c_nep2	15.00s	ELN98675_05_08_cyt_c_nep2_15_20221111_182637	P00004	65	83	LMEYLENPKKYIPGTKMIF	H	3	11.45	11.35-11.48	6	46	46-50	0.033	0.001	1.36E+03	773.904	n/a	n/a	n/a	n/a	773.862	n/a	n/a	n/a	n/a	0.8381	0.922	2.765	26.578	n/a	n/a	n/a		Medium
cyt-c_nep2	15.00s	ELN98675_05_08_cyt_c_nep2_15_20221111_182637	P00004	66	71	MEYLEN	H	1	7.42	7.32-7.49	8	99	96-101	0.013	0.002	3.23E+05	799.083	n/a	n/a	n/a	n/a	799.059	n/a	n/a	n/a	n/a	0.8452	0.177	0.177	7.582	n/a	n/a	n/a		Medium
cyt-c_nep2	15.00s	ELN98675_05_08_cyt_c_nep2_15_20221111_182637	P00004	66	74	MEYLENPKK	H	2	6.18	6.09-6.21	6	31	28-35	0.021	0.001	5.71E+03	577.03	n/a	n/a	n/a	n/a	576.92	n/a	n/a	n/a	n/a	0.8183	0.245	0.49	13.513	n/a	n/a	n/a		Medium
cyt-c_nep2	15.00s	ELN98675_05_08_cyt_c_nep2_15_20221111_182637	P00004	66	81	MEYLENPKKYIPGTKM	H	3	8.43	8.08-8.40	14	32	29-34	0.014	0.001	1.03E+05	648.935	n/a	n/a	n/a	n/a	648.934	n/a	n/a	n/a	n/a	0.8828	0.491	1.473	18.375	n/a	n/a	n/a		High
cyt-c_nep2	15.00s	ELN98675_05_08_cyt_c_nep2_15_20221111_182637	P00004	66	83	MEYLENPKKYIPGTKMIF	H	3	10.85	10.75-10.87	6	41	38-43	0.015	0.001	7.88E+04	736.125	n/a	n/a	n/a	n/a	736.113	n/a	n/a	n/a	n/a	0.8795	0.892	2.675	27.898	n/a	n/a	n/a		Medium
cyt-c_nep2	15.00s	ELN98675_05_08_cyt_c_nep2_15_20221111_182637	P00004	68	74	YLENPKK	H	2	4.72	4.65-4.79	7	18	15-20	0.016	0.001	1.12E+04	446.72	n/a	n/a	n/a	n/a	446.689	n/a	n/a	n/a	n/a	0.8875	0.17	0.34	13.565	n/a	n/a	n/a		Medium
cyt-c_nep2	15.00s	ELN98675_05_08_cyt_c_nep2_15_20221111_182637	P00004	68	81	YLENPKKYIPGTKM	H	2	7.36	7.24-7.44	9	63	60-67	0.021	0.001	4.90E+04	842.689	n/a	n/a	n/a	n/a	842.637	n/a	n/a	n/a	n/a	0.8838	0.631	1.263	19.299	n/a	n/a	n/a		High
cyt-c_nep2	15.00s	ELN98675_05_08_cyt_c_nep2_15_20221111_182637	P00004	68	81	YLENPKKYIPGTKM	H	3	7.36	7.17-7.49	14	23	20-26	0.015	0.001	7.63E+04	562.133	n/a	n/a	n/a	n/a	562.105	n/a	n/a	n/a	n/a	0.8819	0.432	1.296	19.532	n/a	n/a	n/a		High
cyt-c_nep2	15.00s	ELN98675_05_08_cyt_c_nep2_15_20221111_182637	P00004	68	82	YLENPKKYIPGTKMI	H	3	8.45	8.23-8.43	9	27	27-31	0.029	0	666	600.235	n/a	n/a	n/a	n/a	600.111	n/a	n/a	n/a	n/a	0.774	0.719	2.157	29.663	n/a	n/a	n/a		Medium
cyt-c_nep2	15.00s	ELN98675_05_08_cyt_c_nep2_15_20221111_182637	P00004	68	83	YLENPKKYIPGTKMIF	H	3	10.31	10.15-10.44	13	31	31-35	0.015	0.001	7.33E+04	649.322	n/a	n/a	n/a	n/a	649.295	n/a	n/a	n/a	n/a	0.8705	0.845	2.535	31.021	n/a	n/a	n/a		High
cyt-c_nep2	15.00s	ELN98675_05_08_cyt_c_nep2_15_20221111_182637	P00004	68	87	YLENPKKYIPGTKMIFAGIK	H	3	9.73	9.62-9.74	6	56	53-60	0.019	0	5.19E+04	773.123	n/a	n/a	n/a	n/a	773.082	n/a	n/a	n/a	n/a	0.8836	1.478	4.435	39.626	n/a	n/a	n/a		High
cyt-c_nep2	15.00s	ELN98675_05_08_cyt_c_nep2_15_20221111_182637	P00004	69	80	LENPKKYIPGTK	H	2	5.82	5.73-5.85	6	49	48-53	0.026	0.001	6.33E+03	695.442	n/a	n/a	n/a	n/a	695.383	n/a	n/a	n/a	n/a	0.8663	0.563	1.125	21.685	n/a	n/a	n/a		High
cyt-c_nep2	15.00s	ELN98675_05_08_cyt_c_nep2_15_20221111_182637	P00004	69	81	LENPKKYIPGTKM	H	2	6.75	6.62-6.81	9	52	49-54	0.016	0.002	6.73E+04	761.036	n/a	n/a	n/a	n/a	761.021	n/a	n/a	n/a	n/a	0.8861	0.602	1.204	20.589	n/a	n/a	n/a		High
cyt-c_nep2	15.00s	ELN98675_05_08_cyt_c_nep2_15_20221111_182637	P00004	69	83	LENPKKYIPGTKMIF	H	2	9.93	9.82-9.96	7	65	62-67	0.019	0.002	4.04E+04	891.839	n/a	n/a	n/a	n/a	891.807	n/a	n/a	n/a	n/a	0.8843	1.222	2.445	32.858	n/a	n/a	n/a		Medium
cyt-c_nep2	15.00s	ELN98675_05_08_cyt_c_nep2_15_20221111_182637	P00004	69	83	LENPKKYIPGTKMIF	H	3	9.93	9.72-9.99	12	27	24-30	0.013	0	1.50E+05	594.898	n/a	n/a	n/a	n/a	594.87	n/a	n/a	n/a	n/a	0.867	0.811	2.433	32.334	n/a	n/a	n/a		High
cyt-c_nep2	15.00s	ELN98675_05_08_cyt_c_nep2_15_20221111_182637	P00004	69	87	LENPKKYIPGTKMIFAGIK	H	3	9.39	9.29-9.38	5	50	47-54	0.015	0.001	8.17E+04	718.69	n/a	n/a	n/a	n/a	718.674	n/a	n/a	n/a	n/a	0.8781	1.462	4.385	41.359	n/a	n/a	n/a		High
cyt-c_nep2	15.00s	ELN98675_05_08_cyt_c_nep2_15_20221111_182637	P00004	72	80	PKKYIPGTK	H	2	4.71	4.65-4.79	7	28	25-32	0.021	0.001	7.26E+03	517.215	n/a	n/a	n/a	n/a	517.096	n/a	n/a	n/a	n/a	0.8359	0.463	0.926	23.39	n/a	n/a	n/a		Medium
cyt-c_nep2	15.00s	ELN98675_05_08_cyt_c_nep2_15_20221111_182637	P00004	72	81	PKKYIPGTKM	H	2	5.63	5.56-5.71	7	34	31-36	0.015	0.001	6.85E+04	582.785	n/a	n/a	n/a	n/a	582.773	n/a	n/a	n/a	n/a	0.8753	0.542	1.084	23.42	n/a	n/a	n/a		Medium
cyt-c_nep2	15.00s	ELN98675_05_08_cyt_c_nep2_15_20221111_182637	P00004	72	83	PKKYIPGTKMIF	H	2	9.51	9.38-9.48	5	48	45-51	0.016	0.001	1.25E+05	713.58	n/a	n/a	n/a	n/a	713.569	n/a	n/a	n/a	n/a	0.8602	1.172	2.343	36.746	n/a	n/a	n/a		Medium
cyt-c_nep2	15.00s	ELN98675_05_08_cyt_c_nep2_15_20221111_182637	P00004	72	87	PKKYIPGTKMIFAGIK	H	3	8.94	8.78-8.98	9	34	31-36	0.019	0	2.25E+04	599.769	n/a	n/a	n/a	n/a	599.76	n/a	n/a	n/a	n/a	0.9039	1.339	4.017	47.968	n/a	n/a	n/a		High
cyt-c_nep2	15.00s	ELN98675_05_08_cyt_c_nep2_15_20221111_182637	P00004	72	89	PKKYIPGTKMIFAGIKKK	H	3	7.43	7.24-7.44	9	47	44-51	0.017	0	4.94E+04	685.349	n/a	n/a	n/a	n/a	685.337	n/a	n/a	n/a	n/a	0.8801	1.468	4.405	49.272	n/a	n/a	n/a		High
cyt-c_nep2	15.00s	ELN98675_05_08_cyt_c_nep2_15_20221111_182637	P00004	75	81	YIPGTKM	H	1	6.87	6.79-6.91	6	104	101-108	0.028	0.003	7.98E+03	810.971	n/a	n/a	n/a	n/a	810.917	n/a	n/a	n/a	n/a	0.8721	0.923	0.923	32.326	n/a	n/a	n/a		High
cyt-c_nep2	15.00s	ELN98675_05_08_cyt_c_nep2_15_20221111_182637	P00004	75	83	YIPGTKMIF	H	2	11.51	11.35-11.64	11	29	26-33	0.011	0.001	9.67E+04	536.726	n/a	n/a	n/a	n/a	536.736	n/a	n/a	n/a	n/a	0.8638	1.069	2.139	49.723	n/a	n/a	n/a		High
cyt-c_nep2	15.00s	ELN98675_05_08_cyt_c_nep2_15_20221111_182637	P00004	75	87	YIPGTKMIFAGIK	H	2	10.57	10.44-10.55	4	57	54-61	0.028	0.002	2.03E+03	722.444	n/a	n/a	n/a	n/a	722.46	n/a	n/a	n/a	n/a	0.888	2.063	4.126	56.412	n/a	n/a	n/a		High
cyt-c_nep2	15.00s	ELN98675_05_08_cyt_c_nep2_15_20221111_182637	P00004	75	89	YIPGTKMIFAGIKKK	H	3	8.71	8.58-8.71	6	30	31-33	0.022	0	2.54E+03	567.573	n/a	n/a	n/a	n/a	567.55	n/a	n/a	n/a	n/a	0.8735	1.502	4.505	56.983	n/a	n/a	n/a		Medium
cyt-c_nep2	15.00s	ELN98675_05_08_cyt_c_nep2_15_20221111_182637	P00004	81	89	MIFAGIKKK	H	2	7.12	7.05-7.14	5	31	32-34	0.026	0.002	1.13E+03	520.02	n/a	n/a	n/a	n/a	520	n/a	n/a	n/a	n/a	0.8721	1.318	2.636	69.566	n/a	n/a	n/a		Medium
cyt-c_nep2	15.00s	ELN98675_05_08_cyt_c_nep2_15_20221111_182637	P00004	82	87	IFAGIK	H	1	7.78	7.67-7.90	10	80	77-84	0.019	0.002	7.48E+04	650.394	n/a	n/a	n/a	n/a	650.427	n/a	n/a	n/a	n/a	0.8638	1.612	1.612	60.276	n/a	n/a	n/a		High
cyt-c_nep2	15.00s	ELN98675_05_08_cyt_c_nep2_15_20221111_182637	P00004	82	89	IFAGIKKK	H	2	5.46	5.35-5.63	11	24	21-26	0.012	0.001	1.44E+05	454.092	n/a	n/a	n/a	n/a	454.098	n/a	n/a	n/a	n/a	0.8897	1.015	2.03	66.097	n/a	n/a	n/a		High
cyt-c_nep2	15.00s	ELN98675_05_08_cyt_c_nep2_15_20221111_182637	P00004	82	94	IFAGIKKKTERED	H	2	6.86	6.71-6.86	7	27	27-31	0.032	0.002	810	770.019	n/a	n/a	n/a	n/a	769.995	n/a	n/a	n/a	n/a	0.815	1.608	3.217	48.321	n/a	n/a	n/a		Medium
cyt-c_nep2	15.00s	ELN98675_05_08_cyt_c_nep2_15_20221111_182637	P00004	82	95	IFAGIKKKTEREDL	H	3	6.85	6.67-6.99	14	25	22-29	0.012	0.001	2.37E+05	551.502	n/a	n/a	n/a	n/a	551.503	n/a	n/a	n/a	n/a	0.8908	1.19	3.57	50.064	n/a	n/a	n/a		High
cyt-c_nep2	15.00s	ELN98675_05_08_cyt_c_nep2_15_20221111_182637	P00004	82	97	IFAGIKKKTEREDLIA	H	3	7.71	7.60-7.77	8	32	29-34	0.018	0.001	1.91E+04	612.971	n/a	n/a	n/a	n/a	612.968	n/a	n/a	n/a	n/a	0.889	1.243	3.73	43.772	n/a	n/a	n/a		High
cyt-c_nep2	15.00s	ELN98675_05_08_cyt_c_nep2_15_20221111_182637	P00004	82	98	IFAGIKKKTEREDLIAY	H	3	8.63	8.50-8.63	5	38	35-40	0.017	0.001	2.13E+04	667.389	n/a	n/a	n/a	n/a	667.364	n/a	n/a	n/a	n/a	0.8823	1.248	3.745	41.147	n/a	n/a	n/a		Medium
cyt-c_nep2	15.00s	ELN98675_05_08_cyt_c_nep2_15_20221111_182637	P00004	82	100	IFAGIKKKTEREDLIAYLK	H	3	9.45	9.36-9.48	6	44	41-46	0.022	0.001	1.04E+04	747.793	n/a	n/a	n/a	n/a	747.759	n/a	n/a	n/a	n/a	0.887	1.2	3.599	33.73	n/a	n/a	n/a		High
cyt-c_nep2	15.00s	ELN98675_05_08_cyt_c_nep2_15_20221111_182637	P00004	84	95	AGIKKKTEREDL	H	2	5.1	4.94-5.23	11	49	48-52	0.015	0.002	6.62E+04	696.056	n/a	n/a	n/a	n/a	696.06	n/a	n/a	n/a	n/a	0.863	1.26	2.521	43.292	n/a	n/a	n/a		High
cyt-c_nep2	15.00s	ELN98675_05_08_cyt_c_nep2_15_20221111_182637	P00004	84	97	AGIKKKTEREDLIA	H	2	6.23	6.09-6.21	6	58	58-62	0.028	0.001	5.37E+03	788.207	n/a	n/a	n/a	n/a	788.174	n/a	n/a	n/a	n/a	0.8287	1.257	2.514	36.462	n/a	n/a	n/a		Medium
cyt-c_nep2	15.00s	ELN98675_05_08_cyt_c_nep2_15_20221111_182637	P00004	84	98	AGIKKKTEREDLIAY	H	3	7.62	7.49-7.65	6	26	23-29	0.021	0	4.26E+03	580.274	n/a	n/a	n/a	n/a	580.246	n/a	n/a	n/a	n/a	0.8726	0.907	2.721	35.441	n/a	n/a	n/a		High
cyt-c_nep2	15.00s	ELN98675_05_08_cyt_c_nep2_15_20221111_182637	P00004	88	95	KKTEREDL	H	2	5.12	4.99-5.25	10	26	26-30	0.012	0.001	3.04E+05	510.455	n/a	n/a	n/a	n/a	510.44	n/a	n/a	n/a	n/a	0.8833	0.37	0.741	23.636	n/a	n/a	n/a		High
cyt-c_nep2	15.00s	ELN98675_05_08_cyt_c_nep2_15_20221111_182637	P00004	88	97	KKTEREDLIA	H	2	6.38	6.28-6.43	7	34	31-36	0.014	0.001	3.54E+04	602.609	n/a	n/a	n/a	n/a	602.596	n/a	n/a	n/a	n/a	0.8709	0.409	0.818	18.859	n/a	n/a	n/a		High
cyt-c_nep2	15.00s	ELN98675_05_08_cyt_c_nep2_15_20221111_182637	P00004	88	98	KKTEREDLIAY	H	2	7.87	7.77-7.90	6	43	43-47	0.019	0.001	1.51E+04	684.228	n/a	n/a	n/a	n/a	684.193	n/a	n/a	n/a	n/a	0.8621	0.418	0.837	16.745	n/a	n/a	n/a		High
cyt-c_nep2	15.00s	ELN98675_05_08_cyt_c_nep2_15_20221111_182637	P00004	88	100	KKTEREDLIAYLK	H	3	9.11	9.04-9.14	5	27	24-29	0.016	0.001	1.33E+04	536.927	n/a	n/a	n/a	n/a	536.899	n/a	n/a	n/a	n/a	0.8634	0.27	0.809	12.237	n/a	n/a	n/a		High
cyt-c_nep2	15.00s	ELN98675_05_08_cyt_c_nep2_15_20221111_182637	P00004	88	101	KKTEREDLIAYLKK	H	3	8.21	8.08-8.28	9	26	23-28	0.018	0.001	1.89E+04	579.689	n/a	n/a	n/a	n/a	579.666	n/a	n/a	n/a	n/a	0.8962	0.313	0.94	12.699	n/a	n/a	n/a		High
cyt-c_nep2	15.00s	ELN98675_05_08_cyt_c_nep2_15_20221111_182637	P00004	88	105	KKTEREDLIAYLKKATNE	H	3	9.81	9.72-9.82	5	44	41-46	0.015	0.001	8.09E+04	718.353	n/a	n/a	n/a	n/a	718.335	n/a	n/a	n/a	n/a	0.8961	0.515	1.546	14.879	n/a	n/a	n/a		High
cyt-c_nep2	15.00s	ELN98675_05_08_cyt_c_nep2_15_20221111_182637	P00004	90	95	TEREDL	H	1	5.77	5.66-5.83	8	88	85-91	0.014	0.002	2.34E+05	763.009	n/a	n/a	n/a	n/a	763.01	n/a	n/a	n/a	n/a	0.8734	0.224	0.224	10.006	n/a	n/a	n/a		High
cyt-c_nep2	15.00s	ELN98675_05_08_cyt_c_nep2_15_20221111_182637	P00004	90	97	TEREDLIA	H	2	7.34	7.27-7.37	5	22	19-25	0.014	0.001	3.79E+04	474.169	n/a	n/a	n/a	n/a	474.128	n/a	n/a	n/a	n/a	0.8888	0.113	0.226	6.727	n/a	n/a	n/a		High
cyt-c_nep2	15.00s	ELN98675_05_08_cyt_c_nep2_15_20221111_182637	P00004	90	98	TEREDLIAY	H	2	8.94	8.86-8.95	5	30	31-32	0.018	0.001	6.16E+03	555.818	n/a	n/a	n/a	n/a	555.757	n/a	n/a	n/a	n/a	0.8537	0.156	0.311	7.569	n/a	n/a	n/a		Medium
cyt-c_nep2	15.00s	ELN98675_05_08_cyt_c_nep2_15_20221111_182637	P00004	90	100	TEREDLIAYLK	H	2	10.11	10.05-10.15	5	49	49-53	0.024	0.001	4.63E+03	676.522	n/a	n/a	n/a	n/a	676.471	n/a	n/a	n/a	n/a	0.8668	0.204	0.408	6.678	n/a	n/a	n/a		Medium
cyt-c_nep2	15.00s	ELN98675_05_08_cyt_c_nep2_15_20221111_182637	P00004	90	101	TEREDLIAYLKK	H	3	8.96	8.88-8.98	5	20	17-23	0.019	0	5.22E+03	494.097	n/a	n/a	n/a	n/a	494.079	n/a	n/a	n/a	n/a	0.8953	0.174	0.523	7.857	n/a	n/a	n/a		High
cyt-c_nep2	15.00s	ELN98675_05_08_cyt_c_nep2_15_20221111_182637	P00004	90	105	TEREDLIAYLKKATNE	H	3	10.6	10.55-10.63	4	35	32-37	0.016	0.001	1.76E+04	632.744	n/a	n/a	n/a	n/a	632.726	n/a	n/a	n/a	n/a	0.8876	0.355	1.066	10.905	n/a	n/a	n/a		Medium
cyt-c_nep2	15.00s	ELN98675_05_08_cyt_c_nep2_15_20221111_182637	P00004	95	100	LIAYLK	H	1	8.32	8.23-8.33	5	96	93-100	0.032	0.002	2.68E+03	721.127	n/a	n/a	n/a	n/a	721.032	n/a	n/a	n/a	n/a	0.8794	0.112	0.112	3.942	n/a	n/a	n/a		High
cyt-c_nep2	15.00s	ELN98675_05_08_cyt_c_nep2_15_20221111_182637	P00004	96	101	IAYLKK	H	1	5.35	5.23-5.50	12	97	94-99	0.014	0.002	2.40E+05	736.142	n/a	n/a	n/a	n/a	736.121	n/a	n/a	n/a	n/a	0.8864	0.186	0.186	6.316	n/a	n/a	n/a		High
cyt-c_nep2	15.00s	ELN98675_05_08_cyt_c_nep2_15_20221111_182637	P00004	96	105	IAYLKKATNE	H	2	5.57	5.40-5.71	12	35	32-39	0.014	0.001	6.93E+05	576.644	n/a	n/a	n/a	n/a	576.601	n/a	n/a	n/a	n/a	0.817	0.431	0.861	15.256	n/a	n/a	n/a		Medium
cyt-c_nep2	15.00s	ELN98675_05_08_cyt_c_nep2_15_20221111_182637	P00004	98	105	YLKKATNE	H	2	4.37	4.19-4.46	12	23	25-29	0.015	0	6.39E+04	484.435	n/a	n/a	n/a	n/a	484.405	n/a	n/a	n/a	n/a	0.8519	0.352	0.705	18.101	n/a	n/a	n/a		Medium
cyt-c_nep2	15.00s	ELN98675_05_09_cyt_c_nep2_15_20221111_184803	P00004	20	36	TVEKGGKHKTGPNLHGL	H	3	6.29	6.09-6.41	14	27	24-29	0.014	0	9.02E+04	592.798	n/a	n/a	n/a	n/a	592.783	n/a	n/a	n/a	n/a	0.8911	0.774	2.321	42.045	n/a	n/a	n/a		High
cyt-c_nep2	15.00s	ELN98675_05_09_cyt_c_nep2_15_20221111_184803	P00004	22	36	EKGGKHKTGPNLHGL	H	3	6.3	6.19-6.41	10	19	16-21	0.016	0.001	2.58E+04	525.687	n/a	n/a	n/a	n/a	525.653	n/a	n/a	n/a	n/a	0.8867	0.389	1.166	28.35	n/a	n/a	n/a		High
cyt-c_nep2	15.00s	ELN98675_05_09_cyt_c_nep2_15_20221111_184803	P00004	24	36	GGKHKTGPNLHGL	H	2	6.52	6.36-6.54	7	42	39-46	0.016	0.001	3.99E+04	659.286	n/a	n/a	n/a	n/a	659.265	n/a	n/a	n/a	n/a	0.8765	0.516	1.033	26.051	n/a	n/a	n/a		High
cyt-c_nep2	15.00s	ELN98675_05_09_cyt_c_nep2_15_20221111_184803	P00004	24	36	GGKHKTGPNLHGL	H	3	6.52	6.36-6.64	11	16	13-19	0.012	0	7.20E+04	439.839	n/a	n/a	n/a	n/a	439.824	n/a	n/a	n/a	n/a	0.9061	0.322	0.966	25.236	n/a	n/a	n/a		High
cyt-c_nep2	15.00s	ELN98675_05_09_cyt_c_nep2_15_20221111_184803	P00004	27	36	HKTGPNLHGL	H	2	6.81	6.71-6.81	5	29	26-32	0.016	0.001	1.77E+04	537.982	n/a	n/a	n/a	n/a	537.949	n/a	n/a	n/a	n/a	0.8937	0.337	0.675	19.682	n/a	n/a	n/a		High
cyt-c_nep2	15.00s	ELN98675_05_09_cyt_c_nep2_15_20221111_184803	P00004	29	36	TGPNLHGL	H	2	8.07	7.92-8.15	9	15	Dec-17	0.012	0	3.30E+04	405.188	n/a	n/a	n/a	n/a	405.164	n/a	n/a	n/a	n/a	0.8828	0.208	0.417	14.437	n/a	n/a	n/a		Medium
cyt-c_nep2	15.00s	ELN98675_05_09_cyt_c_nep2_15_20221111_184803	P00004	37	49	FGRKTGQAPGFTY	H	2	8.33	8.23-8.33	5	46	46-50	0.021	0.001	1.17E+04	717.262	n/a	n/a	n/a	n/a	717.141	n/a	n/a	n/a	n/a	0.8381	1.343	2.687	42.332	n/a	n/a	n/a		Medium
cyt-c_nep2	15.00s	ELN98675_05_09_cyt_c_nep2_15_20221111_184803	P00004	37	54	FGRKTGQAPGFTYTDANK	H	3	6.53	6.38-6.57	7	30	27-34	0.022	0.001	9.95E+03	655.493	n/a	n/a	n/a	n/a	655.39	n/a	n/a	n/a	n/a	0.8599	1.341	4.022	42.147	n/a	n/a	n/a		Medium
cyt-c_nep2	15.00s	ELN98675_05_09_cyt_c_nep2_15_20221111_184803	P00004	41	49	TGQAPGFTY	H	1	8.49	8.40-8.50	5	118	115-120	0.028	0.002	1.41E+04	944.041	n/a	n/a	n/a	n/a	944.041	n/a	n/a	n/a	n/a	0.8901	2.037	2.037	58.879	n/a	n/a	n/a		High
cyt-c_nep2	15.00s	ELN98675_05_09_cyt_c_nep2_15_20221111_184803	P00004	41	51	TGQAPGFTYTD	H	2	7.47	7.34-7.44	5	30	27-32	0.016	0.001	1.26E+04	580.933	n/a	n/a	n/a	n/a	580.918	n/a	n/a	n/a	n/a	0.8837	1.316	2.633	57.785	n/a	n/a	n/a		High
cyt-c_nep2	15.00s	ELN98675_05_09_cyt_c_nep2_15_20221111_184803	P00004	41	54	TGQAPGFTYTDANK	H	2	6.49	6.33-6.62	11	47	44-51	0.018	0.001	1.08E+05	738.053	n/a	n/a	n/a	n/a	738.022	n/a	n/a	n/a	n/a	0.8743	1.744	3.488	52.915	n/a	n/a	n/a		High
cyt-c_nep2	15.00s	ELN98675_05_09_cyt_c_nep2_15_20221111_184803	P00004	41	56	TGQAPGFTYTDANKNK	H	2	5.96	5.88-5.98	5	77	74-81	0.031	0.001	4.99E+03	859.386	n/a	n/a	n/a	n/a	859.274	n/a	n/a	n/a	n/a	0.8412	1.858	3.715	47.185	n/a	n/a	n/a		Medium
cyt-c_nep2	15.00s	ELN98675_05_09_cyt_c_nep2_15_20221111_184803	P00004	49	65	YTDANKNKGITWKEETL	H	3	8.78	8.71-8.83	6	32	29-34	0.029	0	709	673.097	n/a	n/a	n/a	n/a	673.017	n/a	n/a	n/a	n/a	0.792	1.611	4.834	43.726	n/a	n/a	n/a		Medium
cyt-c_nep2	15.00s	ELN98675_05_09_cyt_c_nep2_15_20221111_184803	P00004	50	62	TDANKNKGITWKE	H	2	6.45	6.31-6.41	5	51	50-54	0.024	0.001	4.81E+03	754.795	n/a	n/a	n/a	n/a	754.708	n/a	n/a	n/a	n/a	0.8379	1.378	2.755	41.515	n/a	n/a	n/a		Medium
cyt-c_nep2	15.00s	ELN98675_05_09_cyt_c_nep2_15_20221111_184803	P00004	50	63	TDANKNKGITWKEE	H	3	6.35	6.23-6.36	6	24	21-29	0.019	0	5.16E+03	546.667	n/a	n/a	n/a	n/a	546.605	n/a	n/a	n/a	n/a	0.833	1.011	3.032	44.415	n/a	n/a	n/a		Medium
cyt-c_nep2	15.00s	ELN98675_05_09_cyt_c_nep2_15_20221111_184803	P00004	50	64	TDANKNKGITWKEET	H	3	6.35	6.23-6.38	7	28	25-30	0.024	0	2.96E+03	580.521	n/a	n/a	n/a	n/a	580.439	n/a	n/a	n/a	n/a	0.8584	1.144	3.432	42.991	n/a	n/a	n/a		High
cyt-c_nep2	15.00s	ELN98675_05_09_cyt_c_nep2_15_20221111_184803	P00004	50	65	TDANKNKGITWKEETL	H	3	8.29	8.15-8.38	10	32	29-34	0.014	0	7.86E+04	618.134	n/a	n/a	n/a	n/a	618.069	n/a	n/a	n/a	n/a	0.8575	1.054	3.161	37.118	n/a	n/a	n/a		High
cyt-c_nep2	15.00s	ELN98675_05_09_cyt_c_nep2_15_20221111_184803	P00004	52	65	ANKNKGITWKEETL	H	3	8.26	8.13-8.35	10	25	22-29	0.017	0	3.10E+04	545.896	n/a	n/a	n/a	n/a	545.84	n/a	n/a	n/a	n/a	0.8658	0.889	2.667	36.022	n/a	n/a	n/a		High
cyt-c_nep2	15.00s	ELN98675_05_09_cyt_c_nep2_15_20221111_184803	P00004	53	65	NKNKGITWKEETL	H	3	8.28	8.20-8.30	5	26	23-28	0.023	0	1.36E+03	522.165	n/a	n/a	n/a	n/a	522.088	n/a	n/a	n/a	n/a	0.8199	0.83	2.489	36.347	n/a	n/a	n/a		Medium
cyt-c_nep2	15.00s	ELN98675_05_09_cyt_c_nep2_15_20221111_184803	P00004	55	62	NKGITWKE	H	2	6.96	6.81-6.99	8	22	19-24	0.013	0.001	6.04E+04	489.499	n/a	n/a	n/a	n/a	489.5	n/a	n/a	n/a	n/a	0.8945	0.942	1.884	45.508	n/a	n/a	n/a		High
cyt-c_nep2	15.00s	ELN98675_05_09_cyt_c_nep2_15_20221111_184803	P00004	55	63	NKGITWKEE	H	2	6.82	6.67-6.79	6	29	26-32	0.014	0.001	1.30E+04	554.234	n/a	n/a	n/a	n/a	554.178	n/a	n/a	n/a	n/a	0.7913	1.063	2.126	47.707	n/a	n/a	n/a		Medium
cyt-c_nep2	15.00s	ELN98675_05_09_cyt_c_nep2_15_20221111_184803	P00004	55	64	NKGITWKEET	H	2	6.78	6.64-6.81	8	35	37-39	0.02	0.001	7.79E+03	604.904	n/a	n/a	n/a	n/a	604.868	n/a	n/a	n/a	n/a	0.8776	1.201	2.403	45.04	n/a	n/a	n/a		High
cyt-c_nep2	15.00s	ELN98675_05_09_cyt_c_nep2_15_20221111_184803	P00004	55	65	NKGITWKEETL	H	2	8.83	8.71-8.93	10	45	44-48	0.013	0.001	2.43E+05	661.392	n/a	n/a	n/a	n/a	661.379	n/a	n/a	n/a	n/a	0.8764	1.133	2.266	38.535	n/a	n/a	n/a		High
cyt-c_nep2	15.00s	ELN98675_05_09_cyt_c_nep2_15_20221111_184803	P00004	57	65	GITWKEETL	H	2	9.85	9.77-9.86	5	29	30-33	0.015	0.001	2.03E+04	539.975	n/a	n/a	n/a	n/a	539.944	n/a	n/a	n/a	n/a	0.8751	0.836	1.672	34.904	n/a	n/a	n/a		Medium
cyt-c_nep2	15.00s	ELN98675_05_09_cyt_c_nep2_15_20221111_184803	P00004	65	81	LMEYLENPKKYIPGTKM	H	3	9.29	9.21-9.31	5	37	34-41	0.027	0.001	4.21E+03	686.755	n/a	n/a	n/a	n/a	686.727	n/a	n/a	n/a	n/a	0.8951	0.565	1.694	19.209	n/a	n/a	n/a		Medium
cyt-c_nep2	15.00s	ELN98675_05_09_cyt_c_nep2_15_20221111_184803	P00004	65	83	LMEYLENPKKYIPGTKMIF	H	3	11.45	11.35-11.48	6	46	46-50	0.033	0	1.54E+03	773.909	n/a	n/a	n/a	n/a	773.872	n/a	n/a	n/a	n/a	0.8646	0.932	2.796	26.875	n/a	n/a	n/a		Medium
cyt-c_nep2	15.00s	ELN98675_05_09_cyt_c_nep2_15_20221111_184803	P00004	66	71	MEYLEN	H	1	7.42	7.29-7.49	9	99	96-101	0.013	0.002	3.29E+05	799.092	n/a	n/a	n/a	n/a	799.088	n/a	n/a	n/a	n/a	0.8518	0.206	0.206	8.795	n/a	n/a	n/a		High
cyt-c_nep2	15.00s	ELN98675_05_09_cyt_c_nep2_15_20221111_184803	P00004	66	74	MEYLENPKK	H	2	6.18	6.04-6.16	6	31	28-35	0.019	0.001	6.04E+03	577.039	n/a	n/a	n/a	n/a	576.939	n/a	n/a	n/a	n/a	0.7938	0.264	0.528	14.559	n/a	n/a	n/a		Medium
cyt-c_nep2	15.00s	ELN98675_05_09_cyt_c_nep2_15_20221111_184803	P00004	66	81	MEYLENPKKYIPGTKM	H	3	8.43	8.15-8.47	14	32	29-34	0.013	0.001	1.69E+05	648.936	n/a	n/a	n/a	n/a	648.931	n/a	n/a	n/a	n/a	0.87	0.488	1.463	18.25	n/a	n/a	n/a		High
cyt-c_nep2	15.00s	ELN98675_05_09_cyt_c_nep2_15_20221111_184803	P00004	66	83	MEYLENPKKYIPGTKMIF	H	3	10.85	10.75-10.87	6	41	38-43	0.017	0.001	7.72E+04	736.126	n/a	n/a	n/a	n/a	736.108	n/a	n/a	n/a	n/a	0.8651	0.887	2.662	27.762	n/a	n/a	n/a		Medium
cyt-c_nep2	15.00s	ELN98675_05_09_cyt_c_nep2_15_20221111_184803	P00004	68	74	YLENPKK	H	2	4.72	4.60-4.72	6	18	15-20	0.014	0.001	1.46E+04	446.733	n/a	n/a	n/a	n/a	446.698	n/a	n/a	n/a	n/a	0.8941	0.178	0.357	14.229	n/a	n/a	n/a		High
cyt-c_nep2	15.00s	ELN98675_05_09_cyt_c_nep2_15_20221111_184803	P00004	68	81	YLENPKKYIPGTKM	H	2	7.36	7.24-7.44	9	63	60-67	0.021	0.002	4.61E+04	842.694	n/a	n/a	n/a	n/a	842.645	n/a	n/a	n/a	n/a	0.8887	0.639	1.279	19.545	n/a	n/a	n/a		High
cyt-c_nep2	15.00s	ELN98675_05_09_cyt_c_nep2_15_20221111_184803	P00004	68	81	YLENPKKYIPGTKM	H	3	7.36	7.17-7.49	14	23	20-26	0.015	0.001	8.18E+04	562.14	n/a	n/a	n/a	n/a	562.116	n/a	n/a	n/a	n/a	0.891	0.444	1.331	20.06	n/a	n/a	n/a		High
cyt-c_nep2	15.00s	ELN98675_05_09_cyt_c_nep2_15_20221111_184803	P00004	68	82	YLENPKKYIPGTKMI	H	3	8.45	8.28-8.45	8	27	27-31	0.029	0	733	600.14	n/a	n/a	n/a	n/a	600.091	n/a	n/a	n/a	n/a	0.7955	0.699	2.097	28.837	n/a	n/a	n/a		Medium
cyt-c_nep2	15.00s	ELN98675_05_09_cyt_c_nep2_15_20221111_184803	P00004	68	83	YLENPKKYIPGTKMIF	H	3	10.31	10.17-10.49	14	31	31-35	0.016	0.001	5.39E+04	649.325	n/a	n/a	n/a	n/a	649.301	n/a	n/a	n/a	n/a	0.874	0.851	2.552	31.222	n/a	n/a	n/a		High
cyt-c_nep2	15.00s	ELN98675_05_09_cyt_c_nep2_15_20221111_184803	P00004	68	87	YLENPKKYIPGTKMIFAGIK	H	3	9.73	9.62-9.74	6	56	53-60	0.018	0	5.20E+04	773.134	n/a	n/a	n/a	n/a	773.092	n/a	n/a	n/a	n/a	0.8772	1.489	4.466	39.9	n/a	n/a	n/a		High
cyt-c_nep2	15.00s	ELN98675_05_09_cyt_c_nep2_15_20221111_184803	P00004	69	80	LENPKKYIPGTK	H	2	5.82	5.71-5.85	7	49	48-53	0.029	0.001	5.78E+03	695.456	n/a	n/a	n/a	n/a	695.381	n/a	n/a	n/a	n/a	0.8743	0.561	1.122	21.622	n/a	n/a	n/a		High
cyt-c_nep2	15.00s	ELN98675_05_09_cyt_c_nep2_15_20221111_184803	P00004	69	81	LENPKKYIPGTKM	H	2	6.75	6.62-6.79	8	52	49-54	0.017	0.001	5.43E+04	761.049	n/a	n/a	n/a	n/a	761.022	n/a	n/a	n/a	n/a	0.8854	0.603	1.206	20.633	n/a	n/a	n/a		High
cyt-c_nep2	15.00s	ELN98675_05_09_cyt_c_nep2_15_20221111_184803	P00004	69	83	LENPKKYIPGTKMIF	H	2	9.93	9.84-9.94	5	65	62-67	0.019	0.002	2.96E+04	891.848	n/a	n/a	n/a	n/a	891.798	n/a	n/a	n/a	n/a	0.8674	1.213	2.426	32.602	n/a	n/a	n/a		Medium
cyt-c_nep2	15.00s	ELN98675_05_09_cyt_c_nep2_15_20221111_184803	P00004	69	83	LENPKKYIPGTKMIF	H	3	9.93	9.74-9.99	11	27	24-30	0.013	0	1.47E+05	594.902	n/a	n/a	n/a	n/a	594.883	n/a	n/a	n/a	n/a	0.8642	0.824	2.472	32.852	n/a	n/a	n/a		High
cyt-c_nep2	15.00s	ELN98675_05_09_cyt_c_nep2_15_20221111_184803	P00004	69	87	LENPKKYIPGTKMIFAGIK	H	3	9.39	9.29-9.41	6	50	47-54	0.016	0.001	8.64E+04	718.701	n/a	n/a	n/a	n/a	718.683	n/a	n/a	n/a	n/a	0.8905	1.471	4.412	41.61	n/a	n/a	n/a		High
cyt-c_nep2	15.00s	ELN98675_05_09_cyt_c_nep2_15_20221111_184803	P00004	72	80	PKKYIPGTK	H	2	4.71	4.60-4.70	5	28	25-32	0.018	0.001	9.48E+03	517.143	n/a	n/a	n/a	n/a	517.084	n/a	n/a	n/a	n/a	0.8535	0.451	0.903	22.8	n/a	n/a	n/a		Medium
cyt-c_nep2	15.00s	ELN98675_05_09_cyt_c_nep2_15_20221111_184803	P00004	72	81	PKKYIPGTKM	H	2	5.63	5.56-5.68	6	34	31-36	0.015	0.001	6.71E+04	582.796	n/a	n/a	n/a	n/a	582.793	n/a	n/a	n/a	n/a	0.8652	0.562	1.123	24.268	n/a	n/a	n/a		Medium
cyt-c_nep2	15.00s	ELN98675_05_09_cyt_c_nep2_15_20221111_184803	P00004	72	83	PKKYIPGTKMIF	H	2	9.51	9.38-9.48	5	48	45-51	0.015	0.001	1.29E+05	713.59	n/a	n/a	n/a	n/a	713.562	n/a	n/a	n/a	n/a	0.8656	1.165	2.33	36.543	n/a	n/a	n/a		Medium
cyt-c_nep2	15.00s	ELN98675_05_09_cyt_c_nep2_15_20221111_184803	P00004	72	87	PKKYIPGTKMIFAGIK	H	3	8.94	8.83-8.98	7	34	31-36	0.019	0	1.90E+04	599.766	n/a	n/a	n/a	n/a	599.75	n/a	n/a	n/a	n/a	0.8976	1.329	3.987	47.614	n/a	n/a	n/a		High
cyt-c_nep2	15.00s	ELN98675_05_09_cyt_c_nep2_15_20221111_184803	P00004	72	89	PKKYIPGTKMIFAGIKKK	H	3	7.43	7.27-7.44	8	47	44-51	0.018	0.001	3.70E+04	685.373	n/a	n/a	n/a	n/a	685.35	n/a	n/a	n/a	n/a	0.8886	1.481	4.443	49.698	n/a	n/a	n/a		High
cyt-c_nep2	15.00s	ELN98675_05_09_cyt_c_nep2_15_20221111_184803	P00004	75	81	YIPGTKM	H	1	6.87	6.76-6.89	6	104	101-108	0.032	0.002	7.01E+03	810.992	n/a	n/a	n/a	n/a	810.952	n/a	n/a	n/a	n/a	0.8843	0.957	0.957	33.539	n/a	n/a	n/a		Medium
cyt-c_nep2	15.00s	ELN98675_05_09_cyt_c_nep2_15_20221111_184803	P00004	75	83	YIPGTKMIF	H	2	11.51	11.35-11.61	10	29	26-33	0.012	0.001	1.10E+05	536.731	n/a	n/a	n/a	n/a	536.747	n/a	n/a	n/a	n/a	0.8773	1.08	2.161	50.234	n/a	n/a	n/a		High
cyt-c_nep2	15.00s	ELN98675_05_09_cyt_c_nep2_15_20221111_184803	P00004	75	87	YIPGTKMIFAGIK	H	2	10.57	10.44-10.58	5	57	54-61	0.028	0.001	1.92E+03	722.46	n/a	n/a	n/a	n/a	722.458	n/a	n/a	n/a	n/a	0.8633	2.061	4.123	56.365	n/a	n/a	n/a		Medium
cyt-c_nep2	15.00s	ELN98675_05_09_cyt_c_nep2_15_20221111_184803	P00004	75	89	YIPGTKMIFAGIKKK	H	3	8.71	8.63-8.73	5	30	31-32	0.022	0	1.57E+03	567.607	n/a	n/a	n/a	n/a	567.591	n/a	n/a	n/a	n/a	0.8417	1.542	4.626	58.518	n/a	n/a	n/a		Medium
cyt-c_nep2	15.00s	ELN98675_05_09_cyt_c_nep2_15_20221111_184803	P00004	81	89	MIFAGIKKK	H	2	7.12	7.05-7.15	5	31	32-34	0.022	0.001	1.17E+03	520.062	n/a	n/a	n/a	n/a	520.01	n/a	n/a	n/a	n/a	0.845	1.328	2.656	70.084	n/a	n/a	n/a		Medium
cyt-c_nep2	15.00s	ELN98675_05_09_cyt_c_nep2_15_20221111_184803	P00004	82	87	IFAGIK	H	1	7.78	7.67-7.85	8	80	77-84	0.019	0.001	6.31E+04	650.417	n/a	n/a	n/a	n/a	650.444	n/a	n/a	n/a	n/a	0.8702	1.629	1.629	60.913	n/a	n/a	n/a		High
cyt-c_nep2	15.00s	ELN98675_05_09_cyt_c_nep2_15_20221111_184803	P00004	82	89	IFAGIKKK	H	2	5.46	5.32-5.58	10	24	21-26	0.012	0.001	1.44E+05	454.11	n/a	n/a	n/a	n/a	454.106	n/a	n/a	n/a	n/a	0.8906	1.022	2.045	66.575	n/a	n/a	n/a		High
cyt-c_nep2	15.00s	ELN98675_05_09_cyt_c_nep2_15_20221111_184803	P00004	82	94	IFAGIKKKTERED	H	2	6.86	6.69-6.91	10	27	27-31	0.026	0.001	1.20E+03	770.031	n/a	n/a	n/a	n/a	770.05	n/a	n/a	n/a	n/a	0.7565	1.664	3.327	49.984	n/a	n/a	n/a		Medium
cyt-c_nep2	15.00s	ELN98675_05_09_cyt_c_nep2_15_20221111_184803	P00004	82	95	IFAGIKKKTEREDL	H	3	6.85	6.64-6.96	14	25	22-29	0.014	0.001	1.81E+05	551.515	n/a	n/a	n/a	n/a	551.516	n/a	n/a	n/a	n/a	0.8903	1.203	3.609	50.609	n/a	n/a	n/a		High
cyt-c_nep2	15.00s	ELN98675_05_09_cyt_c_nep2_15_20221111_184803	P00004	82	97	IFAGIKKKTEREDLIA	H	3	7.71	7.60-7.77	8	32	29-34	0.018	0.001	1.96E+04	612.978	n/a	n/a	n/a	n/a	612.971	n/a	n/a	n/a	n/a	0.8944	1.246	3.739	43.871	n/a	n/a	n/a		High
cyt-c_nep2	15.00s	ELN98675_05_09_cyt_c_nep2_15_20221111_184803	P00004	82	98	IFAGIKKKTEREDLIAY	H	3	8.63	8.56-8.68	6	38	35-40	0.016	0.001	3.30E+04	667.385	n/a	n/a	n/a	n/a	667.368	n/a	n/a	n/a	n/a	0.8789	1.252	3.755	41.256	n/a	n/a	n/a		High
cyt-c_nep2	15.00s	ELN98675_05_09_cyt_c_nep2_15_20221111_184803	P00004	82	100	IFAGIKKKTEREDLIAYLK	H	3	9.45	9.38-9.48	5	44	41-46	0.023	0	9.36E+03	747.79	n/a	n/a	n/a	n/a	747.771	n/a	n/a	n/a	n/a	0.8919	1.212	3.636	34.074	n/a	n/a	n/a		Medium
cyt-c_nep2	15.00s	ELN98675_05_09_cyt_c_nep2_15_20221111_184803	P00004	84	95	AGIKKKTEREDL	H	2	5.1	4.92-5.15	9	49	48-52	0.014	0.001	6.44E+04	696.093	n/a	n/a	n/a	n/a	696.1	n/a	n/a	n/a	n/a	0.8387	1.301	2.602	44.687	n/a	n/a	n/a		High
cyt-c_nep2	15.00s	ELN98675_05_09_cyt_c_nep2_15_20221111_184803	P00004	84	97	AGIKKKTEREDLIA	H	2	6.23	6.09-6.19	5	58	58-62	0.028	0.001	4.41E+03	788.234	n/a	n/a	n/a	n/a	788.21	n/a	n/a	n/a	n/a	0.8108	1.293	2.586	37.502	n/a	n/a	n/a		Medium
cyt-c_nep2	15.00s	ELN98675_05_09_cyt_c_nep2_15_20221111_184803	P00004	84	98	AGIKKKTEREDLIAY	H	3	7.62	7.47-7.65	7	26	23-29	0.022	0.001	5.34E+03	580.263	n/a	n/a	n/a	n/a	580.238	n/a	n/a	n/a	n/a	0.8818	0.9	2.699	35.156	n/a	n/a	n/a		High
cyt-c_nep2	15.00s	ELN98675_05_09_cyt_c_nep2_15_20221111_184803	P00004	88	95	KKTEREDL	H	2	5.12	4.94-5.15	8	26	26-30	0.012	0.001	2.26E+05	510.474	n/a	n/a	n/a	n/a	510.455	n/a	n/a	n/a	n/a	0.8888	0.386	0.772	24.633	n/a	n/a	n/a		High
cyt-c_nep2	15.00s	ELN98675_05_09_cyt_c_nep2_15_20221111_184803	P00004	88	97	KKTEREDLIA	H	2	6.38	6.28-6.38	5	34	31-36	0.014	0.001	2.99E+04	602.611	n/a	n/a	n/a	n/a	602.592	n/a	n/a	n/a	n/a	0.8708	0.404	0.808	18.633	n/a	n/a	n/a		High
cyt-c_nep2	15.00s	ELN98675_05_09_cyt_c_nep2_15_20221111_184803	P00004	88	98	KKTEREDLIAY	H	2	7.87	7.75-7.90	7	43	43-47	0.022	0.001	1.52E+04	684.236	n/a	n/a	n/a	n/a	684.213	n/a	n/a	n/a	n/a	0.8978	0.439	0.878	17.575	n/a	n/a	n/a		High
cyt-c_nep2	15.00s	ELN98675_05_09_cyt_c_nep2_15_20221111_184803	P00004	88	100	KKTEREDLIAYLK	H	3	9.11	9.04-9.14	5	27	24-29	0.016	0	1.36E+04	536.931	n/a	n/a	n/a	n/a	536.906	n/a	n/a	n/a	n/a	0.8763	0.278	0.833	12.591	n/a	n/a	n/a		High
cyt-c_nep2	15.00s	ELN98675_05_09_cyt_c_nep2_15_20221111_184803	P00004	88	101	KKTEREDLIAYLKK	H	3	8.21	8.08-8.33	11	26	23-28	0.018	0	1.89E+04	579.69	n/a	n/a	n/a	n/a	579.659	n/a	n/a	n/a	n/a	0.9008	0.306	0.918	12.398	n/a	n/a	n/a		High
cyt-c_nep2	15.00s	ELN98675_05_09_cyt_c_nep2_15_20221111_184803	P00004	88	105	KKTEREDLIAYLKKATNE	H	3	9.81	9.72-9.84	6	44	41-46	0.015	0.001	9.46E+04	718.346	n/a	n/a	n/a	n/a	718.329	n/a	n/a	n/a	n/a	0.8917	0.509	1.528	14.711	n/a	n/a	n/a		High
cyt-c_nep2	15.00s	ELN98675_05_09_cyt_c_nep2_15_20221111_184803	P00004	90	95	TEREDL	H	1	5.77	5.66-5.83	8	88	85-91	0.013	0.002	2.41E+05	763.011	n/a	n/a	n/a	n/a	762.983	n/a	n/a	n/a	n/a	0.88	0.196	0.196	8.782	n/a	n/a	n/a		High
cyt-c_nep2	15.00s	ELN98675_05_09_cyt_c_nep2_15_20221111_184803	P00004	90	97	TEREDLIA	H	2	7.34	7.24-7.39	7	22	19-25	0.013	0.001	4.30E+04	474.162	n/a	n/a	n/a	n/a	474.131	n/a	n/a	n/a	n/a	0.8903	0.116	0.232	6.911	n/a	n/a	n/a		High
cyt-c_nep2	15.00s	ELN98675_05_09_cyt_c_nep2_15_20221111_184803	P00004	90	98	TEREDLIAY	H	2	8.94	8.88-8.98	5	30	31-32	0.019	0.001	5.61E+03	555.81	n/a	n/a	n/a	n/a	555.775	n/a	n/a	n/a	n/a	0.865	0.173	0.346	8.424	n/a	n/a	n/a		Medium
cyt-c_nep2	15.00s	ELN98675_05_09_cyt_c_nep2_15_20221111_184803	P00004	90	100	TEREDLIAYLK	H	2	10.11	9.99-10.12	5	49	49-53	0.028	0.001	3.60E+03	676.54	n/a	n/a	n/a	n/a	676.494	n/a	n/a	n/a	n/a	0.898	0.227	0.455	7.446	n/a	n/a	n/a		High
cyt-c_nep2	15.00s	ELN98675_05_09_cyt_c_nep2_15_20221111_184803	P00004	90	101	TEREDLIAYLKK	H	3	8.96	8.88-8.98	5	20	17-23	0.016	0	6.11E+03	494.095	n/a	n/a	n/a	n/a	494.064	n/a	n/a	n/a	n/a	0.8567	0.16	0.479	7.2	n/a	n/a	n/a		High
cyt-c_nep2	15.00s	ELN98675_05_09_cyt_c_nep2_15_20221111_184803	P00004	90	105	TEREDLIAYLKKATNE	H	3	10.6	10.55-10.63	4	35	32-37	0.017	0	1.39E+04	632.753	n/a	n/a	n/a	n/a	632.729	n/a	n/a	n/a	n/a	0.8757	0.358	1.074	10.988	n/a	n/a	n/a		Medium
cyt-c_nep2	15.00s	ELN98675_05_09_cyt_c_nep2_15_20221111_184803	P00004	95	100	LIAYLK	H	1	8.32	8.28-8.38	5	96	93-100	0.029	0.002	2.65E+03	721.1	n/a	n/a	n/a	n/a	721.053	n/a	n/a	n/a	n/a	0.8591	0.133	0.133	4.687	n/a	n/a	n/a		High
cyt-c_nep2	15.00s	ELN98675_05_09_cyt_c_nep2_15_20221111_184803	P00004	96	101	IAYLKK	H	1	5.35	5.20-5.40	9	97	94-99	0.013	0.002	2.26E+05	736.134	n/a	n/a	n/a	n/a	736.13	n/a	n/a	n/a	n/a	0.8915	0.195	0.195	6.603	n/a	n/a	n/a		High
cyt-c_nep2	15.00s	ELN98675_05_09_cyt_c_nep2_15_20221111_184803	P00004	96	105	IAYLKKATNE	H	2	5.57	5.42-5.68	10	35	32-39	0.013	0	7.23E+05	576.639	n/a	n/a	n/a	n/a	576.597	n/a	n/a	n/a	n/a	0.8299	0.426	0.852	15.1	n/a	n/a	n/a		Medium
cyt-c_nep2	15.00s	ELN98675_05_09_cyt_c_nep2_15_20221111_184803	P00004	98	105	YLKKATNE	H	2	4.37	4.19-4.41	10	23	25-29	0.013	0	7.14E+04	484.441	n/a	n/a	n/a	n/a	484.413	n/a	n/a	n/a	n/a	0.8795	0.361	0.721	18.534	n/a	n/a	n/a		Medium
cyt-c_nep2	15.00s	ELN98675_05_10_cyt_c_nep2_15_20221111_190930	P00004	20	36	TVEKGGKHKTGPNLHGL	H	3	6.29	6.11-6.38	12	27	24-29	0.014	0	6.09E+04	592.744	n/a	n/a	n/a	n/a	592.724	n/a	n/a	n/a	n/a	0.8981	0.715	2.144	38.846	n/a	n/a	n/a		High
cyt-c_nep2	15.00s	ELN98675_05_10_cyt_c_nep2_15_20221111_190930	P00004	22	36	EKGGKHKTGPNLHGL	H	3	6.3	6.19-6.54	14	19	16-21	0.018	0.001	1.47E+04	525.653	n/a	n/a	n/a	n/a	525.628	n/a	n/a	n/a	n/a	0.8624	0.364	1.092	26.539	n/a	n/a	n/a		Medium
cyt-c_nep2	15.00s	ELN98675_05_10_cyt_c_nep2_15_20221111_190930	P00004	24	36	GGKHKTGPNLHGL	H	2	6.52	6.38-6.54	6	42	39-46	0.018	0.001	2.78E+04	659.236	n/a	n/a	n/a	n/a	659.207	n/a	n/a	n/a	n/a	0.8934	0.458	0.916	23.112	n/a	n/a	n/a		High
cyt-c_nep2	15.00s	ELN98675_05_10_cyt_c_nep2_15_20221111_190930	P00004	24	36	GGKHKTGPNLHGL	H	3	6.52	6.33-6.64	12	16	13-19	0.013	0	4.31E+04	439.82	n/a	n/a	n/a	n/a	439.802	n/a	n/a	n/a	n/a	0.9091	0.3	0.901	23.541	n/a	n/a	n/a		High
cyt-c_nep2	15.00s	ELN98675_05_10_cyt_c_nep2_15_20221111_190930	P00004	27	36	HKTGPNLHGL	H	2	6.81	6.71-6.84	6	29	26-32	0.016	0.001	1.70E+04	537.953	n/a	n/a	n/a	n/a	537.914	n/a	n/a	n/a	n/a	0.8783	0.302	0.605	17.635	n/a	n/a	n/a		Medium
cyt-c_nep2	15.00s	ELN98675_05_10_cyt_c_nep2_15_20221111_190930	P00004	29	36	TGPNLHGL	H	2	8.07	7.92-8.10	7	15	Dec-17	0.013	0	2.57E+04	405.166	n/a	n/a	n/a	n/a	405.14	n/a	n/a	n/a	n/a	0.8958	0.185	0.371	12.834	n/a	n/a	n/a		Medium
cyt-c_nep2	15.00s	ELN98675_05_10_cyt_c_nep2_15_20221111_190930	P00004	37	49	FGRKTGQAPGFTY	H	2	8.33	8.20-8.33	6	46	46-50	0.022	0.001	1.21E+04	717.176	n/a	n/a	n/a	n/a	717.08	n/a	n/a	n/a	n/a	0.8545	1.282	2.564	40.399	n/a	n/a	n/a		Medium
cyt-c_nep2	15.00s	ELN98675_05_10_cyt_c_nep2_15_20221111_190930	P00004	37	54	FGRKTGQAPGFTYTDANK	H	3	6.53	6.38-6.48	5	30	27-34	0.022	0.001	5.80E+03	655.433	n/a	n/a	n/a	n/a	655.337	n/a	n/a	n/a	n/a	0.8545	1.287	3.861	40.467	n/a	n/a	n/a		Medium
cyt-c_nep2	15.00s	ELN98675_05_10_cyt_c_nep2_15_20221111_190930	P00004	41	49	TGQAPGFTY	H	1	8.49	8.38-8.56	7	118	115-120	0.029	0.002	1.41E+04	943.912	n/a	n/a	n/a	n/a	943.894	n/a	n/a	n/a	n/a	0.8783	1.89	1.89	54.638	n/a	n/a	n/a		High
cyt-c_nep2	15.00s	ELN98675_05_10_cyt_c_nep2_15_20221111_190930	P00004	41	51	TGQAPGFTYTD	H	2	7.47	7.34-7.47	6	30	27-32	0.018	0.001	9.91E+03	580.856	n/a	n/a	n/a	n/a	580.82	n/a	n/a	n/a	n/a	0.8714	1.218	2.437	53.479	n/a	n/a	n/a		High
cyt-c_nep2	15.00s	ELN98675_05_10_cyt_c_nep2_15_20221111_190930	P00004	41	54	TGQAPGFTYTDANK	H	2	6.49	6.36-6.59	9	47	44-51	0.017	0.001	7.95E+04	737.942	n/a	n/a	n/a	n/a	737.922	n/a	n/a	n/a	n/a	0.8874	1.643	3.287	49.87	n/a	n/a	n/a		High
cyt-c_nep2	15.00s	ELN98675_05_10_cyt_c_nep2_15_20221111_190930	P00004	41	56	TGQAPGFTYTDANKNK	H	2	5.96	5.85-5.98	6	77	74-81	0.035	0.001	4.27E+03	859.249	n/a	n/a	n/a	n/a	859.152	n/a	n/a	n/a	n/a	0.8719	1.735	3.471	44.082	n/a	n/a	n/a		High
cyt-c_nep2	15.00s	ELN98675_05_10_cyt_c_nep2_15_20221111_190930	P00004	49	65	YTDANKNKGITWKEETL	H	3	8.78	8.68-8.83	7	32	29-34	0.029	0.001	727	672.99	n/a	n/a	n/a	n/a	672.893	n/a	n/a	n/a	n/a	0.7644	1.487	4.461	40.357	n/a	n/a	n/a		Medium
cyt-c_nep2	15.00s	ELN98675_05_10_cyt_c_nep2_15_20221111_190930	P00004	50	62	TDANKNKGITWKE	H	2	6.45	6.33-6.43	5	51	50-54	0.026	0.001	4.60E+03	754.657	n/a	n/a	n/a	n/a	754.565	n/a	n/a	n/a	n/a	0.8619	1.234	2.468	37.185	n/a	n/a	n/a		High
cyt-c_nep2	15.00s	ELN98675_05_10_cyt_c_nep2_15_20221111_190930	P00004	50	63	TDANKNKGITWKEE	H	3	6.35	6.26-6.36	5	24	21-29	0.024	0.001	2.36E+03	546.591	n/a	n/a	n/a	n/a	546.552	n/a	n/a	n/a	n/a	0.8505	0.957	2.872	42.082	n/a	n/a	n/a		Medium
cyt-c_nep2	15.00s	ELN98675_05_10_cyt_c_nep2_15_20221111_190930	P00004	50	64	TDANKNKGITWKEET	H	3	6.35	6.26-6.36	5	28	25-30	0.026	0.001	1.70E+03	580.405	n/a	n/a	n/a	n/a	580.34	n/a	n/a	n/a	n/a	0.8397	1.044	3.133	39.251	n/a	n/a	n/a		Medium
cyt-c_nep2	15.00s	ELN98675_05_10_cyt_c_nep2_15_20221111_190930	P00004	50	65	TDANKNKGITWKEETL	H	3	8.29	8.15-8.40	11	32	29-34	0.015	0.001	7.48E+04	618.045	n/a	n/a	n/a	n/a	618.002	n/a	n/a	n/a	n/a	0.8721	0.988	2.963	34.787	n/a	n/a	n/a		High
cyt-c_nep2	15.00s	ELN98675_05_10_cyt_c_nep2_15_20221111_190930	P00004	52	65	ANKNKGITWKEETL	H	3	8.26	8.13-8.33	9	25	22-29	0.017	0	3.17E+04	545.818	n/a	n/a	n/a	n/a	545.779	n/a	n/a	n/a	n/a	0.8822	0.828	2.484	33.553	n/a	n/a	n/a		High
cyt-c_nep2	15.00s	ELN98675_05_10_cyt_c_nep2_15_20221111_190930	P00004	53	65	NKNKGITWKEETL	H	3	8.28	8.18-8.28	5	26	23-28	0.024	0	1.40E+03	522.136	n/a	n/a	n/a	n/a	522.074	n/a	n/a	n/a	n/a	0.8427	0.816	2.447	35.727	n/a	n/a	n/a		Medium
cyt-c_nep2	15.00s	ELN98675_05_10_cyt_c_nep2_15_20221111_190930	P00004	55	62	NKGITWKE	H	2	6.96	6.81-7.05	9	22	19-24	0.015	0.001	4.78E+04	489.434	n/a	n/a	n/a	n/a	489.425	n/a	n/a	n/a	n/a	0.8867	0.867	1.735	41.903	n/a	n/a	n/a		High
cyt-c_nep2	15.00s	ELN98675_05_10_cyt_c_nep2_15_20221111_190930	P00004	55	63	NKGITWKEE	H	2	6.82	6.69-6.81	6	29	26-32	0.013	0.001	1.19E+04	554.151	n/a	n/a	n/a	n/a	554.12	n/a	n/a	n/a	n/a	0.7116	1.005	2.01	45.113	n/a	n/a	n/a		Medium
cyt-c_nep2	15.00s	ELN98675_05_10_cyt_c_nep2_15_20221111_190930	P00004	55	64	NKGITWKEET	H	2	6.78	6.69-6.79	5	35	37-39	0.019	0.002	5.27E+03	604.808	n/a	n/a	n/a	n/a	604.745	n/a	n/a	n/a	n/a	0.8457	1.078	2.156	40.418	n/a	n/a	n/a		Medium
cyt-c_nep2	15.00s	ELN98675_05_10_cyt_c_nep2_15_20221111_190930	P00004	55	65	NKGITWKEETL	H	2	8.83	8.68-8.95	12	45	44-48	0.013	0.002	2.19E+05	661.307	n/a	n/a	n/a	n/a	661.286	n/a	n/a	n/a	n/a	0.8722	1.04	2.079	35.357	n/a	n/a	n/a		High
cyt-c_nep2	15.00s	ELN98675_05_10_cyt_c_nep2_15_20221111_190930	P00004	57	65	GITWKEETL	H	2	9.85	9.77-9.89	6	29	30-33	0.017	0.001	1.67E+04	539.901	n/a	n/a	n/a	n/a	539.863	n/a	n/a	n/a	n/a	0.8916	0.754	1.509	31.493	n/a	n/a	n/a		Medium
cyt-c_nep2	15.00s	ELN98675_05_10_cyt_c_nep2_15_20221111_190930	P00004	65	81	LMEYLENPKKYIPGTKM	H	3	9.29	9.19-9.34	7	37	34-41	0.028	0.001	3.95E+03	686.729	n/a	n/a	n/a	n/a	686.674	n/a	n/a	n/a	n/a	0.8708	0.511	1.533	17.39	n/a	n/a	n/a		High
cyt-c_nep2	15.00s	ELN98675_05_10_cyt_c_nep2_15_20221111_190930	P00004	65	83	LMEYLENPKKYIPGTKMIF	H	3	11.45	11.35-11.48	6	46	46-50	0.031	0	1.27E+03	773.821	n/a	n/a	n/a	n/a	773.768	n/a	n/a	n/a	n/a	0.824	0.828	2.484	23.878	n/a	n/a	n/a		Medium
cyt-c_nep2	15.00s	ELN98675_05_10_cyt_c_nep2_15_20221111_190930	P00004	66	71	MEYLEN	H	1	7.42	7.29-7.49	9	99	96-101	0.014	0.002	2.72E+05	799.094	n/a	n/a	n/a	n/a	799.085	n/a	n/a	n/a	n/a	0.862	0.203	0.203	8.692	n/a	n/a	n/a		High
cyt-c_nep2	15.00s	ELN98675_05_10_cyt_c_nep2_15_20221111_190930	P00004	66	74	MEYLENPKK	H	2	6.18	6.06-6.16	5	31	28-35	0.021	0.001	5.04E+03	577.004	n/a	n/a	n/a	n/a	576.897	n/a	n/a	n/a	n/a	0.8306	0.222	0.444	12.264	n/a	n/a	n/a		Medium
cyt-c_nep2	15.00s	ELN98675_05_10_cyt_c_nep2_15_20221111_190930	P00004	66	81	MEYLENPKKYIPGTKM	H	3	8.43	8.23-8.56	13	32	29-34	0.015	0.001	1.70E+05	648.896	n/a	n/a	n/a	n/a	648.878	n/a	n/a	n/a	n/a	0.868	0.435	1.304	16.269	n/a	n/a	n/a		High
cyt-c_nep2	15.00s	ELN98675_05_10_cyt_c_nep2_15_20221111_190930	P00004	66	83	MEYLENPKKYIPGTKMIF	H	3	10.85	10.75-10.87	6	41	38-43	0.017	0.001	7.00E+04	736.052	n/a	n/a	n/a	n/a	736.038	n/a	n/a	n/a	n/a	0.8719	0.817	2.451	25.555	n/a	n/a	n/a		Medium
cyt-c_nep2	15.00s	ELN98675_05_10_cyt_c_nep2_15_20221111_190930	P00004	68	74	YLENPKK	H	2	4.72	4.60-4.70	5	18	15-20	0.014	0.001	1.21E+04	446.703	n/a	n/a	n/a	n/a	446.668	n/a	n/a	n/a	n/a	0.8936	0.148	0.296	11.827	n/a	n/a	n/a		High
cyt-c_nep2	15.00s	ELN98675_05_10_cyt_c_nep2_15_20221111_190930	P00004	68	81	YLENPKKYIPGTKM	H	2	7.36	7.27-7.44	8	63	60-67	0.022	0.001	4.00E+04	842.632	n/a	n/a	n/a	n/a	842.594	n/a	n/a	n/a	n/a	0.8938	0.588	1.176	17.968	n/a	n/a	n/a		High
cyt-c_nep2	15.00s	ELN98675_05_10_cyt_c_nep2_15_20221111_190930	P00004	68	81	YLENPKKYIPGTKM	H	3	7.36	7.19-7.55	14	23	20-26	0.014	0.001	6.71E+04	562.091	n/a	n/a	n/a	n/a	562.067	n/a	n/a	n/a	n/a	0.8818	0.394	1.181	17.812	n/a	n/a	n/a		High
cyt-c_nep2	15.00s	ELN98675_05_10_cyt_c_nep2_15_20221111_190930	P00004	68	82	YLENPKKYIPGTKMI	H	3	8.45	8.30-8.47	8	27	27-32	0.027	0	998	600.181	n/a	n/a	n/a	n/a	600.145	n/a	n/a	n/a	n/a	0.7854	0.753	2.258	31.045	n/a	n/a	n/a		Medium
cyt-c_nep2	15.00s	ELN98675_05_10_cyt_c_nep2_15_20221111_190930	P00004	68	83	YLENPKKYIPGTKMIF	H	3	10.31	10.15-10.42	12	31	31-35	0.016	0.001	5.75E+04	649.247	n/a	n/a	n/a	n/a	649.221	n/a	n/a	n/a	n/a	0.8756	0.771	2.314	28.307	n/a	n/a	n/a		High
cyt-c_nep2	15.00s	ELN98675_05_10_cyt_c_nep2_15_20221111_190930	P00004	68	87	YLENPKKYIPGTKMIFAGIK	H	3	9.73	9.59-9.74	7	56	53-60	0.018	0	5.26E+04	773.027	n/a	n/a	n/a	n/a	772.993	n/a	n/a	n/a	n/a	0.8777	1.39	4.169	37.248	n/a	n/a	n/a		High
cyt-c_nep2	15.00s	ELN98675_05_10_cyt_c_nep2_15_20221111_190930	P00004	69	80	LENPKKYIPGTK	H	2	5.82	5.71-5.83	6	49	48-53	0.029	0.001	4.76E+03	695.392	n/a	n/a	n/a	n/a	695.323	n/a	n/a	n/a	n/a	0.8919	0.503	1.006	19.393	n/a	n/a	n/a		High
cyt-c_nep2	15.00s	ELN98675_05_10_cyt_c_nep2_15_20221111_190930	P00004	69	81	LENPKKYIPGTKM	H	2	6.75	6.62-6.79	8	52	49-54	0.018	0.002	4.70E+04	760.989	n/a	n/a	n/a	n/a	760.971	n/a	n/a	n/a	n/a	0.8777	0.552	1.105	18.896	n/a	n/a	n/a		High
cyt-c_nep2	15.00s	ELN98675_05_10_cyt_c_nep2_15_20221111_190930	P00004	69	83	LENPKKYIPGTKMIF	H	2	9.93	9.82-9.94	6	65	62-67	0.02	0.002	2.81E+04	891.729	n/a	n/a	n/a	n/a	891.7	n/a	n/a	n/a	n/a	0.8827	1.115	2.231	29.977	n/a	n/a	n/a		Medium
cyt-c_nep2	15.00s	ELN98675_05_10_cyt_c_nep2_15_20221111_190930	P00004	69	83	LENPKKYIPGTKMIF	H	3	9.93	9.74-9.99	11	27	24-30	0.014	0	1.27E+05	594.824	n/a	n/a	n/a	n/a	594.799	n/a	n/a	n/a	n/a	0.8825	0.74	2.219	29.488	n/a	n/a	n/a		High
cyt-c_nep2	15.00s	ELN98675_05_10_cyt_c_nep2_15_20221111_190930	P00004	69	87	LENPKKYIPGTKMIFAGIK	H	3	9.39	9.26-9.41	7	50	47-54	0.015	0	9.42E+04	718.593	n/a	n/a	n/a	n/a	718.558	n/a	n/a	n/a	n/a	0.87	1.346	4.037	38.079	n/a	n/a	n/a		High
cyt-c_nep2	15.00s	ELN98675_05_10_cyt_c_nep2_15_20221111_190930	P00004	72	80	PKKYIPGTK	H	2	4.71	4.60-4.70	5	28	25-32	0.018	0.001	7.63E+03	517.124	n/a	n/a	n/a	n/a	517.056	n/a	n/a	n/a	n/a	0.8611	0.423	0.846	21.36	n/a	n/a	n/a		High
cyt-c_nep2	15.00s	ELN98675_05_10_cyt_c_nep2_15_20221111_190930	P00004	72	81	PKKYIPGTKM	H	2	5.63	5.56-5.66	5	34	31-36	0.014	0.001	5.68E+04	582.733	n/a	n/a	n/a	n/a	582.722	n/a	n/a	n/a	n/a	0.8796	0.491	0.982	21.211	n/a	n/a	n/a		Medium
cyt-c_nep2	15.00s	ELN98675_05_10_cyt_c_nep2_15_20221111_190930	P00004	72	83	PKKYIPGTKMIF	H	2	9.51	9.38-9.48	5	48	45-51	0.015	0.001	1.06E+05	713.476	n/a	n/a	n/a	n/a	713.446	n/a	n/a	n/a	n/a	0.8565	1.049	2.097	32.885	n/a	n/a	n/a		Medium
cyt-c_nep2	15.00s	ELN98675_05_10_cyt_c_nep2_15_20221111_190930	P00004	72	87	PKKYIPGTKMIFAGIK	H	3	8.94	8.81-8.98	8	34	31-36	0.02	0.001	1.98E+04	599.68	n/a	n/a	n/a	n/a	599.67	n/a	n/a	n/a	n/a	0.9026	1.249	3.747	44.743	n/a	n/a	n/a		High
cyt-c_nep2	15.00s	ELN98675_05_10_cyt_c_nep2_15_20221111_190930	P00004	72	89	PKKYIPGTKMIFAGIKKK	H	3	7.43	7.24-7.44	9	47	44-51	0.018	0	3.30E+04	685.277	n/a	n/a	n/a	n/a	685.263	n/a	n/a	n/a	n/a	0.8871	1.393	4.18	46.758	n/a	n/a	n/a		High
cyt-c_nep2	15.00s	ELN98675_05_10_cyt_c_nep2_15_20221111_190930	P00004	75	81	YIPGTKM	H	1	6.87	6.76-6.89	6	104	101-108	0.03	0.002	5.97E+03	810.919	n/a	n/a	n/a	n/a	810.888	n/a	n/a	n/a	n/a	0.8874	0.894	0.894	31.301	n/a	n/a	n/a		High
cyt-c_nep2	15.00s	ELN98675_05_10_cyt_c_nep2_15_20221111_190930	P00004	75	83	YIPGTKMIF	H	2	11.51	11.35-11.61	10	29	26-33	0.012	0.001	8.31E+04	536.63	n/a	n/a	n/a	n/a	536.615	n/a	n/a	n/a	n/a	0.8731	0.948	1.896	44.086	n/a	n/a	n/a		High
cyt-c_nep2	15.00s	ELN98675_05_10_cyt_c_nep2_15_20221111_190930	P00004	75	87	YIPGTKMIFAGIK	H	2	10.57	10.44-10.58	5	57	54-61	0.031	0.001	1.82E+03	722.332	n/a	n/a	n/a	n/a	722.321	n/a	n/a	n/a	n/a	0.9036	1.924	3.848	52.609	n/a	n/a	n/a		Medium
cyt-c_nep2	15.00s	ELN98675_05_10_cyt_c_nep2_15_20221111_190930	P00004	75	89	YIPGTKMIFAGIKKK	H	3	8.71	8.61-8.73	6	30	31-32	0.02	0	1.75E+03	567.455	n/a	n/a	n/a	n/a	567.47	n/a	n/a	n/a	n/a	0.8362	1.421	4.262	53.917	n/a	n/a	n/a		Medium
cyt-c_nep2	15.00s	ELN98675_05_10_cyt_c_nep2_15_20221111_190930	P00004	81	89	MIFAGIKKK	H	2	7.12	6.96-7.17	8	31	32-34	0.024	0.001	1.01E+03	520.001	n/a	n/a	n/a	n/a	519.967	n/a	n/a	n/a	n/a	0.8373	1.285	2.569	67.803	n/a	n/a	n/a		Medium
cyt-c_nep2	15.00s	ELN98675_05_10_cyt_c_nep2_15_20221111_190930	P00004	82	87	IFAGIK	H	1	7.78	7.67-7.85	8	80	77-84	0.018	0.001	5.41E+04	650.321	n/a	n/a	n/a	n/a	650.355	n/a	n/a	n/a	n/a	0.8881	1.54	1.54	57.581	n/a	n/a	n/a		High
cyt-c_nep2	15.00s	ELN98675_05_10_cyt_c_nep2_15_20221111_190930	P00004	82	89	IFAGIKKK	H	2	5.46	5.32-5.56	9	24	21-26	0.013	0.001	1.01E+05	454.056	n/a	n/a	n/a	n/a	454.058	n/a	n/a	n/a	n/a	0.8755	0.974	1.949	63.448	n/a	n/a	n/a		High
cyt-c_nep2	15.00s	ELN98675_05_10_cyt_c_nep2_15_20221111_190930	P00004	82	94	IFAGIKKKTERED	H	2	6.86	6.69-6.86	8	27	27-31	0.036	0.002	795	769.987	n/a	n/a	n/a	n/a	769.99	n/a	n/a	n/a	n/a	0.8411	1.603	3.207	48.175	n/a	n/a	n/a		Medium
cyt-c_nep2	15.00s	ELN98675_05_10_cyt_c_nep2_15_20221111_190930	P00004	82	95	IFAGIKKKTEREDL	H	3	6.85	6.67-6.94	12	25	22-29	0.012	0.001	2.01E+05	551.453	n/a	n/a	n/a	n/a	551.45	n/a	n/a	n/a	n/a	0.8898	1.137	3.412	47.853	n/a	n/a	n/a		High
cyt-c_nep2	15.00s	ELN98675_05_10_cyt_c_nep2_15_20221111_190930	P00004	82	97	IFAGIKKKTEREDLIA	H	3	7.71	7.58-7.77	9	32	29-34	0.018	0	1.87E+04	612.91	n/a	n/a	n/a	n/a	612.905	n/a	n/a	n/a	n/a	0.8936	1.18	3.54	41.54	n/a	n/a	n/a		High
cyt-c_nep2	15.00s	ELN98675_05_10_cyt_c_nep2_15_20221111_190930	P00004	82	98	IFAGIKKKTEREDLIAY	H	3	8.63	8.47-8.66	7	38	35-40	0.017	0.001	2.36E+04	667.314	n/a	n/a	n/a	n/a	667.29	n/a	n/a	n/a	n/a	0.8736	1.174	3.521	38.682	n/a	n/a	n/a		Medium
cyt-c_nep2	15.00s	ELN98675_05_10_cyt_c_nep2_15_20221111_190930	P00004	82	100	IFAGIKKKTEREDLIAYLK	H	3	9.45	9.36-9.48	6	44	41-46	0.022	0	8.09E+03	747.747	n/a	n/a	n/a	n/a	747.721	n/a	n/a	n/a	n/a	0.8617	1.162	3.486	32.667	n/a	n/a	n/a		High
cyt-c_nep2	15.00s	ELN98675_05_10_cyt_c_nep2_15_20221111_190930	P00004	84	95	AGIKKKTEREDL	H	2	5.1	4.92-5.13	8	49	48-52	0.015	0.001	5.22E+04	696.025	n/a	n/a	n/a	n/a	696.029	n/a	n/a	n/a	n/a	0.8523	1.229	2.458	42.22	n/a	n/a	n/a		High
cyt-c_nep2	15.00s	ELN98675_05_10_cyt_c_nep2_15_20221111_190930	P00004	84	97	AGIKKKTEREDLIA	H	2	6.23	6.09-6.19	5	58	58-62	0.027	0.001	3.70E+03	788.161	n/a	n/a	n/a	n/a	788.144	n/a	n/a	n/a	n/a	0.8094	1.227	2.454	35.591	n/a	n/a	n/a		Medium
cyt-c_nep2	15.00s	ELN98675_05_10_cyt_c_nep2_15_20221111_190930	P00004	84	98	AGIKKKTEREDLIAY	H	3	7.62	7.55-7.65	5	26	23-29	0.022	0	3.98E+03	580.214	n/a	n/a	n/a	n/a	580.192	n/a	n/a	n/a	n/a	0.8758	0.853	2.56	33.339	n/a	n/a	n/a		High
cyt-c_nep2	15.00s	ELN98675_05_10_cyt_c_nep2_15_20221111_190930	P00004	88	95	KKTEREDL	H	2	5.12	4.94-5.15	8	26	26-30	0.014	0.001	1.79E+05	510.457	n/a	n/a	n/a	n/a	510.448	n/a	n/a	n/a	n/a	0.8559	0.378	0.756	24.131	n/a	n/a	n/a		High
cyt-c_nep2	15.00s	ELN98675_05_10_cyt_c_nep2_15_20221111_190930	P00004	88	97	KKTEREDLIA	H	2	6.38	6.26-6.41	7	34	31-36	0.015	0.001	2.77E+04	602.591	n/a	n/a	n/a	n/a	602.563	n/a	n/a	n/a	n/a	0.8864	0.376	0.752	17.338	n/a	n/a	n/a		High
cyt-c_nep2	15.00s	ELN98675_05_10_cyt_c_nep2_15_20221111_190930	P00004	88	98	KKTEREDLIAY	H	2	7.87	7.75-7.90	7	43	43-47	0.02	0.001	1.50E+04	684.218	n/a	n/a	n/a	n/a	684.188	n/a	n/a	n/a	n/a	0.8924	0.414	0.828	16.574	n/a	n/a	n/a		High
cyt-c_nep2	15.00s	ELN98675_05_10_cyt_c_nep2_15_20221111_190930	P00004	88	100	KKTEREDLIAYLK	H	3	9.11	8.95-9.11	6	27	24-29	0.017	0.001	1.43E+04	536.937	n/a	n/a	n/a	n/a	536.918	n/a	n/a	n/a	n/a	0.8971	0.289	0.866	13.097	n/a	n/a	n/a		High
cyt-c_nep2	15.00s	ELN98675_05_10_cyt_c_nep2_15_20221111_190930	P00004	88	101	KKTEREDLIAYLKK	H	3	8.21	8.08-8.30	10	26	23-28	0.017	0.001	2.02E+04	579.681	n/a	n/a	n/a	n/a	579.652	n/a	n/a	n/a	n/a	0.8787	0.299	0.898	12.134	n/a	n/a	n/a		High
cyt-c_nep2	15.00s	ELN98675_05_10_cyt_c_nep2_15_20221111_190930	P00004	88	105	KKTEREDLIAYLKKATNE	H	3	9.81	9.72-9.86	7	44	41-46	0.016	0.001	7.96E+04	718.332	n/a	n/a	n/a	n/a	718.311	n/a	n/a	n/a	n/a	0.8952	0.492	1.475	14.201	n/a	n/a	n/a		Medium
cyt-c_nep2	15.00s	ELN98675_05_10_cyt_c_nep2_15_20221111_190930	P00004	90	95	TEREDL	H	1	5.77	5.66-5.80	7	88	85-91	0.014	0.002	2.01E+05	762.997	n/a	n/a	n/a	n/a	762.964	n/a	n/a	n/a	n/a	0.8907	0.178	0.178	7.948	n/a	n/a	n/a		High
cyt-c_nep2	15.00s	ELN98675_05_10_cyt_c_nep2_15_20221111_190930	P00004	90	97	TEREDLIA	H	2	7.34	7.24-7.37	6	22	19-25	0.015	0.001	2.68E+04	474.165	n/a	n/a	n/a	n/a	474.135	n/a	n/a	n/a	n/a	0.8858	0.121	0.241	7.185	n/a	n/a	n/a		High
cyt-c_nep2	15.00s	ELN98675_05_10_cyt_c_nep2_15_20221111_190930	P00004	90	98	TEREDLIAY	H	2	8.94	8.86-8.98	6	30	31-32	0.02	0.001	6.44E+03	555.796	n/a	n/a	n/a	n/a	555.749	n/a	n/a	n/a	n/a	0.8775	0.147	0.295	7.177	n/a	n/a	n/a		Medium
cyt-c_nep2	15.00s	ELN98675_05_10_cyt_c_nep2_15_20221111_190930	P00004	90	100	TEREDLIAYLK	H	2	10.11	10.05-10.15	5	49	49-53	0.026	0.001	3.41E+03	676.531	n/a	n/a	n/a	n/a	676.484	n/a	n/a	n/a	n/a	0.881	0.217	0.434	7.102	n/a	n/a	n/a		Medium
cyt-c_nep2	15.00s	ELN98675_05_10_cyt_c_nep2_15_20221111_190930	P00004	90	101	TEREDLIAYLKK	H	3	8.96	8.86-8.98	6	20	17-23	0.018	0	5.18E+03	494.094	n/a	n/a	n/a	n/a	494.06	n/a	n/a	n/a	n/a	0.8636	0.155	0.466	6.993	n/a	n/a	n/a		High
cyt-c_nep2	15.00s	ELN98675_05_10_cyt_c_nep2_15_20221111_190930	P00004	90	105	TEREDLIAYLKKATNE	H	3	10.6	10.49-10.63	5	35	32-37	0.018	0.001	1.30E+04	632.752	n/a	n/a	n/a	n/a	632.728	n/a	n/a	n/a	n/a	0.8919	0.357	1.072	10.968	n/a	n/a	n/a		Medium
cyt-c_nep2	15.00s	ELN98675_05_10_cyt_c_nep2_15_20221111_190930	P00004	95	100	LIAYLK	H	1	8.32	8.23-8.35	6	96	93-100	0.035	0.002	2.36E+03	721.094	n/a	n/a	n/a	n/a	721.053	n/a	n/a	n/a	n/a	0.9175	0.132	0.132	4.671	n/a	n/a	n/a		High
cyt-c_nep2	15.00s	ELN98675_05_10_cyt_c_nep2_15_20221111_190930	P00004	96	101	IAYLKK	H	1	5.35	5.20-5.40	9	97	94-99	0.013	0.002	2.12E+05	736.138	n/a	n/a	n/a	n/a	736.122	n/a	n/a	n/a	n/a	0.8876	0.187	0.187	6.33	n/a	n/a	n/a		High
cyt-c_nep2	15.00s	ELN98675_05_10_cyt_c_nep2_15_20221111_190930	P00004	96	105	IAYLKKATNE	H	2	5.57	5.42-5.66	9	35	32-39	0.014	0.001	5.96E+05	576.62	n/a	n/a	n/a	n/a	576.585	n/a	n/a	n/a	n/a	0.8378	0.414	0.828	14.662	n/a	n/a	n/a		Medium
cyt-c_nep2	15.00s	ELN98675_05_10_cyt_c_nep2_15_20221111_190930	P00004	98	105	YLKKATNE	H	2	4.37	4.22-4.41	9	23	25-29	0.015	0.001	5.21E+04	484.416	n/a	n/a	n/a	n/a	484.398	n/a	n/a	n/a	n/a	0.8641	0.345	0.69	17.725	n/a	n/a	n/a		Medium
cyt-c_nep2	150.00s	ELN98675_05_11_cyt_c_nep2_150_20221111_193100	P00004	20	36	TVEKGGKHKTGPNLHGL	H	3	6.29	6.11-6.43	14	27	24-29	0.015	0	3.92E+04	592.837	n/a	n/a	n/a	n/a	592.82	n/a	n/a	n/a	n/a	0.8787	0.811	2.432	44.061	n/a	n/a	n/a		High
cyt-c_nep2	150.00s	ELN98675_05_11_cyt_c_nep2_150_20221111_193100	P00004	22	36	EKGGKHKTGPNLHGL	H	3	6.3	6.23-6.38	7	19	16-21	0.019	0.001	6.90E+03	525.706	n/a	n/a	n/a	n/a	525.699	n/a	n/a	n/a	n/a	0.8578	0.435	1.305	31.715	n/a	n/a	n/a		High
cyt-c_nep2	150.00s	ELN98675_05_11_cyt_c_nep2_150_20221111_193100	P00004	24	36	GGKHKTGPNLHGL	H	2	6.52	6.38-6.48	5	42	39-46	0.022	0.001	1.12E+04	659.321	n/a	n/a	n/a	n/a	659.285	n/a	n/a	n/a	n/a	0.8921	0.536	1.073	27.057	n/a	n/a	n/a		High
cyt-c_nep2	150.00s	ELN98675_05_11_cyt_c_nep2_150_20221111_193100	P00004	24	36	GGKHKTGPNLHGL	H	3	6.52	6.38-6.59	8	16	13-19	0.014	0	2.23E+04	439.86	n/a	n/a	n/a	n/a	439.844	n/a	n/a	n/a	n/a	0.9096	0.342	1.026	26.799	n/a	n/a	n/a		High
cyt-c_nep2	150.00s	ELN98675_05_11_cyt_c_nep2_150_20221111_193100	P00004	27	36	HKTGPNLHGL	H	2	6.81	6.69-6.84	7	29	26-32	0.018	0	1.11E+04	538.02	n/a	n/a	n/a	n/a	537.986	n/a	n/a	n/a	n/a	0.8834	0.374	0.749	21.833	n/a	n/a	n/a		High
cyt-c_nep2	150.00s	ELN98675_05_11_cyt_c_nep2_150_20221111_193100	P00004	29	36	TGPNLHGL	H	2	8.07	7.95-8.10	6	15	Dec-17	0.013	0	1.64E+04	405.245	n/a	n/a	n/a	n/a	405.222	n/a	n/a	n/a	n/a	0.8986	0.267	0.533	18.469	n/a	n/a	n/a		High
cyt-c_nep2	150.00s	ELN98675_05_11_cyt_c_nep2_150_20221111_193100	P00004	37	49	FGRKTGQAPGFTY	H	2	8.33	8.20-8.35	7	46	46-50	0.023	0.002	9.79E+03	717.371	n/a	n/a	n/a	n/a	717.303	n/a	n/a	n/a	n/a	0.8655	1.505	3.01	47.418	n/a	n/a	n/a		High
cyt-c_nep2	150.00s	ELN98675_05_11_cyt_c_nep2_150_20221111_193100	P00004	37	54	FGRKTGQAPGFTYTDANK	H	3	6.53	6.38-6.48	5	30	27-34	0.019	0	5.72E+03	655.636	n/a	n/a	n/a	n/a	655.559	n/a	n/a	n/a	n/a	0.7873	1.509	4.528	47.454	n/a	n/a	n/a		Medium
cyt-c_nep2	150.00s	ELN98675_05_11_cyt_c_nep2_150_20221111_193100	P00004	41	49	TGQAPGFTY	H	1	8.49	8.38-8.50	6	118	115-120	0.032	0.003	7.19E+03	944.034	n/a	n/a	n/a	n/a	944.055	n/a	n/a	n/a	n/a	0.8678	2.051	2.051	59.282	n/a	n/a	n/a		High
cyt-c_nep2	150.00s	ELN98675_05_11_cyt_c_nep2_150_20221111_193100	P00004	41	51	TGQAPGFTYTD	H	2	7.47	7.34-7.44	5	30	27-32	0.018	0.001	4.72E+03	580.935	n/a	n/a	n/a	n/a	580.91	n/a	n/a	n/a	n/a	0.8579	1.308	2.617	57.435	n/a	n/a	n/a		High
cyt-c_nep2	150.00s	ELN98675_05_11_cyt_c_nep2_150_20221111_193100	P00004	41	54	TGQAPGFTYTDANK	H	2	6.49	6.33-6.59	10	47	44-51	0.019	0.001	5.07E+04	738.121	n/a	n/a	n/a	n/a	738.108	n/a	n/a	n/a	n/a	0.8925	1.829	3.658	55.506	n/a	n/a	n/a		High
cyt-c_nep2	150.00s	ELN98675_05_11_cyt_c_nep2_150_20221111_193100	P00004	41	56	TGQAPGFTYTDANKNK	H	2	5.96	5.85-5.95	5	77	74-81	0.032	0	2.30E+03	859.555	n/a	n/a	n/a	n/a	859.49	n/a	n/a	n/a	n/a	0.8374	2.074	4.149	52.69	n/a	n/a	n/a		Medium
cyt-c_nep2	150.00s	ELN98675_05_11_cyt_c_nep2_150_20221111_193100	P00004	49	65	YTDANKNKGITWKEETL	H	3	8.78	8.66-8.78	6	32	29-34	0.022	0.001	393	673.186	n/a	n/a	n/a	n/a	673.138	n/a	n/a	n/a	n/a	0.6724	1.732	5.197	47.007	n/a	n/a	n/a		Medium
cyt-c_nep2	150.00s	ELN98675_05_11_cyt_c_nep2_150_20221111_193100	P00004	50	62	TDANKNKGITWKE	H	2	6.45	6.33-6.48	7	51	50-54	0.031	0.001	3.06E+03	754.901	n/a	n/a	n/a	n/a	754.858	n/a	n/a	n/a	n/a	0.8929	1.527	3.055	46.024	n/a	n/a	n/a		Medium
cyt-c_nep2	150.00s	ELN98675_05_11_cyt_c_nep2_150_20221111_193100	P00004	50	63	TDANKNKGITWKEE	H	3	6.35	6.23-6.36	6	24	21-29	0.021	0	2.51E+03	546.746	n/a	n/a	n/a	n/a	546.714	n/a	n/a	n/a	n/a	0.8295	1.12	3.36	49.235	n/a	n/a	n/a		Medium
cyt-c_nep2	150.00s	ELN98675_05_11_cyt_c_nep2_150_20221111_193100	P00004	50	64	TDANKNKGITWKEET	H	3	6.35	6.26-6.36	5	28	25-30	0.023	0	1.30E+03	580.661	n/a	n/a	n/a	n/a	580.639	n/a	n/a	n/a	n/a	0.8543	1.343	4.03	50.487	n/a	n/a	n/a		Medium
cyt-c_nep2	150.00s	ELN98675_05_11_cyt_c_nep2_150_20221111_193100	P00004	50	65	TDANKNKGITWKEETL	H	3	8.29	8.13-8.38	11	32	29-34	0.016	0.001	4.82E+04	618.319	n/a	n/a	n/a	n/a	618.282	n/a	n/a	n/a	n/a	0.8848	1.267	3.802	44.637	n/a	n/a	n/a		High
cyt-c_nep2	150.00s	ELN98675_05_11_cyt_c_nep2_150_20221111_193100	P00004	52	65	ANKNKGITWKEETL	H	3	8.26	8.13-8.33	9	25	22-29	0.018	0.001	2.15E+04	546.056	n/a	n/a	n/a	n/a	546.025	n/a	n/a	n/a	n/a	0.8953	1.074	3.221	43.516	n/a	n/a	n/a		High
cyt-c_nep2	150.00s	ELN98675_05_11_cyt_c_nep2_150_20221111_193100	P00004	53	65	NKNKGITWKEETL	H	3	8.28	8.18-8.28	5	26	23-28	0.025	0.001	868	522.325	n/a	n/a	n/a	n/a	522.264	n/a	n/a	n/a	n/a	0.8457	1.006	3.017	44.052	n/a	n/a	n/a		Medium
cyt-c_nep2	150.00s	ELN98675_05_11_cyt_c_nep2_150_20221111_193100	P00004	55	62	NKGITWKE	H	2	6.96	6.81-7.05	9	22	19-24	0.014	0.001	3.33E+04	489.474	n/a	n/a	n/a	n/a	489.45	n/a	n/a	n/a	n/a	0.8861	0.892	1.784	43.086	n/a	n/a	n/a		High
cyt-c_nep2	150.00s	ELN98675_05_11_cyt_c_nep2_150_20221111_193100	P00004	55	63	NKGITWKEE	H	2	6.82	6.69-6.79	5	29	26-32	0.013	0	6.93E+03	554.257	n/a	n/a	n/a	n/a	554.229	n/a	n/a	n/a	n/a	0.6957	1.114	2.229	50.023	n/a	n/a	n/a		Medium
cyt-c_nep2	150.00s	ELN98675_05_11_cyt_c_nep2_150_20221111_193100	P00004	55	64	NKGITWKEET	H	2	6.78	6.67-6.79	6	35	37-39	0.022	0	3.80E+03	605.022	n/a	n/a	n/a	n/a	605.004	n/a	n/a	n/a	n/a	0.8896	1.337	2.674	50.126	n/a	n/a	n/a		High
cyt-c_nep2	150.00s	ELN98675_05_11_cyt_c_nep2_150_20221111_193100	P00004	55	65	NKGITWKEETL	H	2	8.83	8.68-8.90	10	45	44-48	0.013	0.002	1.58E+05	661.508	n/a	n/a	n/a	n/a	661.479	n/a	n/a	n/a	n/a	0.859	1.233	2.466	41.929	n/a	n/a	n/a		High
cyt-c_nep2	150.00s	ELN98675_05_11_cyt_c_nep2_150_20221111_193100	P00004	57	65	GITWKEETL	H	2	9.85	9.74-9.84	5	29	30-33	0.016	0.001	1.19E+04	540.113	n/a	n/a	n/a	n/a	540.089	n/a	n/a	n/a	n/a	0.8734	0.981	1.961	40.929	n/a	n/a	n/a		Medium
cyt-c_nep2	150.00s	ELN98675_05_11_cyt_c_nep2_150_20221111_193100	P00004	65	81	LMEYLENPKKYIPGTKM	H	3	9.29	9.19-9.31	6	37	34-41	0.028	0.001	2.18E+03	687.01	n/a	n/a	n/a	n/a	686.981	n/a	n/a	n/a	n/a	0.871	0.818	2.455	27.847	n/a	n/a	n/a		High
cyt-c_nep2	150.00s	ELN98675_05_11_cyt_c_nep2_150_20221111_193100	P00004	65	83	LMEYLENPKKYIPGTKMIF	H	3	11.45	11.33-11.45	6	46	46-50	0.034	0	944	774.155	n/a	n/a	n/a	n/a	774.122	n/a	n/a	n/a	n/a	0.8511	1.182	3.545	34.081	n/a	n/a	n/a		Medium
cyt-c_nep2	150.00s	ELN98675_05_11_cyt_c_nep2_150_20221111_193100	P00004	66	71	MEYLEN	H	1	7.42	7.32-7.49	8	99	96-101	0.014	0.002	2.08E+05	799.059	n/a	n/a	n/a	n/a	799.059	n/a	n/a	n/a	n/a	0.8615	0.177	0.177	7.553	n/a	n/a	n/a		High
cyt-c_nep2	150.00s	ELN98675_05_11_cyt_c_nep2_150_20221111_193100	P00004	66	74	MEYLENPKK	H	2	6.18	6.04-6.16	6	31	28-35	0.021	0.001	4.81E+03	577.151	n/a	n/a	n/a	n/a	577.114	n/a	n/a	n/a	n/a	0.8304	0.439	0.877	24.214	n/a	n/a	n/a		Medium
cyt-c_nep2	150.00s	ELN98675_05_11_cyt_c_nep2_150_20221111_193100	P00004	66	81	MEYLENPKKYIPGTKM	H	3	8.43	8.08-8.40	14	32	29-34	0.013	0.001	7.47E+04	649.165	n/a	n/a	n/a	n/a	649.164	n/a	n/a	n/a	n/a	0.8798	0.72	2.161	26.96	n/a	n/a	n/a		High
cyt-c_nep2	150.00s	ELN98675_05_11_cyt_c_nep2_150_20221111_193100	P00004	66	83	MEYLENPKKYIPGTKMIF	H	3	10.85	10.75-10.85	5	41	38-43	0.015	0	5.16E+04	736.397	n/a	n/a	n/a	n/a	736.38	n/a	n/a	n/a	n/a	0.886	1.159	3.477	36.254	n/a	n/a	n/a		Medium
cyt-c_nep2	150.00s	ELN98675_05_11_cyt_c_nep2_150_20221111_193100	P00004	68	74	YLENPKK	H	2	4.72	4.60-4.72	6	18	15-20	0.017	0.001	6.98E+03	446.875	n/a	n/a	n/a	n/a	446.854	n/a	n/a	n/a	n/a	0.9007	0.334	0.669	26.68	n/a	n/a	n/a		High
cyt-c_nep2	150.00s	ELN98675_05_11_cyt_c_nep2_150_20221111_193100	P00004	68	81	YLENPKKYIPGTKM	H	2	7.36	7.24-7.44	9	63	60-67	0.024	0.001	2.24E+04	843.028	n/a	n/a	n/a	n/a	842.984	n/a	n/a	n/a	n/a	0.8937	0.978	1.957	29.901	n/a	n/a	n/a		High
cyt-c_nep2	150.00s	ELN98675_05_11_cyt_c_nep2_150_20221111_193100	P00004	68	81	YLENPKKYIPGTKM	H	3	7.36	7.32-7.42	5	23	20-26	0.014	0.001	3.02E+04	562.353	n/a	n/a	n/a	n/a	562.333	n/a	n/a	n/a	n/a	0.8896	0.66	1.979	29.834	n/a	n/a	n/a		High
cyt-c_nep2	150.00s	ELN98675_05_11_cyt_c_nep2_150_20221111_193100	P00004	68	82	YLENPKKYIPGTKMI	H	3	8.45	8.30-8.43	6	27	27-31	0.028	0.001	578	600.379	n/a	n/a	n/a	n/a	600.348	n/a	n/a	n/a	n/a	0.7872	0.955	2.866	39.411	n/a	n/a	n/a		Medium
cyt-c_nep2	150.00s	ELN98675_05_11_cyt_c_nep2_150_20221111_193100	P00004	68	83	YLENPKKYIPGTKMIF	H	3	10.31	10.15-10.32	8	31	31-35	0.016	0.001	3.67E+04	649.599	n/a	n/a	n/a	n/a	649.593	n/a	n/a	n/a	n/a	0.8729	1.142	3.427	41.929	n/a	n/a	n/a		High
cyt-c_nep2	150.00s	ELN98675_05_11_cyt_c_nep2_150_20221111_193100	P00004	68	87	YLENPKKYIPGTKMIFAGIK	H	3	9.73	9.54-9.77	10	56	53-60	0.02	0	4.34E+04	773.399	n/a	n/a	n/a	n/a	773.381	n/a	n/a	n/a	n/a	0.8889	1.777	5.332	47.634	n/a	n/a	n/a		High
cyt-c_nep2	150.00s	ELN98675_05_11_cyt_c_nep2_150_20221111_193100	P00004	69	80	LENPKKYIPGTK	H	2	5.82	5.68-5.85	8	49	48-53	0.028	0.001	3.01E+03	695.736	n/a	n/a	n/a	n/a	695.692	n/a	n/a	n/a	n/a	0.8507	0.872	1.744	33.614	n/a	n/a	n/a		High
cyt-c_nep2	150.00s	ELN98675_05_11_cyt_c_nep2_150_20221111_193100	P00004	69	81	LENPKKYIPGTKM	H	2	6.75	6.62-6.79	8	52	49-54	0.019	0.001	2.77E+04	761.367	n/a	n/a	n/a	n/a	761.345	n/a	n/a	n/a	n/a	0.8956	0.926	1.852	31.674	n/a	n/a	n/a		High
cyt-c_nep2	150.00s	ELN98675_05_11_cyt_c_nep2_150_20221111_193100	P00004	69	83	LENPKKYIPGTKMIF	H	2	9.93	9.82-9.94	6	65	62-67	0.019	0.001	1.73E+04	892.256	n/a	n/a	n/a	n/a	892.234	n/a	n/a	n/a	n/a	0.8707	1.649	3.299	44.336	n/a	n/a	n/a		High
cyt-c_nep2	150.00s	ELN98675_05_11_cyt_c_nep2_150_20221111_193100	P00004	69	83	LENPKKYIPGTKMIF	H	3	9.93	9.72-9.99	12	27	24-30	0.015	0	8.76E+04	595.18	n/a	n/a	n/a	n/a	595.168	n/a	n/a	n/a	n/a	0.8964	1.109	3.327	44.214	n/a	n/a	n/a		High
cyt-c_nep2	150.00s	ELN98675_05_11_cyt_c_nep2_150_20221111_193100	P00004	69	87	LENPKKYIPGTKMIFAGIK	H	3	9.39	9.24-9.41	8	50	47-54	0.017	0	7.24E+04	718.958	n/a	n/a	n/a	n/a	718.938	n/a	n/a	n/a	n/a	0.8888	1.725	5.176	48.817	n/a	n/a	n/a		High
cyt-c_nep2	150.00s	ELN98675_05_11_cyt_c_nep2_150_20221111_193100	P00004	72	80	PKKYIPGTK	H	2	4.71	4.60-4.70	5	28	25-32	0.021	0.001	3.42E+03	517.337	n/a	n/a	n/a	n/a	517.235	n/a	n/a	n/a	n/a	0.848	0.602	1.204	30.41	n/a	n/a	n/a		Medium
cyt-c_nep2	150.00s	ELN98675_05_11_cyt_c_nep2_150_20221111_193100	P00004	72	81	PKKYIPGTKM	H	2	5.63	5.56-5.66	5	34	31-36	0.015	0.001	3.01E+04	582.991	n/a	n/a	n/a	n/a	582.979	n/a	n/a	n/a	n/a	0.8918	0.748	1.496	32.332	n/a	n/a	n/a		Medium
cyt-c_nep2	150.00s	ELN98675_05_11_cyt_c_nep2_150_20221111_193100	P00004	72	83	PKKYIPGTKMIF	H	2	9.51	9.38-9.48	5	48	45-51	0.016	0.001	6.71E+04	713.849	n/a	n/a	n/a	n/a	713.835	n/a	n/a	n/a	n/a	0.884	1.438	2.876	45.094	n/a	n/a	n/a		Medium
cyt-c_nep2	150.00s	ELN98675_05_11_cyt_c_nep2_150_20221111_193100	P00004	72	87	PKKYIPGTKMIFAGIK	H	3	8.94	8.78-8.95	8	34	31-36	0.019	0.001	2.05E+04	599.912	n/a	n/a	n/a	n/a	599.898	n/a	n/a	n/a	n/a	0.894	1.478	4.433	52.94	n/a	n/a	n/a		High
cyt-c_nep2	150.00s	ELN98675_05_11_cyt_c_nep2_150_20221111_193100	P00004	72	89	PKKYIPGTKMIFAGIKKK	H	3	7.43	7.24-7.44	9	47	44-51	0.018	0	3.04E+04	685.503	n/a	n/a	n/a	n/a	685.495	n/a	n/a	n/a	n/a	0.8899	1.626	4.878	54.558	n/a	n/a	n/a		High
cyt-c_nep2	150.00s	ELN98675_05_11_cyt_c_nep2_150_20221111_193100	P00004	75	81	YIPGTKM	H	1	6.87	6.79-6.89	5	104	101-108	0.037	0.001	1.87E+03	811.351	n/a	n/a	n/a	n/a	811.294	n/a	n/a	n/a	n/a	0.8728	1.299	1.299	45.503	n/a	n/a	n/a		High
cyt-c_nep2	150.00s	ELN98675_05_11_cyt_c_nep2_150_20221111_193100	P00004	75	83	YIPGTKMIF	H	2	11.51	11.35-11.59	9	29	26-33	0.013	0	4.85E+04	536.963	n/a	n/a	n/a	n/a	536.981	n/a	n/a	n/a	n/a	0.8731	1.314	2.628	61.085	n/a	n/a	n/a		High
cyt-c_nep2	150.00s	ELN98675_05_11_cyt_c_nep2_150_20221111_193100	P00004	75	87	YIPGTKMIFAGIK	H	2	10.57	10.42-10.55	5	57	54-61	0.028	0	2.07E+03	722.705	n/a	n/a	n/a	n/a	722.728	n/a	n/a	n/a	n/a	0.8532	2.331	4.663	63.748	n/a	n/a	n/a		Medium
cyt-c_nep2	150.00s	ELN98675_05_11_cyt_c_nep2_150_20221111_193100	P00004	75	89	YIPGTKMIFAGIKKK	H	3	8.71	8.58-8.68	5	30	31-32	0.022	0.001	1.98E+03	567.733	n/a	n/a	n/a	n/a	567.735	n/a	n/a	n/a	n/a	0.8645	1.686	5.057	63.967	n/a	n/a	n/a		Medium
cyt-c_nep2	150.00s	ELN98675_05_11_cyt_c_nep2_150_20221111_193100	P00004	81	89	MIFAGIKKK	H	2	7.12	7.05-7.15	5	31	32-34	0.023	0	745	519.944	n/a	n/a	n/a	n/a	519.963	n/a	n/a	n/a	n/a	0.8368	1.281	2.563	67.624	n/a	n/a	n/a		Medium
cyt-c_nep2	150.00s	ELN98675_05_11_cyt_c_nep2_150_20221111_193100	P00004	82	87	IFAGIK	H	1	7.78	7.67-7.80	6	80	77-84	0.02	0.001	3.12E+04	650.397	n/a	n/a	n/a	n/a	650.441	n/a	n/a	n/a	n/a	0.8942	1.626	1.626	60.798	n/a	n/a	n/a		High
cyt-c_nep2	150.00s	ELN98675_05_11_cyt_c_nep2_150_20221111_193100	P00004	82	89	IFAGIKKK	H	2	5.46	5.35-5.56	8	24	21-26	0.012	0	7.45E+04	454.076	n/a	n/a	n/a	n/a	454.083	n/a	n/a	n/a	n/a	0.8924	1	1.999	65.107	n/a	n/a	n/a		High
cyt-c_nep2	150.00s	ELN98675_05_11_cyt_c_nep2_150_20221111_193100	P00004	82	94	IFAGIKKKTERED	H	2	6.86	6.69-6.91	10	27	27-31	0.033	0	494	770.024	n/a	n/a	n/a	n/a	770.046	n/a	n/a	n/a	n/a	0.7947	1.659	3.318	49.852	n/a	n/a	n/a		Medium
cyt-c_nep2	150.00s	ELN98675_05_11_cyt_c_nep2_150_20221111_193100	P00004	82	95	IFAGIKKKTEREDL	H	3	6.85	6.67-6.99	14	25	22-29	0.012	0	1.89E+05	551.469	n/a	n/a	n/a	n/a	551.468	n/a	n/a	n/a	n/a	0.8843	1.155	3.466	48.612	n/a	n/a	n/a		High
cyt-c_nep2	150.00s	ELN98675_05_11_cyt_c_nep2_150_20221111_193100	P00004	82	97	IFAGIKKKTEREDLIA	H	3	7.71	7.60-7.77	8	32	29-34	0.019	0	1.25E+04	612.932	n/a	n/a	n/a	n/a	612.911	n/a	n/a	n/a	n/a	0.8832	1.186	3.557	41.74	n/a	n/a	n/a		High
cyt-c_nep2	150.00s	ELN98675_05_11_cyt_c_nep2_150_20221111_193100	P00004	82	98	IFAGIKKKTEREDLIAY	H	3	8.63	8.50-8.63	5	38	35-40	0.018	0.001	1.23E+04	667.333	n/a	n/a	n/a	n/a	667.314	n/a	n/a	n/a	n/a	0.8645	1.198	3.594	39.485	n/a	n/a	n/a		High
cyt-c_nep2	150.00s	ELN98675_05_11_cyt_c_nep2_150_20221111_193100	P00004	82	100	IFAGIKKKTEREDLIAYLK	H	3	9.45	9.38-9.48	5	44	41-46	0.029	0	2.56E+03	747.743	n/a	n/a	n/a	n/a	747.72	n/a	n/a	n/a	n/a	0.8805	1.16	3.48	32.618	n/a	n/a	n/a		Medium
cyt-c_nep2	150.00s	ELN98675_05_11_cyt_c_nep2_150_20221111_193100	P00004	84	95	AGIKKKTEREDL	H	2	5.1	4.92-5.18	10	49	48-52	0.017	0.001	3.83E+04	696.037	n/a	n/a	n/a	n/a	696.036	n/a	n/a	n/a	n/a	0.8707	1.237	2.473	42.477	n/a	n/a	n/a		High
cyt-c_nep2	150.00s	ELN98675_05_11_cyt_c_nep2_150_20221111_193100	P00004	84	97	AGIKKKTEREDLIA	H	2	6.23	6.11-6.21	5	58	58-62	0.028	0	3.49E+03	788.182	n/a	n/a	n/a	n/a	788.188	n/a	n/a	n/a	n/a	0.8301	1.27	2.541	36.853	n/a	n/a	n/a		Medium
cyt-c_nep2	150.00s	ELN98675_05_11_cyt_c_nep2_150_20221111_193100	P00004	84	98	AGIKKKTEREDLIAY	H	3	7.62	7.44-7.70	10	26	23-29	0.021	0	5.17E+03	580.201	n/a	n/a	n/a	n/a	580.191	n/a	n/a	n/a	n/a	0.8797	0.852	2.556	33.292	n/a	n/a	n/a		High
cyt-c_nep2	150.00s	ELN98675_05_11_cyt_c_nep2_150_20221111_193100	P00004	88	95	KKTEREDL	H	2	5.12	4.97-5.18	8	26	26-30	0.013	0.001	1.66E+05	510.473	n/a	n/a	n/a	n/a	510.456	n/a	n/a	n/a	n/a	0.8921	0.387	0.773	24.667	n/a	n/a	n/a		High
cyt-c_nep2	150.00s	ELN98675_05_11_cyt_c_nep2_150_20221111_193100	P00004	88	97	KKTEREDLIA	H	2	6.38	6.28-6.43	7	34	31-36	0.016	0	2.17E+04	602.613	n/a	n/a	n/a	n/a	602.592	n/a	n/a	n/a	n/a	0.8933	0.404	0.808	18.634	n/a	n/a	n/a		High
cyt-c_nep2	150.00s	ELN98675_05_11_cyt_c_nep2_150_20221111_193100	P00004	88	98	KKTEREDLIAY	H	2	7.87	7.75-7.90	7	43	43-47	0.021	0.001	1.31E+04	684.23	n/a	n/a	n/a	n/a	684.195	n/a	n/a	n/a	n/a	0.877	0.421	0.842	16.852	n/a	n/a	n/a		High
cyt-c_nep2	150.00s	ELN98675_05_11_cyt_c_nep2_150_20221111_193100	P00004	88	100	KKTEREDLIAYLK	H	3	9.11	8.95-9.14	7	27	24-29	0.018	0.001	8.68E+03	536.927	n/a	n/a	n/a	n/a	536.906	n/a	n/a	n/a	n/a	0.8843	0.277	0.831	12.57	n/a	n/a	n/a		High
cyt-c_nep2	150.00s	ELN98675_05_11_cyt_c_nep2_150_20221111_193100	P00004	88	101	KKTEREDLIAYLKK	H	3	8.21	8.06-8.30	11	26	23-28	0.019	0.001	1.53E+04	579.673	n/a	n/a	n/a	n/a	579.653	n/a	n/a	n/a	n/a	0.8846	0.3	0.899	12.15	n/a	n/a	n/a		High
cyt-c_nep2	150.00s	ELN98675_05_11_cyt_c_nep2_150_20221111_193100	P00004	88	105	KKTEREDLIAYLKKATNE	H	3	9.81	9.74-9.84	5	44	41-46	0.019	0	2.21E+04	718.47	n/a	n/a	n/a	n/a	718.451	n/a	n/a	n/a	n/a	0.8901	0.632	1.895	18.239	n/a	n/a	n/a		Medium
cyt-c_nep2	150.00s	ELN98675_05_11_cyt_c_nep2_150_20221111_193100	P00004	90	95	TEREDL	H	1	5.77	5.66-5.80	7	88	85-91	0.015	0.002	1.41E+05	762.975	n/a	n/a	n/a	n/a	762.934	n/a	n/a	n/a	n/a	0.8952	0.148	0.148	6.622	n/a	n/a	n/a		High
cyt-c_nep2	150.00s	ELN98675_05_11_cyt_c_nep2_150_20221111_193100	P00004	90	97	TEREDLIA	H	2	7.34	7.24-7.37	6	22	19-25	0.015	0.001	2.32E+04	474.147	n/a	n/a	n/a	n/a	474.115	n/a	n/a	n/a	n/a	0.8953	0.1	0.2	5.973	n/a	n/a	n/a		High
cyt-c_nep2	150.00s	ELN98675_05_11_cyt_c_nep2_150_20221111_193100	P00004	90	98	TEREDLIAY	H	2	8.94	8.86-8.95	5	30	31-32	0.02	0.001	5.30E+03	555.774	n/a	n/a	n/a	n/a	555.727	n/a	n/a	n/a	n/a	0.875	0.125	0.251	6.098	n/a	n/a	n/a		Medium
cyt-c_nep2	150.00s	ELN98675_05_11_cyt_c_nep2_150_20221111_193100	P00004	90	100	TEREDLIAYLK	H	2	10.11	10.05-10.12	4	49	49-53	0.027	0	1.63E+03	676.464	n/a	n/a	n/a	n/a	676.433	n/a	n/a	n/a	n/a	0.8484	0.166	0.333	5.45	n/a	n/a	n/a		Medium
cyt-c_nep2	150.00s	ELN98675_05_11_cyt_c_nep2_150_20221111_193100	P00004	90	101	TEREDLIAYLKK	H	3	8.96	8.83-8.98	7	20	17-23	0.022	0.001	2.85E+03	494.095	n/a	n/a	n/a	n/a	494.067	n/a	n/a	n/a	n/a	0.8853	0.162	0.487	7.321	n/a	n/a	n/a		High
cyt-c_nep2	150.00s	ELN98675_05_11_cyt_c_nep2_150_20221111_193100	P00004	90	105	TEREDLIAYLKKATNE	H	3	10.6	10.49-10.63	5	35	32-37	0.023	0	2.77E+03	632.884	n/a	n/a	n/a	n/a	632.86	n/a	n/a	n/a	n/a	0.871	0.489	1.467	15.014	n/a	n/a	n/a		Medium
cyt-c_nep2	150.00s	ELN98675_05_11_cyt_c_nep2_150_20221111_193100	P00004	95	100	LIAYLK	H	1	8.32	8.23-8.35	6	96	93-100	0.034	0.003	1.81E+03	721.118	n/a	n/a	n/a	n/a	721.04	n/a	n/a	n/a	n/a	0.8632	0.119	0.119	4.212	n/a	n/a	n/a		High
cyt-c_nep2	150.00s	ELN98675_05_11_cyt_c_nep2_150_20221111_193100	P00004	96	101	IAYLKK	H	1	5.35	5.23-5.40	8	97	94-99	0.013	0.001	1.54E+05	736.109	n/a	n/a	n/a	n/a	736.095	n/a	n/a	n/a	n/a	0.8754	0.16	0.16	5.433	n/a	n/a	n/a		High
cyt-c_nep2	150.00s	ELN98675_05_11_cyt_c_nep2_150_20221111_193100	P00004	96	105	IAYLKKATNE	H	2	5.57	5.40-5.71	12	35	32-39	0.013	0	3.05E+05	576.8	n/a	n/a	n/a	n/a	576.761	n/a	n/a	n/a	n/a	0.8314	0.591	1.181	20.924	n/a	n/a	n/a		Medium
cyt-c_nep2	150.00s	ELN98675_05_11_cyt_c_nep2_150_20221111_193100	P00004	98	105	YLKKATNE	H	2	4.37	4.27-4.41	7	23	25-29	0.014	0	3.65E+04	484.585	n/a	n/a	n/a	n/a	484.56	n/a	n/a	n/a	n/a	0.8852	0.507	1.014	26.057	n/a	n/a	n/a		Medium
cyt-c_nep2	150.00s	ELN98675_05_12_cyt_c_nep2_150_20221111_195232	P00004	20	36	TVEKGGKHKTGPNLHGL	H	3	6.29	6.11-6.43	14	27	24-29	0.014	0	5.82E+04	592.822	n/a	n/a	n/a	n/a	592.808	n/a	n/a	n/a	n/a	0.8743	0.799	2.398	43.431	n/a	n/a	n/a		High
cyt-c_nep2	150.00s	ELN98675_05_12_cyt_c_nep2_150_20221111_195232	P00004	22	36	EKGGKHKTGPNLHGL	H	3	6.3	6.19-6.43	11	19	16-21	0.019	0.001	1.29E+04	525.698	n/a	n/a	n/a	n/a	525.675	n/a	n/a	n/a	n/a	0.8659	0.411	1.234	29.988	n/a	n/a	n/a		High
cyt-c_nep2	150.00s	ELN98675_05_12_cyt_c_nep2_150_20221111_195232	P00004	24	36	GGKHKTGPNLHGL	H	2	6.52	6.38-6.57	7	42	39-46	0.02	0.001	2.09E+04	659.276	n/a	n/a	n/a	n/a	659.252	n/a	n/a	n/a	n/a	0.8952	0.503	1.007	25.393	n/a	n/a	n/a		High
cyt-c_nep2	150.00s	ELN98675_05_12_cyt_c_nep2_150_20221111_195232	P00004	24	36	GGKHKTGPNLHGL	H	3	6.52	6.33-6.67	13	16	13-19	0.014	0	3.42E+04	439.847	n/a	n/a	n/a	n/a	439.829	n/a	n/a	n/a	n/a	0.9065	0.327	0.982	25.651	n/a	n/a	n/a		High
cyt-c_nep2	150.00s	ELN98675_05_12_cyt_c_nep2_150_20221111_195232	P00004	27	36	HKTGPNLHGL	H	2	6.81	6.74-6.84	5	29	26-32	0.016	0.001	1.45E+04	537.975	n/a	n/a	n/a	n/a	537.933	n/a	n/a	n/a	n/a	0.8728	0.322	0.644	18.774	n/a	n/a	n/a		High
cyt-c_nep2	150.00s	ELN98675_05_12_cyt_c_nep2_150_20221111_195232	P00004	29	36	TGPNLHGL	H	2	8.07	7.92-8.13	8	15	Dec-17	0.013	0	2.39E+04	405.218	n/a	n/a	n/a	n/a	405.187	n/a	n/a	n/a	n/a	0.9006	0.231	0.463	16.026	n/a	n/a	n/a		High
cyt-c_nep2	150.00s	ELN98675_05_12_cyt_c_nep2_150_20221111_195232	P00004	37	49	FGRKTGQAPGFTY	H	2	8.33	8.20-8.33	6	46	46-50	0.022	0.001	1.10E+04	717.327	n/a	n/a	n/a	n/a	717.251	n/a	n/a	n/a	n/a	0.8709	1.453	2.906	45.787	n/a	n/a	n/a		High
cyt-c_nep2	150.00s	ELN98675_05_12_cyt_c_nep2_150_20221111_195232	P00004	37	54	FGRKTGQAPGFTYTDANK	H	3	6.53	6.41-6.57	6	30	27-34	0.02	0	6.95E+03	655.567	n/a	n/a	n/a	n/a	655.506	n/a	n/a	n/a	n/a	0.8344	1.457	4.37	45.803	n/a	n/a	n/a		Medium
cyt-c_nep2	150.00s	ELN98675_05_12_cyt_c_nep2_150_20221111_195232	P00004	41	49	TGQAPGFTY	H	1	8.49	8.40-8.50	5	118	115-120	0.03	0.001	1.09E+04	944.035	n/a	n/a	n/a	n/a	944.028	n/a	n/a	n/a	n/a	0.8974	2.024	2.024	58.513	n/a	n/a	n/a		High
cyt-c_nep2	150.00s	ELN98675_05_12_cyt_c_nep2_150_20221111_195232	P00004	41	51	TGQAPGFTYTD	H	2	7.47	7.34-7.44	5	30	27-32	0.019	0	5.98E+03	580.942	n/a	n/a	n/a	n/a	580.911	n/a	n/a	n/a	n/a	0.8757	1.309	2.619	57.476	n/a	n/a	n/a		Medium
cyt-c_nep2	150.00s	ELN98675_05_12_cyt_c_nep2_150_20221111_195232	P00004	41	54	TGQAPGFTYTDANK	H	2	6.49	6.31-6.62	12	47	44-51	0.018	0.001	8.62E+04	738.092	n/a	n/a	n/a	n/a	738.082	n/a	n/a	n/a	n/a	0.8967	1.804	3.608	54.744	n/a	n/a	n/a		High
cyt-c_nep2	150.00s	ELN98675_05_12_cyt_c_nep2_150_20221111_195232	P00004	41	56	TGQAPGFTYTDANKNK	H	2	5.96	5.83-6.09	10	77	74-81	0.035	0.001	5.24E+03	859.516	n/a	n/a	n/a	n/a	859.422	n/a	n/a	n/a	n/a	0.8831	2.006	4.011	50.942	n/a	n/a	n/a		High
cyt-c_nep2	150.00s	ELN98675_05_12_cyt_c_nep2_150_20221111_195232	P00004	49	65	YTDANKNKGITWKEETL	H	3	8.78	8.71-8.81	5	32	29-34	0.029	0	322	673.238	n/a	n/a	n/a	n/a	673.198	n/a	n/a	n/a	n/a	0.7309	1.792	5.376	48.63	n/a	n/a	n/a		Medium
cyt-c_nep2	150.00s	ELN98675_05_12_cyt_c_nep2_150_20221111_195232	P00004	50	62	TDANKNKGITWKE	H	2	6.45	6.31-6.48	8	51	50-54	0.026	0.001	5.00E+03	754.878	n/a	n/a	n/a	n/a	754.827	n/a	n/a	n/a	n/a	0.8627	1.497	2.994	45.107	n/a	n/a	n/a		Medium
cyt-c_nep2	150.00s	ELN98675_05_12_cyt_c_nep2_150_20221111_195232	P00004	50	63	TDANKNKGITWKEE	H	3	6.35	6.23-6.38	7	24	21-29	0.021	0	3.82E+03	546.722	n/a	n/a	n/a	n/a	546.669	n/a	n/a	n/a	n/a	0.8371	1.075	3.224	47.232	n/a	n/a	n/a		Medium
cyt-c_nep2	150.00s	ELN98675_05_12_cyt_c_nep2_150_20221111_195232	P00004	50	64	TDANKNKGITWKEET	H	3	6.35	6.26-6.38	6	28	25-30	0.024	0	1.83E+03	580.643	n/a	n/a	n/a	n/a	580.603	n/a	n/a	n/a	n/a	0.868	1.308	3.924	49.156	n/a	n/a	n/a		High
cyt-c_nep2	150.00s	ELN98675_05_12_cyt_c_nep2_150_20221111_195232	P00004	50	65	TDANKNKGITWKEETL	H	3	8.29	8.13-8.43	13	32	29-34	0.013	0	7.47E+04	618.281	n/a	n/a	n/a	n/a	618.245	n/a	n/a	n/a	n/a	0.8491	1.23	3.69	43.329	n/a	n/a	n/a		High
cyt-c_nep2	150.00s	ELN98675_05_12_cyt_c_nep2_150_20221111_195232	P00004	52	65	ANKNKGITWKEETL	H	3	8.26	8.13-8.35	10	25	22-29	0.017	0	2.78E+04	546.031	n/a	n/a	n/a	n/a	545.99	n/a	n/a	n/a	n/a	0.8717	1.039	3.117	42.105	n/a	n/a	n/a		High
cyt-c_nep2	150.00s	ELN98675_05_12_cyt_c_nep2_150_20221111_195232	P00004	53	65	NKNKGITWKEETL	H	3	8.28	8.18-8.28	5	26	23-28	0.025	0	1.04E+03	522.317	n/a	n/a	n/a	n/a	522.304	n/a	n/a	n/a	n/a	0.8444	1.046	3.137	45.804	n/a	n/a	n/a		Medium
cyt-c_nep2	150.00s	ELN98675_05_12_cyt_c_nep2_150_20221111_195232	P00004	55	62	NKGITWKE	H	2	6.96	6.81-7.05	9	22	19-24	0.013	0.001	5.43E+04	489.469	n/a	n/a	n/a	n/a	489.462	n/a	n/a	n/a	n/a	0.8963	0.904	1.808	43.677	n/a	n/a	n/a		High
cyt-c_nep2	150.00s	ELN98675_05_12_cyt_c_nep2_150_20221111_195232	P00004	55	63	NKGITWKEE	H	2	6.82	6.67-6.84	8	29	26-32	0.015	0.001	1.27E+04	554.232	n/a	n/a	n/a	n/a	554.212	n/a	n/a	n/a	n/a	0.7733	1.097	2.194	49.235	n/a	n/a	n/a		Medium
cyt-c_nep2	150.00s	ELN98675_05_12_cyt_c_nep2_150_20221111_195232	P00004	55	64	NKGITWKEET	H	2	6.78	6.67-6.86	9	35	37-39	0.021	0.001	7.43E+03	605.003	n/a	n/a	n/a	n/a	604.977	n/a	n/a	n/a	n/a	0.8943	1.31	2.619	49.095	n/a	n/a	n/a		High
cyt-c_nep2	150.00s	ELN98675_05_12_cyt_c_nep2_150_20221111_195232	P00004	55	65	NKGITWKEETL	H	2	8.83	8.68-8.95	12	45	44-48	0.014	0.001	2.36E+05	661.483	n/a	n/a	n/a	n/a	661.487	n/a	n/a	n/a	n/a	0.8835	1.242	2.483	42.222	n/a	n/a	n/a		High
cyt-c_nep2	150.00s	ELN98675_05_12_cyt_c_nep2_150_20221111_195232	P00004	57	65	GITWKEETL	H	2	9.85	9.74-9.84	5	29	30-33	0.015	0.001	1.59E+04	540.09	n/a	n/a	n/a	n/a	540.067	n/a	n/a	n/a	n/a	0.8736	0.959	1.917	40.013	n/a	n/a	n/a		Medium
cyt-c_nep2	150.00s	ELN98675_05_12_cyt_c_nep2_150_20221111_195232	P00004	65	81	LMEYLENPKKYIPGTKM	H	3	9.29	9.19-9.34	7	37	34-41	0.03	0	2.47E+03	687.01	n/a	n/a	n/a	n/a	686.965	n/a	n/a	n/a	n/a	0.8751	0.803	2.408	27.308	n/a	n/a	n/a		Medium
cyt-c_nep2	150.00s	ELN98675_05_12_cyt_c_nep2_150_20221111_195232	P00004	65	83	LMEYLENPKKYIPGTKMIF	H	3	11.45	11.35-11.45	5	46	46-50	0.032	0	817	774.135	n/a	n/a	n/a	n/a	774.125	n/a	n/a	n/a	n/a	0.8468	1.185	3.554	34.164	n/a	n/a	n/a		Medium
cyt-c_nep2	150.00s	ELN98675_05_12_cyt_c_nep2_150_20221111_195232	P00004	66	71	MEYLEN	H	1	7.42	7.29-7.49	9	99	96-101	0.016	0.001	2.02E+05	799.053	n/a	n/a	n/a	n/a	799.043	n/a	n/a	n/a	n/a	0.8684	0.16	0.16	6.862	n/a	n/a	n/a		High
cyt-c_nep2	150.00s	ELN98675_05_12_cyt_c_nep2_150_20221111_195232	P00004	66	74	MEYLENPKK	H	2	6.18	6.04-6.19	7	31	28-35	0.021	0.001	4.69E+03	577.164	n/a	n/a	n/a	n/a	577.058	n/a	n/a	n/a	n/a	0.7944	0.383	0.767	21.153	n/a	n/a	n/a		Medium
cyt-c_nep2	150.00s	ELN98675_05_12_cyt_c_nep2_150_20221111_195232	P00004	66	81	MEYLENPKKYIPGTKM	H	3	8.43	8.10-8.45	15	32	29-34	0.015	0	8.47E+04	649.135	n/a	n/a	n/a	n/a	649.127	n/a	n/a	n/a	n/a	0.8802	0.684	2.052	25.591	n/a	n/a	n/a		High
cyt-c_nep2	150.00s	ELN98675_05_12_cyt_c_nep2_150_20221111_195232	P00004	66	83	MEYLENPKKYIPGTKMIF	H	3	10.85	10.75-10.87	6	41	38-43	0.015	0	5.03E+04	736.368	n/a	n/a	n/a	n/a	736.36	n/a	n/a	n/a	n/a	0.8674	1.139	3.417	35.637	n/a	n/a	n/a		Medium
cyt-c_nep2	150.00s	ELN98675_05_12_cyt_c_nep2_150_20221111_195232	P00004	68	74	YLENPKK	H	2	4.72	4.62-4.77	7	18	15-20	0.017	0	7.72E+03	446.861	n/a	n/a	n/a	n/a	446.852	n/a	n/a	n/a	n/a	0.912	0.332	0.664	26.512	n/a	n/a	n/a		High
cyt-c_nep2	150.00s	ELN98675_05_12_cyt_c_nep2_150_20221111_195232	P00004	68	81	YLENPKKYIPGTKM	H	2	7.36	7.24-7.47	10	63	60-67	0.025	0	2.49E+04	842.988	n/a	n/a	n/a	n/a	842.959	n/a	n/a	n/a	n/a	0.8918	0.953	1.907	29.137	n/a	n/a	n/a		High
cyt-c_nep2	150.00s	ELN98675_05_12_cyt_c_nep2_150_20221111_195232	P00004	68	81	YLENPKKYIPGTKM	H	3	7.36	7.15-7.47	14	23	20-26	0.014	0	4.86E+04	562.344	n/a	n/a	n/a	n/a	562.321	n/a	n/a	n/a	n/a	0.8886	0.648	1.945	29.318	n/a	n/a	n/a		High
cyt-c_nep2	150.00s	ELN98675_05_12_cyt_c_nep2_150_20221111_195232	P00004	68	82	YLENPKKYIPGTKMI	H	3	8.45	8.33-8.43	5	27	27-31	0.023	0	630	600.449	n/a	n/a	n/a	n/a	600.393	n/a	n/a	n/a	n/a	0.7541	1.001	3.003	41.291	n/a	n/a	n/a		Medium
cyt-c_nep2	150.00s	ELN98675_05_12_cyt_c_nep2_150_20221111_195232	P00004	68	83	YLENPKKYIPGTKMIF	H	3	10.31	10.10-10.42	14	31	31-35	0.018	0	4.19E+04	649.568	n/a	n/a	n/a	n/a	649.552	n/a	n/a	n/a	n/a	0.8966	1.102	3.306	40.447	n/a	n/a	n/a		High
cyt-c_nep2	150.00s	ELN98675_05_12_cyt_c_nep2_150_20221111_195232	P00004	68	87	YLENPKKYIPGTKMIFAGIK	H	3	9.73	9.57-9.79	10	56	53-60	0.018	0	4.50E+04	773.374	n/a	n/a	n/a	n/a	773.325	n/a	n/a	n/a	n/a	0.8641	1.722	5.165	46.148	n/a	n/a	n/a		High
cyt-c_nep2	150.00s	ELN98675_05_12_cyt_c_nep2_150_20221111_195232	P00004	69	80	LENPKKYIPGTK	H	2	5.82	5.71-5.88	8	49	48-53	0.031	0	4.41E+03	695.681	n/a	n/a	n/a	n/a	695.635	n/a	n/a	n/a	n/a	0.8983	0.815	1.631	31.421	n/a	n/a	n/a		High
cyt-c_nep2	150.00s	ELN98675_05_12_cyt_c_nep2_150_20221111_195232	P00004	69	81	LENPKKYIPGTKM	H	2	6.75	6.59-6.81	10	52	49-54	0.018	0.001	3.72E+04	761.337	n/a	n/a	n/a	n/a	761.314	n/a	n/a	n/a	n/a	0.8905	0.895	1.79	30.622	n/a	n/a	n/a		High
cyt-c_nep2	150.00s	ELN98675_05_12_cyt_c_nep2_150_20221111_195232	P00004	69	83	LENPKKYIPGTKMIF	H	2	9.93	9.84-9.96	6	65	62-67	0.02	0.001	2.18E+04	892.204	n/a	n/a	n/a	n/a	892.201	n/a	n/a	n/a	n/a	0.8821	1.616	3.232	43.43	n/a	n/a	n/a		Medium
cyt-c_nep2	150.00s	ELN98675_05_12_cyt_c_nep2_150_20221111_195232	P00004	69	83	LENPKKYIPGTKMIF	H	3	9.93	9.69-9.99	13	27	24-30	0.016	0	1.00E+05	595.151	n/a	n/a	n/a	n/a	595.132	n/a	n/a	n/a	n/a	0.8986	1.073	3.219	42.78	n/a	n/a	n/a		High
cyt-c_nep2	150.00s	ELN98675_05_12_cyt_c_nep2_150_20221111_195232	P00004	69	87	LENPKKYIPGTKMIFAGIK	H	3	9.39	9.26-9.36	5	50	47-54	0.016	0	5.21E+04	718.941	n/a	n/a	n/a	n/a	718.926	n/a	n/a	n/a	n/a	0.8827	1.713	5.14	48.477	n/a	n/a	n/a		High
cyt-c_nep2	150.00s	ELN98675_05_12_cyt_c_nep2_150_20221111_195232	P00004	72	80	PKKYIPGTK	H	2	4.71	4.67-4.77	5	28	25-32	0.021	0	4.04E+03	517.299	n/a	n/a	n/a	n/a	517.21	n/a	n/a	n/a	n/a	0.8378	0.578	1.156	29.183	n/a	n/a	n/a		Medium
cyt-c_nep2	150.00s	ELN98675_05_12_cyt_c_nep2_150_20221111_195232	P00004	72	81	PKKYIPGTKM	H	2	5.63	5.56-5.68	6	34	31-36	0.014	0	4.23E+04	582.935	n/a	n/a	n/a	n/a	582.94	n/a	n/a	n/a	n/a	0.8773	0.709	1.418	30.631	n/a	n/a	n/a		Medium
cyt-c_nep2	150.00s	ELN98675_05_12_cyt_c_nep2_150_20221111_195232	P00004	72	83	PKKYIPGTKMIF	H	2	9.51	9.38-9.48	5	48	45-51	0.015	0.001	8.61E+04	713.811	n/a	n/a	n/a	n/a	713.808	n/a	n/a	n/a	n/a	0.8838	1.41	2.821	44.233	n/a	n/a	n/a		Medium
cyt-c_nep2	150.00s	ELN98675_05_12_cyt_c_nep2_150_20221111_195232	P00004	72	87	PKKYIPGTKMIFAGIK	H	3	8.94	8.81-8.98	8	34	31-36	0.019	0	1.76E+04	599.895	n/a	n/a	n/a	n/a	599.883	n/a	n/a	n/a	n/a	0.8867	1.462	4.385	52.372	n/a	n/a	n/a		High
cyt-c_nep2	150.00s	ELN98675_05_12_cyt_c_nep2_150_20221111_195232	P00004	72	89	PKKYIPGTKMIFAGIKKK	H	3	7.43	7.24-7.44	9	47	44-51	0.017	0	3.03E+04	685.486	n/a	n/a	n/a	n/a	685.471	n/a	n/a	n/a	n/a	0.8541	1.602	4.807	53.768	n/a	n/a	n/a		High
cyt-c_nep2	150.00s	ELN98675_05_12_cyt_c_nep2_150_20221111_195232	P00004	75	81	YIPGTKM	H	1	6.87	6.74-6.94	9	104	101-108	0.036	0.002	4.07E+03	811.298	n/a	n/a	n/a	n/a	811.242	n/a	n/a	n/a	n/a	0.9015	1.248	1.248	43.707	n/a	n/a	n/a		High
cyt-c_nep2	150.00s	ELN98675_05_12_cyt_c_nep2_150_20221111_195232	P00004	75	83	YIPGTKMIF	H	2	11.51	11.35-11.64	11	29	26-33	0.014	0	6.77E+04	536.943	n/a	n/a	n/a	n/a	536.956	n/a	n/a	n/a	n/a	0.8878	1.289	2.577	59.908	n/a	n/a	n/a		High
cyt-c_nep2	150.00s	ELN98675_05_12_cyt_c_nep2_150_20221111_195232	P00004	75	87	YIPGTKMIFAGIK	H	2	10.57	10.44-10.55	4	57	54-61	0.029	0.001	1.65E+03	722.669	n/a	n/a	n/a	n/a	722.61	n/a	n/a	n/a	n/a	0.8572	2.213	4.426	60.518	n/a	n/a	n/a		Medium
cyt-c_nep2	150.00s	ELN98675_05_12_cyt_c_nep2_150_20221111_195232	P00004	75	89	YIPGTKMIFAGIKKK	H	3	8.71	8.61-8.71	5	30	31-32	0.023	0	1.75E+03	567.675	n/a	n/a	n/a	n/a	567.659	n/a	n/a	n/a	n/a	0.8719	1.61	4.831	61.109	n/a	n/a	n/a		Medium
cyt-c_nep2	150.00s	ELN98675_05_12_cyt_c_nep2_150_20221111_195232	P00004	81	89	MIFAGIKKK	H	2	7.12	7.05-7.15	5	31	32-34	0.021	0.001	959	520.027	n/a	n/a	n/a	n/a	519.962	n/a	n/a	n/a	n/a	0.8135	1.28	2.559	67.543	n/a	n/a	n/a		Medium
cyt-c_nep2	150.00s	ELN98675_05_12_cyt_c_nep2_150_20221111_195232	P00004	82	87	IFAGIK	H	1	7.78	7.65-7.87	10	80	77-84	0.02	0.001	4.74E+04	650.391	n/a	n/a	n/a	n/a	650.424	n/a	n/a	n/a	n/a	0.8928	1.609	1.609	60.169	n/a	n/a	n/a		High
cyt-c_nep2	150.00s	ELN98675_05_12_cyt_c_nep2_150_20221111_195232	P00004	82	89	IFAGIKKK	H	2	5.46	5.35-5.58	9	24	21-26	0.011	0	1.04E+05	454.083	n/a	n/a	n/a	n/a	454.087	n/a	n/a	n/a	n/a	0.8927	1.003	2.007	65.341	n/a	n/a	n/a		High
cyt-c_nep2	150.00s	ELN98675_05_12_cyt_c_nep2_150_20221111_195232	P00004	82	94	IFAGIKKKTERED	H	2	6.86	6.71-6.91	9	27	27-31	0.036	0.001	506	769.975	n/a	n/a	n/a	n/a	769.945	n/a	n/a	n/a	n/a	0.8229	1.558	3.117	46.825	n/a	n/a	n/a		Medium
cyt-c_nep2	150.00s	ELN98675_05_12_cyt_c_nep2_150_20221111_195232	P00004	82	95	IFAGIKKKTEREDL	H	3	6.85	6.67-6.99	14	25	22-29	0.014	0.001	1.61E+05	551.472	n/a	n/a	n/a	n/a	551.472	n/a	n/a	n/a	n/a	0.8955	1.16	3.479	48.782	n/a	n/a	n/a		High
cyt-c_nep2	150.00s	ELN98675_05_12_cyt_c_nep2_150_20221111_195232	P00004	82	97	IFAGIKKKTEREDLIA	H	3	7.71	7.60-7.77	8	32	29-34	0.019	0	1.16E+04	612.937	n/a	n/a	n/a	n/a	612.915	n/a	n/a	n/a	n/a	0.8739	1.19	3.57	41.893	n/a	n/a	n/a		High
cyt-c_nep2	150.00s	ELN98675_05_12_cyt_c_nep2_150_20221111_195232	P00004	82	98	IFAGIKKKTEREDLIAY	H	3	8.63	8.47-8.66	7	38	35-40	0.02	0	1.35E+04	667.345	n/a	n/a	n/a	n/a	667.328	n/a	n/a	n/a	n/a	0.8854	1.212	3.636	39.951	n/a	n/a	n/a		Medium
cyt-c_nep2	150.00s	ELN98675_05_12_cyt_c_nep2_150_20221111_195232	P00004	82	100	IFAGIKKKTEREDLIAYLK	H	3	9.45	9.38-9.48	5	44	41-46	0.025	0	4.21E+03	747.763	n/a	n/a	n/a	n/a	747.748	n/a	n/a	n/a	n/a	0.8611	1.188	3.564	33.403	n/a	n/a	n/a		Medium
cyt-c_nep2	150.00s	ELN98675_05_12_cyt_c_nep2_150_20221111_195232	P00004	84	95	AGIKKKTEREDL	H	2	5.1	4.94-5.25	12	49	48-52	0.018	0	4.98E+04	696.01	n/a	n/a	n/a	n/a	695.995	n/a	n/a	n/a	n/a	0.894	1.195	2.391	41.057	n/a	n/a	n/a		High
cyt-c_nep2	150.00s	ELN98675_05_12_cyt_c_nep2_150_20221111_195232	P00004	84	97	AGIKKKTEREDLIA	H	2	6.23	6.06-6.26	9	58	58-62	0.033	0	4.52E+03	788.172	n/a	n/a	n/a	n/a	788.128	n/a	n/a	n/a	n/a	0.8001	1.211	2.422	35.128	n/a	n/a	n/a		Medium
cyt-c_nep2	150.00s	ELN98675_05_12_cyt_c_nep2_150_20221111_195232	P00004	84	98	AGIKKKTEREDLIAY	H	3	7.62	7.49-7.65	6	26	23-29	0.021	0	3.98E+03	580.209	n/a	n/a	n/a	n/a	580.175	n/a	n/a	n/a	n/a	0.8555	0.836	2.509	32.681	n/a	n/a	n/a		High
cyt-c_nep2	150.00s	ELN98675_05_12_cyt_c_nep2_150_20221111_195232	P00004	88	95	KKTEREDL	H	2	5.12	4.97-5.25	11	26	26-30	0.011	0.001	2.44E+05	510.466	n/a	n/a	n/a	n/a	510.454	n/a	n/a	n/a	n/a	0.8893	0.385	0.769	24.545	n/a	n/a	n/a		High
cyt-c_nep2	150.00s	ELN98675_05_12_cyt_c_nep2_150_20221111_195232	P00004	88	97	KKTEREDLIA	H	2	6.38	6.28-6.41	6	34	31-36	0.016	0	2.05E+04	602.603	n/a	n/a	n/a	n/a	602.598	n/a	n/a	n/a	n/a	0.8855	0.41	0.821	18.926	n/a	n/a	n/a		High
cyt-c_nep2	150.00s	ELN98675_05_12_cyt_c_nep2_150_20221111_195232	P00004	88	98	KKTEREDLIAY	H	2	7.87	7.75-7.92	8	43	43-47	0.023	0.001	1.14E+04	684.247	n/a	n/a	n/a	n/a	684.213	n/a	n/a	n/a	n/a	0.8982	0.438	0.877	17.536	n/a	n/a	n/a		High
cyt-c_nep2	150.00s	ELN98675_05_12_cyt_c_nep2_150_20221111_195232	P00004	88	100	KKTEREDLIAYLK	H	3	9.11	8.98-9.14	6	27	24-29	0.018	0	7.96E+03	536.931	n/a	n/a	n/a	n/a	536.929	n/a	n/a	n/a	n/a	0.881	0.3	0.899	13.6	n/a	n/a	n/a		High
cyt-c_nep2	150.00s	ELN98675_05_12_cyt_c_nep2_150_20221111_195232	P00004	88	101	KKTEREDLIAYLKK	H	3	8.21	8.06-8.33	12	26	23-28	0.019	0	1.44E+04	579.687	n/a	n/a	n/a	n/a	579.663	n/a	n/a	n/a	n/a	0.9024	0.31	0.93	12.568	n/a	n/a	n/a		High
cyt-c_nep2	150.00s	ELN98675_05_12_cyt_c_nep2_150_20221111_195232	P00004	88	105	KKTEREDLIAYLKKATNE	H	3	9.81	9.72-9.86	7	44	41-46	0.018	0	3.85E+04	718.472	n/a	n/a	n/a	n/a	718.447	n/a	n/a	n/a	n/a	0.8943	0.628	1.883	18.126	n/a	n/a	n/a		Medium
cyt-c_nep2	150.00s	ELN98675_05_12_cyt_c_nep2_150_20221111_195232	P00004	90	95	TEREDL	H	1	5.77	5.66-5.85	9	88	85-91	0.017	0.001	1.71E+05	762.963	n/a	n/a	n/a	n/a	762.932	n/a	n/a	n/a	n/a	0.9054	0.146	0.146	6.525	n/a	n/a	n/a		High
cyt-c_nep2	150.00s	ELN98675_05_12_cyt_c_nep2_150_20221111_195232	P00004	90	97	TEREDLIA	H	2	7.34	7.27-7.37	5	22	19-25	0.013	0	3.01E+04	474.142	n/a	n/a	n/a	n/a	474.099	n/a	n/a	n/a	n/a	0.8942	0.085	0.169	5.044	n/a	n/a	n/a		High
cyt-c_nep2	150.00s	ELN98675_05_12_cyt_c_nep2_150_20221111_195232	P00004	90	98	TEREDLIAY	H	2	8.94	8.88-8.98	5	30	31-32	0.022	0.001	4.36E+03	555.781	n/a	n/a	n/a	n/a	555.73	n/a	n/a	n/a	n/a	0.8683	0.128	0.256	6.223	n/a	n/a	n/a		Medium
cyt-c_nep2	150.00s	ELN98675_05_12_cyt_c_nep2_150_20221111_195232	P00004	90	100	TEREDLIAYLK	H	2	10.11	10.05-10.17	6	49	49-53	0.028	0.001	2.47E+03	676.476	n/a	n/a	n/a	n/a	676.425	n/a	n/a	n/a	n/a	0.8887	0.158	0.316	5.171	n/a	n/a	n/a		High
cyt-c_nep2	150.00s	ELN98675_05_12_cyt_c_nep2_150_20221111_195232	P00004	90	101	TEREDLIAYLKK	H	3	8.96	8.88-8.98	5	20	17-23	0.02	0	3.50E+03	494.079	n/a	n/a	n/a	n/a	494.058	n/a	n/a	n/a	n/a	0.9001	0.153	0.459	6.897	n/a	n/a	n/a		High
cyt-c_nep2	150.00s	ELN98675_05_12_cyt_c_nep2_150_20221111_195232	P00004	90	105	TEREDLIAYLKKATNE	H	3	10.6	10.55-10.65	5	35	32-37	0.021	0	5.92E+03	632.877	n/a	n/a	n/a	n/a	632.85	n/a	n/a	n/a	n/a	0.8862	0.479	1.436	14.69	n/a	n/a	n/a		Medium
cyt-c_nep2	150.00s	ELN98675_05_12_cyt_c_nep2_150_20221111_195232	P00004	95	100	LIAYLK	H	1	8.32	8.23-8.35	6	96	93-100	0.031	0.001	2.32E+03	721.072	n/a	n/a	n/a	n/a	721.018	n/a	n/a	n/a	n/a	0.8758	0.097	0.097	3.435	n/a	n/a	n/a		High
cyt-c_nep2	150.00s	ELN98675_05_12_cyt_c_nep2_150_20221111_195232	P00004	96	101	IAYLKK	H	1	5.35	5.25-5.45	9	97	94-99	0.013	0.001	1.72E+05	736.1	n/a	n/a	n/a	n/a	736.091	n/a	n/a	n/a	n/a	0.8805	0.156	0.156	5.288	n/a	n/a	n/a		High
cyt-c_nep2	150.00s	ELN98675_05_12_cyt_c_nep2_150_20221111_195232	P00004	96	105	IAYLKKATNE	H	2	5.57	5.45-5.68	9	35	32-39	0.012	0	3.80E+05	576.784	n/a	n/a	n/a	n/a	576.758	n/a	n/a	n/a	n/a	0.8693	0.587	1.175	20.813	n/a	n/a	n/a		Medium
cyt-c_nep2	150.00s	ELN98675_05_12_cyt_c_nep2_150_20221111_195232	P00004	98	105	YLKKATNE	H	2	4.37	4.12-4.24	6	23	25-29	0.015	0	2.06E+04	484.583	n/a	n/a	n/a	n/a	484.568	n/a	n/a	n/a	n/a	0.9075	0.516	1.031	26.497	n/a	n/a	n/a		Medium
cyt-c_nep2	150.00s	ELN98675_05_13_cyt_c_nep2_150_20221111_201405	P00004	20	36	TVEKGGKHKTGPNLHGL	H	3	6.29	6.11-6.43	14	27	24-29	0.014	0	4.23E+04	592.857	n/a	n/a	n/a	n/a	592.84	n/a	n/a	n/a	n/a	0.8506	0.83	2.491	45.124	n/a	n/a	n/a		High
cyt-c_nep2	150.00s	ELN98675_05_13_cyt_c_nep2_150_20221111_201405	P00004	22	36	EKGGKHKTGPNLHGL	H	3	6.3	6.21-6.46	11	19	16-21	0.022	0.001	7.90E+03	525.727	n/a	n/a	n/a	n/a	525.704	n/a	n/a	n/a	n/a	0.8739	0.44	1.32	32.087	n/a	n/a	n/a		High
cyt-c_nep2	150.00s	ELN98675_05_13_cyt_c_nep2_150_20221111_201405	P00004	24	36	GGKHKTGPNLHGL	H	2	6.52	6.41-6.48	4	42	39-46	0.019	0	1.30E+04	659.342	n/a	n/a	n/a	n/a	659.304	n/a	n/a	n/a	n/a	0.896	0.555	1.11	28.006	n/a	n/a	n/a		Medium
cyt-c_nep2	150.00s	ELN98675_05_13_cyt_c_nep2_150_20221111_201405	P00004	24	36	GGKHKTGPNLHGL	H	3	6.52	6.33-6.64	12	16	13-19	0.014	0	2.98E+04	439.873	n/a	n/a	n/a	n/a	439.858	n/a	n/a	n/a	n/a	0.9032	0.356	1.069	27.932	n/a	n/a	n/a		High
cyt-c_nep2	150.00s	ELN98675_05_13_cyt_c_nep2_150_20221111_201405	P00004	27	36	HKTGPNLHGL	H	2	6.81	6.74-6.84	5	29	26-32	0.018	0	8.66E+03	538.027	n/a	n/a	n/a	n/a	537.991	n/a	n/a	n/a	n/a	0.8654	0.38	0.759	22.132	n/a	n/a	n/a		Medium
cyt-c_nep2	150.00s	ELN98675_05_13_cyt_c_nep2_150_20221111_201405	P00004	29	36	TGPNLHGL	H	2	8.07	7.92-8.15	9	15	Dec-17	0.012	0	2.05E+04	405.233	n/a	n/a	n/a	n/a	405.206	n/a	n/a	n/a	n/a	0.8843	0.251	0.502	17.385	n/a	n/a	n/a		Medium
cyt-c_nep2	150.00s	ELN98675_05_13_cyt_c_nep2_150_20221111_201405	P00004	37	49	FGRKTGQAPGFTY	H	2	8.33	8.20-8.33	6	46	46-50	0.025	0	6.77E+03	717.396	n/a	n/a	n/a	n/a	717.29	n/a	n/a	n/a	n/a	0.8604	1.492	2.984	47.014	n/a	n/a	n/a		Medium
cyt-c_nep2	150.00s	ELN98675_05_13_cyt_c_nep2_150_20221111_201405	P00004	37	54	FGRKTGQAPGFTYTDANK	H	3	6.53	6.38-6.48	5	30	27-34	0.021	0	4.65E+03	655.644	n/a	n/a	n/a	n/a	655.574	n/a	n/a	n/a	n/a	0.8098	1.524	4.572	47.917	n/a	n/a	n/a		Medium
cyt-c_nep2	150.00s	ELN98675_05_13_cyt_c_nep2_150_20221111_201405	P00004	41	49	TGQAPGFTY	H	1	8.49	8.38-8.59	8	118	115-120	0.035	0	8.60E+03	944.095	n/a	n/a	n/a	n/a	944.094	n/a	n/a	n/a	n/a	0.8837	2.09	2.09	60.413	n/a	n/a	n/a		High
cyt-c_nep2	150.00s	ELN98675_05_13_cyt_c_nep2_150_20221111_201405	P00004	41	51	TGQAPGFTYTD	H	2	7.47	7.34-7.47	6	30	27-32	0.019	0	5.85E+03	580.97	n/a	n/a	n/a	n/a	580.947	n/a	n/a	n/a	n/a	0.8833	1.345	2.69	59.039	n/a	n/a	n/a		Medium
cyt-c_nep2	150.00s	ELN98675_05_13_cyt_c_nep2_150_20221111_201405	P00004	41	54	TGQAPGFTYTDANK	H	2	6.49	6.33-6.62	11	47	44-51	0.017	0	6.56E+04	738.131	n/a	n/a	n/a	n/a	738.099	n/a	n/a	n/a	n/a	0.8859	1.82	3.641	55.239	n/a	n/a	n/a		High
cyt-c_nep2	150.00s	ELN98675_05_13_cyt_c_nep2_150_20221111_201405	P00004	41	56	TGQAPGFTYTDANKNK	H	2	5.96	5.83-6.09	10	77	74-81	0.031	0	3.66E+03	859.582	n/a	n/a	n/a	n/a	859.513	n/a	n/a	n/a	n/a	0.8224	2.097	4.194	53.26	n/a	n/a	n/a		Medium
cyt-c_nep2	150.00s	ELN98675_05_13_cyt_c_nep2_150_20221111_201405	P00004	49	65	YTDANKNKGITWKEETL	H	3	8.78	8.66-8.81	7	32	29-34	0.035	0	349	673.194	n/a	n/a	n/a	n/a	673.149	n/a	n/a	n/a	n/a	0.76	1.743	5.23	47.306	n/a	n/a	n/a		Medium
cyt-c_nep2	150.00s	ELN98675_05_13_cyt_c_nep2_150_20221111_201405	P00004	50	62	TDANKNKGITWKE	H	2	6.45	6.33-6.46	6	51	50-54	0.03	0	3.20E+03	754.907	n/a	n/a	n/a	n/a	754.869	n/a	n/a	n/a	n/a	0.8787	1.539	3.077	46.366	n/a	n/a	n/a		Medium
cyt-c_nep2	150.00s	ELN98675_05_13_cyt_c_nep2_150_20221111_201405	P00004	50	63	TDANKNKGITWKEE	H	3	6.35	6.23-6.38	7	24	21-29	0.023	0	2.78E+03	546.792	n/a	n/a	n/a	n/a	546.711	n/a	n/a	n/a	n/a	0.823	1.117	3.35	49.086	n/a	n/a	n/a		Medium
cyt-c_nep2	150.00s	ELN98675_05_13_cyt_c_nep2_150_20221111_201405	P00004	50	64	TDANKNKGITWKEET	H	3	6.35	6.26-6.36	5	28	25-30	0.024	0	1.32E+03	580.696	n/a	n/a	n/a	n/a	580.656	n/a	n/a	n/a	n/a	0.8304	1.361	4.083	51.148	n/a	n/a	n/a		Medium
cyt-c_nep2	150.00s	ELN98675_05_13_cyt_c_nep2_150_20221111_201405	P00004	50	65	TDANKNKGITWKEETL	H	3	8.29	8.13-8.38	11	32	29-34	0.015	-0.001	4.86E+04	618.306	n/a	n/a	n/a	n/a	618.268	n/a	n/a	n/a	n/a	0.855	1.253	3.76	44.147	n/a	n/a	n/a		High
cyt-c_nep2	150.00s	ELN98675_05_13_cyt_c_nep2_150_20221111_201405	P00004	52	65	ANKNKGITWKEETL	H	3	8.26	8.13-8.38	11	25	22-29	0.018	-0.001	1.88E+04	546.055	n/a	n/a	n/a	n/a	546.021	n/a	n/a	n/a	n/a	0.8887	1.07	3.209	43.355	n/a	n/a	n/a		High
cyt-c_nep2	150.00s	ELN98675_05_13_cyt_c_nep2_150_20221111_201405	P00004	53	65	NKNKGITWKEETL	H	3	8.28	8.18-8.30	6	26	23-28	0.025	-0.001	826	522.304	n/a	n/a	n/a	n/a	522.244	n/a	n/a	n/a	n/a	0.8154	0.986	2.959	43.199	n/a	n/a	n/a		Medium
cyt-c_nep2	150.00s	ELN98675_05_13_cyt_c_nep2_150_20221111_201405	P00004	55	62	NKGITWKE	H	2	6.96	6.81-7.05	9	22	19-24	0.012	0	3.90E+04	489.496	n/a	n/a	n/a	n/a	489.493	n/a	n/a	n/a	n/a	0.8506	0.935	1.871	45.188	n/a	n/a	n/a		High
cyt-c_nep2	150.00s	ELN98675_05_13_cyt_c_nep2_150_20221111_201405	P00004	55	63	NKGITWKEE	H	2	6.82	6.67-6.81	7	29	26-32	0.012	0	8.93E+03	554.262	n/a	n/a	n/a	n/a	554.232	n/a	n/a	n/a	n/a	0.6532	1.117	2.234	50.151	n/a	n/a	n/a		Medium
cyt-c_nep2	150.00s	ELN98675_05_13_cyt_c_nep2_150_20221111_201405	P00004	55	64	NKGITWKEET	H	2	6.78	6.69-6.81	6	35	37-39	0.023	0	3.96E+03	605.041	n/a	n/a	n/a	n/a	605.017	n/a	n/a	n/a	n/a	0.8778	1.35	2.699	50.597	n/a	n/a	n/a		High
cyt-c_nep2	150.00s	ELN98675_05_13_cyt_c_nep2_150_20221111_201405	P00004	55	65	NKGITWKEETL	H	2	8.83	8.68-8.93	11	45	44-48	0.017	0	1.42E+05	661.508	n/a	n/a	n/a	n/a	661.496	n/a	n/a	n/a	n/a	0.8695	1.25	2.499	42.501	n/a	n/a	n/a		High
cyt-c_nep2	150.00s	ELN98675_05_13_cyt_c_nep2_150_20221111_201405	P00004	57	65	GITWKEETL	H	2	9.85	9.77-9.89	6	29	30-33	0.016	0	1.05E+04	540.099	n/a	n/a	n/a	n/a	540.048	n/a	n/a	n/a	n/a	0.8339	0.94	1.879	39.219	n/a	n/a	n/a		Medium
cyt-c_nep2	150.00s	ELN98675_05_13_cyt_c_nep2_150_20221111_201405	P00004	65	81	LMEYLENPKKYIPGTKM	H	3	9.29	9.19-9.31	6	37	34-41	0.03	0	1.84E+03	687.018	n/a	n/a	n/a	n/a	686.978	n/a	n/a	n/a	n/a	0.8824	0.815	2.446	27.745	n/a	n/a	n/a		Medium
cyt-c_nep2	150.00s	ELN98675_05_13_cyt_c_nep2_150_20221111_201405	P00004	65	83	LMEYLENPKKYIPGTKMIF	H	3	11.45	11.33-11.43	5	46	46-50	0.03	0	680	774.145	n/a	n/a	n/a	n/a	774.131	n/a	n/a	n/a	n/a	0.8176	1.191	3.573	34.348	n/a	n/a	n/a		Medium
cyt-c_nep2	150.00s	ELN98675_05_13_cyt_c_nep2_150_20221111_201405	P00004	66	71	MEYLEN	H	1	7.42	7.32-7.49	8	99	96-101	0.018	0.001	1.46E+05	799.061	n/a	n/a	n/a	n/a	799.04	n/a	n/a	n/a	n/a	0.8509	0.158	0.158	6.743	n/a	n/a	n/a		High
cyt-c_nep2	150.00s	ELN98675_05_13_cyt_c_nep2_150_20221111_201405	P00004	66	74	MEYLENPKK	H	2	6.18	6.04-6.19	7	31	28-35	0.021	0	3.45E+03	577.195	n/a	n/a	n/a	n/a	577.114	n/a	n/a	n/a	n/a	0.7537	0.439	0.878	24.24	n/a	n/a	n/a		Medium
cyt-c_nep2	150.00s	ELN98675_05_13_cyt_c_nep2_150_20221111_201405	P00004	66	81	MEYLENPKKYIPGTKM	H	3	8.43	8.23-8.56	13	32	29-34	0.014	0	9.14E+04	649.134	n/a	n/a	n/a	n/a	649.129	n/a	n/a	n/a	n/a	0.8832	0.686	2.058	25.665	n/a	n/a	n/a		High
cyt-c_nep2	150.00s	ELN98675_05_13_cyt_c_nep2_150_20221111_201405	P00004	66	83	MEYLENPKKYIPGTKMIF	H	3	10.85	10.78-10.87	5	41	38-43	0.017	0	3.24E+04	736.371	n/a	n/a	n/a	n/a	736.361	n/a	n/a	n/a	n/a	0.8818	1.141	3.422	35.686	n/a	n/a	n/a		Medium
cyt-c_nep2	150.00s	ELN98675_05_13_cyt_c_nep2_150_20221111_201405	P00004	68	74	YLENPKK	H	2	4.72	4.57-4.70	6	18	15-20	0.015	0	9.26E+03	446.865	n/a	n/a	n/a	n/a	446.841	n/a	n/a	n/a	n/a	0.9081	0.321	0.643	25.656	n/a	n/a	n/a		High
cyt-c_nep2	150.00s	ELN98675_05_13_cyt_c_nep2_150_20221111_201405	P00004	68	81	YLENPKKYIPGTKM	H	2	7.36	7.24-7.44	9	63	60-67	0.026	0	1.81E+04	842.997	n/a	n/a	n/a	n/a	842.962	n/a	n/a	n/a	n/a	0.8915	0.957	1.913	29.236	n/a	n/a	n/a		High
cyt-c_nep2	150.00s	ELN98675_05_13_cyt_c_nep2_150_20221111_201405	P00004	68	81	YLENPKKYIPGTKM	H	3	7.36	7.15-7.47	14	23	20-26	0.018	0	3.26E+04	562.343	n/a	n/a	n/a	n/a	562.316	n/a	n/a	n/a	n/a	0.8848	0.643	1.928	29.066	n/a	n/a	n/a		High
cyt-c_nep2	150.00s	ELN98675_05_13_cyt_c_nep2_150_20221111_201405	P00004	68	82	YLENPKKYIPGTKMI	H	3	8.45	8.20-8.45	11	27	27-31	0.028	-0.001	586	600.482	n/a	n/a	n/a	n/a	600.389	n/a	n/a	n/a	n/a	0.7704	0.997	2.991	41.129	n/a	n/a	n/a		Medium
cyt-c_nep2	150.00s	ELN98675_05_13_cyt_c_nep2_150_20221111_201405	P00004	68	83	YLENPKKYIPGTKMIF	H	3	10.31	10.10-10.42	14	31	31-35	0.018	0	2.73E+04	649.57	n/a	n/a	n/a	n/a	649.545	n/a	n/a	n/a	n/a	0.8867	1.095	3.284	40.177	n/a	n/a	n/a		High
cyt-c_nep2	150.00s	ELN98675_05_13_cyt_c_nep2_150_20221111_201405	P00004	68	87	YLENPKKYIPGTKMIFAGIK	H	3	9.73	9.57-9.77	9	56	53-60	0.02	0	3.09E+04	773.412	n/a	n/a	n/a	n/a	773.356	n/a	n/a	n/a	n/a	0.8622	1.752	5.256	46.96	n/a	n/a	n/a		High
cyt-c_nep2	150.00s	ELN98675_05_13_cyt_c_nep2_150_20221111_201405	P00004	69	80	LENPKKYIPGTK	H	2	5.82	5.71-5.88	8	49	48-53	0.032	0	3.30E+03	695.69	n/a	n/a	n/a	n/a	695.628	n/a	n/a	n/a	n/a	0.8724	0.808	1.615	31.125	n/a	n/a	n/a		Medium
cyt-c_nep2	150.00s	ELN98675_05_13_cyt_c_nep2_150_20221111_201405	P00004	69	81	LENPKKYIPGTKM	H	2	6.75	6.62-6.81	9	52	49-54	0.02	0	2.48E+04	761.353	n/a	n/a	n/a	n/a	761.33	n/a	n/a	n/a	n/a	0.894	0.911	1.822	31.169	n/a	n/a	n/a		High
cyt-c_nep2	150.00s	ELN98675_05_13_cyt_c_nep2_150_20221111_201405	P00004	69	83	LENPKKYIPGTKMIF	H	2	9.93	9.82-9.94	6	65	62-67	0.022	0	1.35E+04	892.243	n/a	n/a	n/a	n/a	892.203	n/a	n/a	n/a	n/a	0.8858	1.618	3.236	43.493	n/a	n/a	n/a		Medium
cyt-c_nep2	150.00s	ELN98675_05_13_cyt_c_nep2_150_20221111_201405	P00004	69	83	LENPKKYIPGTKMIF	H	3	9.93	9.72-10.05	13	27	24-30	0.018	-0.001	6.03E+04	595.147	n/a	n/a	n/a	n/a	595.126	n/a	n/a	n/a	n/a	0.9075	1.066	3.199	42.523	n/a	n/a	n/a		High
cyt-c_nep2	150.00s	ELN98675_05_13_cyt_c_nep2_150_20221111_201405	P00004	69	87	LENPKKYIPGTKMIFAGIK	H	3	9.39	9.24-9.39	7	50	47-54	0.019	-0.001	3.92E+04	718.961	n/a	n/a	n/a	n/a	718.937	n/a	n/a	n/a	n/a	0.888	1.725	5.175	48.81	n/a	n/a	n/a		Medium
cyt-c_nep2	150.00s	ELN98675_05_13_cyt_c_nep2_150_20221111_201405	P00004	72	80	PKKYIPGTK	H	2	4.71	4.57-4.70	6	28	25-32	0.02	0	4.68E+03	517.287	n/a	n/a	n/a	n/a	517.19	n/a	n/a	n/a	n/a	0.8318	0.557	1.115	28.148	n/a	n/a	n/a		Medium
cyt-c_nep2	150.00s	ELN98675_05_13_cyt_c_nep2_150_20221111_201405	P00004	72	81	PKKYIPGTKM	H	2	5.63	5.56-5.68	6	34	31-36	0.015	0	2.93E+04	582.958	n/a	n/a	n/a	n/a	582.961	n/a	n/a	n/a	n/a	0.8819	0.729	1.459	31.518	n/a	n/a	n/a		Medium
cyt-c_nep2	150.00s	ELN98675_05_13_cyt_c_nep2_150_20221111_201405	P00004	72	83	PKKYIPGTKMIF	H	2	9.51	9.36-9.54	7	48	45-51	0.014	0	7.47E+04	713.818	n/a	n/a	n/a	n/a	713.824	n/a	n/a	n/a	n/a	0.8553	1.427	2.854	44.753	n/a	n/a	n/a		Medium
cyt-c_nep2	150.00s	ELN98675_05_13_cyt_c_nep2_150_20221111_201405	P00004	72	87	PKKYIPGTKMIFAGIK	H	3	8.94	8.81-8.98	8	34	31-36	0.022	-0.001	9.93E+03	599.897	n/a	n/a	n/a	n/a	599.888	n/a	n/a	n/a	n/a	0.9023	1.467	4.401	52.564	n/a	n/a	n/a		High
cyt-c_nep2	150.00s	ELN98675_05_13_cyt_c_nep2_150_20221111_201405	P00004	72	89	PKKYIPGTKMIFAGIKKK	H	3	7.43	7.29-7.39	5	47	44-51	0.022	-0.001	8.73E+03	685.512	n/a	n/a	n/a	n/a	685.505	n/a	n/a	n/a	n/a	0.8798	1.636	4.908	54.898	n/a	n/a	n/a		High
cyt-c_nep2	150.00s	ELN98675_05_13_cyt_c_nep2_150_20221111_201405	P00004	75	81	YIPGTKM	H	1	6.87	6.79-6.89	5	104	101-108	0.032	0.001	2.38E+03	811.281	n/a	n/a	n/a	n/a	811.227	n/a	n/a	n/a	n/a	0.8499	1.232	1.232	43.162	n/a	n/a	n/a		Medium
cyt-c_nep2	150.00s	ELN98675_05_13_cyt_c_nep2_150_20221111_201405	P00004	75	83	YIPGTKMIF	H	2	11.51	11.33-11.64	12	29	26-33	0.016	0	5.65E+04	536.945	n/a	n/a	n/a	n/a	536.959	n/a	n/a	n/a	n/a	0.8947	1.292	2.584	60.06	n/a	n/a	n/a		High
cyt-c_nep2	150.00s	ELN98675_05_13_cyt_c_nep2_150_20221111_201405	P00004	75	87	YIPGTKMIFAGIK	H	2	10.57	10.42-10.60	7	57	54-61	0.028	0.001	1.41E+03	722.652	n/a	n/a	n/a	n/a	722.604	n/a	n/a	n/a	n/a	0.8132	2.207	4.414	60.346	n/a	n/a	n/a		Medium
cyt-c_nep2	150.00s	ELN98675_05_13_cyt_c_nep2_150_20221111_201405	P00004	75	89	YIPGTKMIFAGIKKK	H	3	8.71	8.56-8.73	8	30	31-32	0.022	-0.001	990	567.753	n/a	n/a	n/a	n/a	567.765	n/a	n/a	n/a	n/a	0.801	1.716	5.148	65.122	n/a	n/a	n/a		Medium
cyt-c_nep2	150.00s	ELN98675_05_13_cyt_c_nep2_150_20221111_201405	P00004	81	89	MIFAGIKKK	H	2	7.12	7.05-7.17	6	31	32-34	0.023	0	743	520.016	n/a	n/a	n/a	n/a	519.999	n/a	n/a	n/a	n/a	0.8312	1.316	2.633	69.481	n/a	n/a	n/a		Medium
cyt-c_nep2	150.00s	ELN98675_05_13_cyt_c_nep2_150_20221111_201405	P00004	82	87	IFAGIK	H	1	7.78	7.70-7.82	6	80	77-84	0.018	0	2.98E+04	650.42	n/a	n/a	n/a	n/a	650.476	n/a	n/a	n/a	n/a	0.8899	1.662	1.662	62.13	n/a	n/a	n/a		High
cyt-c_nep2	150.00s	ELN98675_05_13_cyt_c_nep2_150_20221111_201405	P00004	82	89	IFAGIKKK	H	2	5.46	5.35-5.58	9	24	21-26	0.011	0	7.63E+04	454.101	n/a	n/a	n/a	n/a	454.11	n/a	n/a	n/a	n/a	0.8879	1.027	2.054	66.867	n/a	n/a	n/a		High
cyt-c_nep2	150.00s	ELN98675_05_13_cyt_c_nep2_150_20221111_201405	P00004	82	94	IFAGIKKKTERED	H	2	6.86	6.74-6.94	9	27	27-31	0.033	0	390	769.922	n/a	n/a	n/a	n/a	769.908	n/a	n/a	n/a	n/a	0.7903	1.521	3.043	45.709	n/a	n/a	n/a		Medium
cyt-c_nep2	150.00s	ELN98675_05_13_cyt_c_nep2_150_20221111_201405	P00004	82	95	IFAGIKKKTEREDL	H	3	6.85	6.69-6.96	12	25	22-29	0.012	0	1.34E+05	551.494	n/a	n/a	n/a	n/a	551.501	n/a	n/a	n/a	n/a	0.8776	1.188	3.565	49.995	n/a	n/a	n/a		High
cyt-c_nep2	150.00s	ELN98675_05_13_cyt_c_nep2_150_20221111_201405	P00004	82	97	IFAGIKKKTEREDLIA	H	3	7.71	7.58-7.80	10	32	29-34	0.019	-0.001	1.20E+04	612.965	n/a	n/a	n/a	n/a	612.943	n/a	n/a	n/a	n/a	0.8672	1.218	3.654	42.881	n/a	n/a	n/a		High
cyt-c_nep2	150.00s	ELN98675_05_13_cyt_c_nep2_150_20221111_201405	P00004	82	98	IFAGIKKKTEREDLIAY	H	3	8.63	8.50-8.66	6	38	35-40	0.02	-0.001	9.99E+03	667.357	n/a	n/a	n/a	n/a	667.36	n/a	n/a	n/a	n/a	0.8816	1.244	3.731	40.99	n/a	n/a	n/a		High
cyt-c_nep2	150.00s	ELN98675_05_13_cyt_c_nep2_150_20221111_201405	P00004	82	100	IFAGIKKKTEREDLIAYLK	H	3	9.45	9.36-9.48	6	44	41-46	0.024	0	4.09E+03	747.76	n/a	n/a	n/a	n/a	747.737	n/a	n/a	n/a	n/a	0.8329	1.177	3.531	33.095	n/a	n/a	n/a		Medium
cyt-c_nep2	150.00s	ELN98675_05_13_cyt_c_nep2_150_20221111_201405	P00004	84	95	AGIKKKTEREDL	H	2	5.1	4.92-5.13	8	49	48-52	0.019	0	2.91E+04	696.06	n/a	n/a	n/a	n/a	696.063	n/a	n/a	n/a	n/a	0.8998	1.263	2.527	43.394	n/a	n/a	n/a		High
cyt-c_nep2	150.00s	ELN98675_05_13_cyt_c_nep2_150_20221111_201405	P00004	84	97	AGIKKKTEREDLIA	H	2	6.23	6.11-6.21	5	58	58-62	0.031	-0.001	2.76E+03	788.189	n/a	n/a	n/a	n/a	788.19	n/a	n/a	n/a	n/a	0.8112	1.273	2.546	36.927	n/a	n/a	n/a		Medium
cyt-c_nep2	150.00s	ELN98675_05_13_cyt_c_nep2_150_20221111_201405	P00004	84	98	AGIKKKTEREDLIAY	H	3	7.62	7.49-7.65	6	26	23-29	0.022	-0.001	3.61E+03	580.218	n/a	n/a	n/a	n/a	580.201	n/a	n/a	n/a	n/a	0.8857	0.862	2.587	33.694	n/a	n/a	n/a		High
cyt-c_nep2	150.00s	ELN98675_05_13_cyt_c_nep2_150_20221111_201405	P00004	88	95	KKTEREDL	H	2	5.12	4.94-5.15	8	26	26-30	0.012	0	1.18E+05	510.486	n/a	n/a	n/a	n/a	510.475	n/a	n/a	n/a	n/a	0.8961	0.406	0.812	25.901	n/a	n/a	n/a		High
cyt-c_nep2	150.00s	ELN98675_05_13_cyt_c_nep2_150_20221111_201405	P00004	88	97	KKTEREDLIA	H	2	6.38	6.28-6.41	6	34	31-36	0.018	0	1.55E+04	602.613	n/a	n/a	n/a	n/a	602.591	n/a	n/a	n/a	n/a	0.8925	0.404	0.808	18.628	n/a	n/a	n/a		Medium
cyt-c_nep2	150.00s	ELN98675_05_13_cyt_c_nep2_150_20221111_201405	P00004	88	98	KKTEREDLIAY	H	2	7.87	7.75-7.87	6	43	43-47	0.024	0	7.86E+03	684.249	n/a	n/a	n/a	n/a	684.225	n/a	n/a	n/a	n/a	0.8902	0.451	0.902	18.045	n/a	n/a	n/a		High
cyt-c_nep2	150.00s	ELN98675_05_13_cyt_c_nep2_150_20221111_201405	P00004	88	100	KKTEREDLIAYLK	H	3	9.11	8.98-9.11	5	27	24-29	0.019	-0.001	6.72E+03	536.941	n/a	n/a	n/a	n/a	536.921	n/a	n/a	n/a	n/a	0.8852	0.292	0.877	13.262	n/a	n/a	n/a		High
cyt-c_nep2	150.00s	ELN98675_05_13_cyt_c_nep2_150_20221111_201405	P00004	88	101	KKTEREDLIAYLKK	H	3	8.21	8.06-8.33	12	26	23-28	0.019	-0.001	1.38E+04	579.688	n/a	n/a	n/a	n/a	579.671	n/a	n/a	n/a	n/a	0.8979	0.318	0.954	12.883	n/a	n/a	n/a		High
cyt-c_nep2	150.00s	ELN98675_05_13_cyt_c_nep2_150_20221111_201405	P00004	88	105	KKTEREDLIAYLKKATNE	H	3	9.81	9.74-9.84	5	44	41-46	0.017	0	3.89E+04	718.473	n/a	n/a	n/a	n/a	718.461	n/a	n/a	n/a	n/a	0.8943	0.641	1.924	18.521	n/a	n/a	n/a		Medium
cyt-c_nep2	150.00s	ELN98675_05_13_cyt_c_nep2_150_20221111_201405	P00004	90	95	TEREDL	H	1	5.77	5.66-5.83	8	88	85-91	0.018	0.001	1.16E+05	762.976	n/a	n/a	n/a	n/a	762.935	n/a	n/a	n/a	n/a	0.9006	0.149	0.149	6.645	n/a	n/a	n/a		High
cyt-c_nep2	150.00s	ELN98675_05_13_cyt_c_nep2_150_20221111_201405	P00004	90	97	TEREDLIA	H	2	7.34	7.24-7.37	6	22	19-25	0.015	0	1.99E+04	474.152	n/a	n/a	n/a	n/a	474.124	n/a	n/a	n/a	n/a	0.9012	0.109	0.218	6.481	n/a	n/a	n/a		High
cyt-c_nep2	150.00s	ELN98675_05_13_cyt_c_nep2_150_20221111_201405	P00004	90	98	TEREDLIAY	H	2	8.94	8.88-8.98	5	30	31-32	0.022	0	3.58E+03	555.779	n/a	n/a	n/a	n/a	555.746	n/a	n/a	n/a	n/a	0.8391	0.145	0.289	7.042	n/a	n/a	n/a		Medium
cyt-c_nep2	150.00s	ELN98675_05_13_cyt_c_nep2_150_20221111_201405	P00004	90	100	TEREDLIAYLK	H	2	10.11	10.05-10.15	5	49	49-53	0.027	0	2.34E+03	676.506	n/a	n/a	n/a	n/a	676.463	n/a	n/a	n/a	n/a	0.8807	0.197	0.393	6.435	n/a	n/a	n/a		Medium
cyt-c_nep2	150.00s	ELN98675_05_13_cyt_c_nep2_150_20221111_201405	P00004	90	101	TEREDLIAYLKK	H	3	8.96	8.86-9.04	7	20	17-23	0.018	-0.001	5.17E+03	494.072	n/a	n/a	n/a	n/a	494.037	n/a	n/a	n/a	n/a	0.8581	0.132	0.397	5.963	n/a	n/a	n/a		High
cyt-c_nep2	150.00s	ELN98675_05_13_cyt_c_nep2_150_20221111_201405	P00004	90	105	TEREDLIAYLKKATNE	H	3	10.6	10.55-10.65	5	35	32-37	0.02	0	7.30E+03	632.872	n/a	n/a	n/a	n/a	632.86	n/a	n/a	n/a	n/a	0.8773	0.489	1.466	15.006	n/a	n/a	n/a		Medium
cyt-c_nep2	150.00s	ELN98675_05_13_cyt_c_nep2_150_20221111_201405	P00004	95	100	LIAYLK	H	1	8.32	8.23-8.33	5	96	93-100	0.036	0	1.19E+03	721.071	n/a	n/a	n/a	n/a	721.041	n/a	n/a	n/a	n/a	0.9023	0.12	0.12	4.251	n/a	n/a	n/a		Medium
cyt-c_nep2	150.00s	ELN98675_05_13_cyt_c_nep2_150_20221111_201405	P00004	96	101	IAYLKK	H	1	5.35	5.20-5.40	9	97	94-99	0.014	0.001	1.23E+05	736.111	n/a	n/a	n/a	n/a	736.077	n/a	n/a	n/a	n/a	0.8803	0.142	0.142	4.83	n/a	n/a	n/a		High
cyt-c_nep2	150.00s	ELN98675_05_13_cyt_c_nep2_150_20221111_201405	P00004	96	105	IAYLKKATNE	H	2	5.57	5.45-5.66	8	35	32-39	0.012	0	4.43E+05	576.786	n/a	n/a	n/a	n/a	576.765	n/a	n/a	n/a	n/a	0.8733	0.594	1.188	21.043	n/a	n/a	n/a		Medium
cyt-c_nep2	150.00s	ELN98675_05_13_cyt_c_nep2_150_20221111_201405	P00004	98	105	YLKKATNE	H	2	4.37	4.24-4.39	7	23	25-29	0.012	-0.001	4.22E+04	484.603	n/a	n/a	n/a	n/a	484.596	n/a	n/a	n/a	n/a	0.8697	0.543	1.087	27.915	n/a	n/a	n/a		Medium
cyt-c_nep2	1500.00s	ELN98675_05_14_cyt_c_nep2_1500_20221111_205214	P00004	20	36	TVEKGGKHKTGPNLHGL	H	3	6.29	6.14-6.46	14	27	24-29	0.015	-0.001	4.28E+04	592.991	n/a	n/a	n/a	n/a	592.986	n/a	n/a	n/a	n/a	0.8817	0.977	2.931	53.095	n/a	n/a	n/a		High
cyt-c_nep2	1500.00s	ELN98675_05_14_cyt_c_nep2_1500_20221111_205214	P00004	22	36	EKGGKHKTGPNLHGL	H	3	6.3	6.21-6.41	9	19	16-21	0.02	0	7.87E+03	525.85	n/a	n/a	n/a	n/a	525.843	n/a	n/a	n/a	n/a	0.8878	0.579	1.736	42.209	n/a	n/a	n/a		High
cyt-c_nep2	1500.00s	ELN98675_05_14_cyt_c_nep2_1500_20221111_205214	P00004	24	36	GGKHKTGPNLHGL	H	2	6.52	6.41-6.54	5	42	39-46	0.019	0	1.45E+04	659.529	n/a	n/a	n/a	n/a	659.498	n/a	n/a	n/a	n/a	0.8877	0.749	1.498	37.775	n/a	n/a	n/a		Medium
cyt-c_nep2	1500.00s	ELN98675_05_14_cyt_c_nep2_1500_20221111_205214	P00004	24	36	GGKHKTGPNLHGL	H	3	6.52	6.36-6.54	7	16	13-19	0.012	-0.001	2.53E+04	439.994	n/a	n/a	n/a	n/a	439.984	n/a	n/a	n/a	n/a	0.8651	0.482	1.447	37.818	n/a	n/a	n/a		High
cyt-c_nep2	1500.00s	ELN98675_05_14_cyt_c_nep2_1500_20221111_205214	P00004	27	36	HKTGPNLHGL	H	2	6.81	6.74-6.84	5	29	26-32	0.018	0	8.61E+03	538.204	n/a	n/a	n/a	n/a	538.17	n/a	n/a	n/a	n/a	0.8876	0.559	1.118	32.592	n/a	n/a	n/a		High
cyt-c_nep2	1500.00s	ELN98675_05_14_cyt_c_nep2_1500_20221111_205214	P00004	29	36	TGPNLHGL	H	2	8.07	7.95-8.13	7	15	Dec-17	0.013	0	1.55E+04	405.434	n/a	n/a	n/a	n/a	405.412	n/a	n/a	n/a	n/a	0.8969	0.457	0.913	31.621	n/a	n/a	n/a		High
cyt-c_nep2	1500.00s	ELN98675_05_14_cyt_c_nep2_1500_20221111_205214	P00004	37	49	FGRKTGQAPGFTY	H	2	8.33	8.20-8.35	7	46	46-50	0.026	0	6.94E+03	717.834	n/a	n/a	n/a	n/a	717.805	n/a	n/a	n/a	n/a	0.8849	2.007	4.014	63.237	n/a	n/a	n/a		Medium
cyt-c_nep2	1500.00s	ELN98675_05_14_cyt_c_nep2_1500_20221111_205214	P00004	37	54	FGRKTGQAPGFTYTDANK	H	3	6.53	6.43-6.54	4	30	27-34	0.021	0	4.10E+03	656.138	n/a	n/a	n/a	n/a	656.111	n/a	n/a	n/a	n/a	0.8191	2.061	6.183	64.8	n/a	n/a	n/a		Medium
cyt-c_nep2	1500.00s	ELN98675_05_14_cyt_c_nep2_1500_20221111_205214	P00004	41	49	TGQAPGFTY	H	1	8.49	8.40-8.50	5	118	115-120	0.033	0	7.62E+03	944.55	n/a	n/a	n/a	n/a	944.579	n/a	n/a	n/a	n/a	0.8911	2.575	2.575	74.434	n/a	n/a	n/a		High
cyt-c_nep2	1500.00s	ELN98675_05_14_cyt_c_nep2_1500_20221111_205214	P00004	41	51	TGQAPGFTYTD	H	2	7.47	7.34-7.47	6	30	27-32	0.018	0	5.85E+03	581.265	n/a	n/a	n/a	n/a	581.243	n/a	n/a	n/a	n/a	0.8838	1.641	3.283	72.05	n/a	n/a	n/a		High
cyt-c_nep2	1500.00s	ELN98675_05_14_cyt_c_nep2_1500_20221111_205214	P00004	41	54	TGQAPGFTYTDANK	H	2	6.49	6.36-6.62	10	47	44-51	0.017	0	6.25E+04	738.648	n/a	n/a	n/a	n/a	738.678	n/a	n/a	n/a	n/a	0.8967	2.4	4.8	72.831	n/a	n/a	n/a		High
cyt-c_nep2	1500.00s	ELN98675_05_14_cyt_c_nep2_1500_20221111_205214	P00004	41	56	TGQAPGFTYTDANKNK	H	2	5.96	5.88-5.98	5	77	74-81	0.034	0	2.57E+03	860.221	n/a	n/a	n/a	n/a	860.229	n/a	n/a	n/a	n/a	0.8779	2.813	5.626	71.45	n/a	n/a	n/a		Medium
cyt-c_nep2	1500.00s	ELN98675_05_14_cyt_c_nep2_1500_20221111_205214	P00004	49	65	YTDANKNKGITWKEETL	H	3	8.78	8.61-8.88	12	32	29-34	0.032	-0.001	479	673.684	n/a	n/a	n/a	n/a	673.737	n/a	n/a	n/a	n/a	0.7648	2.331	6.992	63.247	n/a	n/a	n/a		Medium
cyt-c_nep2	1500.00s	ELN98675_05_14_cyt_c_nep2_1500_20221111_205214	P00004	50	62	TDANKNKGITWKE	H	2	6.45	6.36-6.48	6	51	50-54	0.03	0	3.36E+03	755.353	n/a	n/a	n/a	n/a	755.343	n/a	n/a	n/a	n/a	0.8786	2.013	4.026	60.653	n/a	n/a	n/a		Medium
cyt-c_nep2	1500.00s	ELN98675_05_14_cyt_c_nep2_1500_20221111_205214	P00004	50	63	TDANKNKGITWKEE	H	3	6.35	6.26-6.38	6	24	21-29	0.022	-0.001	2.88E+03	547.027	n/a	n/a	n/a	n/a	547.003	n/a	n/a	n/a	n/a	0.872	1.409	4.227	61.934	n/a	n/a	n/a		Medium
cyt-c_nep2	1500.00s	ELN98675_05_14_cyt_c_nep2_1500_20221111_205214	P00004	50	64	TDANKNKGITWKEET	H	3	6.35	6.26-6.38	6	28	25-30	0.023	-0.001	1.83E+03	581.068	n/a	n/a	n/a	n/a	581.021	n/a	n/a	n/a	n/a	0.8455	1.726	5.178	64.865	n/a	n/a	n/a		Medium
cyt-c_nep2	1500.00s	ELN98675_05_14_cyt_c_nep2_1500_20221111_205214	P00004	50	65	TDANKNKGITWKEETL	H	3	8.29	8.13-8.40	12	32	29-34	0.015	-0.001	4.31E+04	618.693	n/a	n/a	n/a	n/a	618.702	n/a	n/a	n/a	n/a	0.8545	1.687	5.061	59.422	n/a	n/a	n/a		High
cyt-c_nep2	1500.00s	ELN98675_05_14_cyt_c_nep2_1500_20221111_205214	P00004	52	65	ANKNKGITWKEETL	H	3	8.26	8.13-8.33	9	25	22-29	0.016	-0.001	1.80E+04	546.38	n/a	n/a	n/a	n/a	546.354	n/a	n/a	n/a	n/a	0.8558	1.403	4.21	56.878	n/a	n/a	n/a		High
cyt-c_nep2	1500.00s	ELN98675_05_14_cyt_c_nep2_1500_20221111_205214	P00004	53	65	NKNKGITWKEETL	H	3	8.28	8.18-8.28	5	26	23-28	0.023	-0.001	665	522.584	n/a	n/a	n/a	n/a	522.577	n/a	n/a	n/a	n/a	0.8112	1.319	3.957	57.781	n/a	n/a	n/a		Medium
cyt-c_nep2	1500.00s	ELN98675_05_14_cyt_c_nep2_1500_20221111_205214	P00004	55	62	NKGITWKE	H	2	6.96	6.84-6.99	7	22	19-24	0.012	0	3.03E+04	489.648	n/a	n/a	n/a	n/a	489.636	n/a	n/a	n/a	n/a	0.8536	1.078	2.156	52.076	n/a	n/a	n/a		High
cyt-c_nep2	1500.00s	ELN98675_05_14_cyt_c_nep2_1500_20221111_205214	P00004	55	63	NKGITWKEE	H	2	6.82	6.67-6.79	6	29	26-32	0.012	0	7.85E+03	554.401	n/a	n/a	n/a	n/a	554.394	n/a	n/a	n/a	n/a	0.6723	1.279	2.558	57.42	n/a	n/a	n/a		Medium
cyt-c_nep2	1500.00s	ELN98675_05_14_cyt_c_nep2_1500_20221111_205214	P00004	55	64	NKGITWKEET	H	2	6.78	6.69-6.81	6	35	37-39	0.022	0	4.61E+03	605.311	n/a	n/a	n/a	n/a	605.331	n/a	n/a	n/a	n/a	0.8702	1.664	3.327	62.361	n/a	n/a	n/a		High
cyt-c_nep2	1500.00s	ELN98675_05_14_cyt_c_nep2_1500_20221111_205214	P00004	55	65	NKGITWKEETL	H	2	8.83	8.71-8.90	9	45	44-48	0.013	0	1.37E+05	661.806	n/a	n/a	n/a	n/a	661.792	n/a	n/a	n/a	n/a	0.8669	1.546	3.092	52.581	n/a	n/a	n/a		High
cyt-c_nep2	1500.00s	ELN98675_05_14_cyt_c_nep2_1500_20221111_205214	P00004	57	65	GITWKEETL	H	2	9.85	9.77-9.86	5	29	30-33	0.017	0	1.03E+04	540.334	n/a	n/a	n/a	n/a	540.301	n/a	n/a	n/a	n/a	0.866	1.193	2.386	49.806	n/a	n/a	n/a		Medium
cyt-c_nep2	1500.00s	ELN98675_05_14_cyt_c_nep2_1500_20221111_205214	P00004	65	81	LMEYLENPKKYIPGTKM	H	3	9.29	9.21-9.31	5	37	34-41	0.028	-0.001	2.07E+03	687.278	n/a	n/a	n/a	n/a	687.253	n/a	n/a	n/a	n/a	0.8733	1.09	3.271	37.099	n/a	n/a	n/a		High
cyt-c_nep2	1500.00s	ELN98675_05_14_cyt_c_nep2_1500_20221111_205214	P00004	65	83	LMEYLENPKKYIPGTKMIF	H	3	11.45	11.33-11.45	6	46	46-50	0.033	-0.001	792	774.459	n/a	n/a	n/a	n/a	774.442	n/a	n/a	n/a	n/a	0.8422	1.502	4.506	43.316	n/a	n/a	n/a		Medium
cyt-c_nep2	1500.00s	ELN98675_05_14_cyt_c_nep2_1500_20221111_205214	P00004	66	71	MEYLEN	H	1	7.42	7.32-7.49	8	99	96-101	0.017	0.001	1.51E+05	799.112	n/a	n/a	n/a	n/a	799.104	n/a	n/a	n/a	n/a	0.8619	0.222	0.222	9.488	n/a	n/a	n/a		High
cyt-c_nep2	1500.00s	ELN98675_05_14_cyt_c_nep2_1500_20221111_205214	P00004	66	74	MEYLENPKK	H	2	6.18	6.06-6.16	5	31	28-35	0.021	-0.001	2.80E+03	577.354	n/a	n/a	n/a	n/a	577.246	n/a	n/a	n/a	n/a	0.7713	0.571	1.141	31.499	n/a	n/a	n/a		Medium
cyt-c_nep2	1500.00s	ELN98675_05_14_cyt_c_nep2_1500_20221111_205214	P00004	66	81	MEYLENPKKYIPGTKM	H	3	8.43	8.23-8.56	13	32	29-34	0.015	-0.001	9.08E+04	649.416	n/a	n/a	n/a	n/a	649.412	n/a	n/a	n/a	n/a	0.8926	0.968	2.905	36.229	n/a	n/a	n/a		High
cyt-c_nep2	1500.00s	ELN98675_05_14_cyt_c_nep2_1500_20221111_205214	P00004	66	83	MEYLENPKKYIPGTKMIF	H	3	10.85	10.75-10.85	5	41	38-43	0.015	-0.001	4.09E+04	736.687	n/a	n/a	n/a	n/a	736.686	n/a	n/a	n/a	n/a	0.8744	1.465	4.395	45.828	n/a	n/a	n/a		Medium
cyt-c_nep2	1500.00s	ELN98675_05_14_cyt_c_nep2_1500_20221111_205214	P00004	68	74	YLENPKK	H	2	4.72	4.60-4.70	5	18	15-20	0.015	-0.001	7.68E+03	447.048	n/a	n/a	n/a	n/a	447.036	n/a	n/a	n/a	n/a	0.9137	0.517	1.034	41.249	n/a	n/a	n/a		High
cyt-c_nep2	1500.00s	ELN98675_05_14_cyt_c_nep2_1500_20221111_205214	P00004	68	81	YLENPKKYIPGTKM	H	2	7.36	7.27-7.42	7	63	60-67	0.026	0	1.81E+04	843.418	n/a	n/a	n/a	n/a	843.398	n/a	n/a	n/a	n/a	0.8899	1.392	2.784	42.548	n/a	n/a	n/a		High
cyt-c_nep2	1500.00s	ELN98675_05_14_cyt_c_nep2_1500_20221111_205214	P00004	68	81	YLENPKKYIPGTKM	H	3	7.36	7.22-7.49	12	23	20-26	0.015	-0.001	4.00E+04	562.625	n/a	n/a	n/a	n/a	562.608	n/a	n/a	n/a	n/a	0.883	0.935	2.804	42.279	n/a	n/a	n/a		High
cyt-c_nep2	1500.00s	ELN98675_05_14_cyt_c_nep2_1500_20221111_205214	P00004	68	82	YLENPKKYIPGTKMI	H	3	8.45	8.25-8.43	8	27	27-31	0.025	-0.001	561	600.672	n/a	n/a	n/a	n/a	600.664	n/a	n/a	n/a	n/a	0.7572	1.272	3.816	52.481	n/a	n/a	n/a		Medium
cyt-c_nep2	1500.00s	ELN98675_05_14_cyt_c_nep2_1500_20221111_205214	P00004	68	83	YLENPKKYIPGTKMIF	H	3	10.31	10.12-10.42	13	31	31-35	0.017	-0.001	3.44E+04	649.883	n/a	n/a	n/a	n/a	649.876	n/a	n/a	n/a	n/a	0.8766	1.426	4.278	52.346	n/a	n/a	n/a		High
cyt-c_nep2	1500.00s	ELN98675_05_14_cyt_c_nep2_1500_20221111_205214	P00004	68	87	YLENPKKYIPGTKMIFAGIK	H	3	9.73	9.59-9.77	8	56	53-60	0.02	-0.002	3.04E+04	773.743	n/a	n/a	n/a	n/a	773.702	n/a	n/a	n/a	n/a	0.8706	2.099	6.296	56.251	n/a	n/a	n/a		High
cyt-c_nep2	1500.00s	ELN98675_05_14_cyt_c_nep2_1500_20221111_205214	P00004	69	80	LENPKKYIPGTK	H	2	5.82	5.68-5.88	9	49	48-53	0.029	0	3.83E+03	696.045	n/a	n/a	n/a	n/a	696.001	n/a	n/a	n/a	n/a	0.8587	1.181	2.362	45.517	n/a	n/a	n/a		High
cyt-c_nep2	1500.00s	ELN98675_05_14_cyt_c_nep2_1500_20221111_205214	P00004	69	81	LENPKKYIPGTKM	H	2	6.75	6.62-6.79	8	52	49-54	0.018	0	2.48E+04	761.756	n/a	n/a	n/a	n/a	761.744	n/a	n/a	n/a	n/a	0.894	1.325	2.651	45.345	n/a	n/a	n/a		High
cyt-c_nep2	1500.00s	ELN98675_05_14_cyt_c_nep2_1500_20221111_205214	P00004	69	83	LENPKKYIPGTKMIF	H	2	9.93	9.82-9.91	5	65	62-67	0.022	-0.001	1.24E+04	892.68	n/a	n/a	n/a	n/a	892.671	n/a	n/a	n/a	n/a	0.883	2.086	4.172	56.064	n/a	n/a	n/a		Medium
cyt-c_nep2	1500.00s	ELN98675_05_14_cyt_c_nep2_1500_20221111_205214	P00004	69	83	LENPKKYIPGTKMIF	H	3	9.93	9.69-9.99	13	27	24-30	0.016	-0.001	7.05E+04	595.463	n/a	n/a	n/a	n/a	595.455	n/a	n/a	n/a	n/a	0.8928	1.396	4.189	55.671	n/a	n/a	n/a		High
cyt-c_nep2	1500.00s	ELN98675_05_14_cyt_c_nep2_1500_20221111_205214	P00004	69	87	LENPKKYIPGTKMIFAGIK	H	3	9.39	9.26-9.41	7	50	47-54	0.017	-0.001	4.67E+04	719.296	n/a	n/a	n/a	n/a	719.297	n/a	n/a	n/a	n/a	0.8658	2.085	6.254	58.985	n/a	n/a	n/a		High
cyt-c_nep2	1500.00s	ELN98675_05_14_cyt_c_nep2_1500_20221111_205214	P00004	72	80	PKKYIPGTK	H	2	4.71	4.60-4.72	6	28	25-32	0.019	-0.001	4.75E+03	517.534	n/a	n/a	n/a	n/a	517.449	n/a	n/a	n/a	n/a	0.816	0.817	1.633	41.242	n/a	n/a	n/a		Medium
cyt-c_nep2	1500.00s	ELN98675_05_14_cyt_c_nep2_1500_20221111_205214	P00004	72	81	PKKYIPGTKM	H	2	5.63	5.56-5.66	5	34	31-36	0.014	0	2.65E+04	583.23	n/a	n/a	n/a	n/a	583.237	n/a	n/a	n/a	n/a	0.8844	1.006	2.012	43.476	n/a	n/a	n/a		Medium
cyt-c_nep2	1500.00s	ELN98675_05_14_cyt_c_nep2_1500_20221111_205214	P00004	72	83	PKKYIPGTKMIF	H	2	9.51	9.38-9.48	5	48	45-51	0.017	-0.001	6.18E+04	714.152	n/a	n/a	n/a	n/a	714.179	n/a	n/a	n/a	n/a	0.8888	1.782	3.563	55.88	n/a	n/a	n/a		Medium
cyt-c_nep2	1500.00s	ELN98675_05_14_cyt_c_nep2_1500_20221111_205214	P00004	72	87	PKKYIPGTKMIFAGIK	H	3	8.94	8.81-8.95	7	34	31-36	0.023	-0.001	8.00E+03	600.118	n/a	n/a	n/a	n/a	600.121	n/a	n/a	n/a	n/a	0.9017	1.7	5.101	60.919	n/a	n/a	n/a		High
cyt-c_nep2	1500.00s	ELN98675_05_14_cyt_c_nep2_1500_20221111_205214	P00004	72	89	PKKYIPGTKMIFAGIKKK	H	3	7.43	7.27-7.47	9	47	44-51	0.022	-0.001	1.44E+04	685.712	n/a	n/a	n/a	n/a	685.713	n/a	n/a	n/a	n/a	0.8918	1.844	5.533	61.89	n/a	n/a	n/a		High
cyt-c_nep2	1500.00s	ELN98675_05_14_cyt_c_nep2_1500_20221111_205214	P00004	75	81	YIPGTKM	H	1	6.87	6.79-6.89	5	104	101-108	0.037	0.001	2.49E+03	811.747	n/a	n/a	n/a	n/a	811.762	n/a	n/a	n/a	n/a	0.8943	1.767	1.767	61.901	n/a	n/a	n/a		High
cyt-c_nep2	1500.00s	ELN98675_05_14_cyt_c_nep2_1500_20221111_205214	P00004	75	83	YIPGTKMIF	H	2	11.51	11.33-11.59	10	29	26-33	0.015	0	5.65E+04	537.214	n/a	n/a	n/a	n/a	537.237	n/a	n/a	n/a	n/a	0.8923	1.57	3.141	73.011	n/a	n/a	n/a		High
cyt-c_nep2	1500.00s	ELN98675_05_14_cyt_c_nep2_1500_20221111_205214	P00004	75	87	YIPGTKMIFAGIK	H	2	10.57	10.39-10.49	5	57	54-61	0.031	0	945	723.02	n/a	n/a	n/a	n/a	723.03	n/a	n/a	n/a	n/a	0.8294	2.633	5.266	71.995	n/a	n/a	n/a		Medium
cyt-c_nep2	1500.00s	ELN98675_05_14_cyt_c_nep2_1500_20221111_205214	P00004	75	89	YIPGTKMIFAGIKKK	H	3	8.71	8.58-8.73	7	30	31-32	0.02	-0.001	963	567.901	n/a	n/a	n/a	n/a	567.926	n/a	n/a	n/a	n/a	0.783	1.877	5.632	71.246	n/a	n/a	n/a		Medium
cyt-c_nep2	1500.00s	ELN98675_05_14_cyt_c_nep2_1500_20221111_205214	P00004	81	89	MIFAGIKKK	H	2	7.12	7.05-7.12	4	31	32-34	0.023	0	555	520.059	n/a	n/a	n/a	n/a	520.027	n/a	n/a	n/a	n/a	0.8095	1.345	2.689	70.974	n/a	n/a	n/a		Medium
cyt-c_nep2	1500.00s	ELN98675_05_14_cyt_c_nep2_1500_20221111_205214	P00004	82	87	IFAGIK	H	1	7.78	7.70-7.82	6	80	77-84	0.018	0	3.14E+04	650.529	n/a	n/a	n/a	n/a	650.571	n/a	n/a	n/a	n/a	0.8944	1.757	1.757	65.687	n/a	n/a	n/a		High
cyt-c_nep2	1500.00s	ELN98675_05_14_cyt_c_nep2_1500_20221111_205214	P00004	82	89	IFAGIKKK	H	2	5.46	5.32-5.58	10	24	21-26	0.01	-0.001	8.13E+04	454.167	n/a	n/a	n/a	n/a	454.178	n/a	n/a	n/a	n/a	0.87	1.095	2.19	71.313	n/a	n/a	n/a		High
cyt-c_nep2	1500.00s	ELN98675_05_14_cyt_c_nep2_1500_20221111_205214	P00004	82	94	IFAGIKKKTERED	H	2	6.86	6.76-6.86	5	27	27-31	0.03	-0.001	448	770.181	n/a	n/a	n/a	n/a	770.178	n/a	n/a	n/a	n/a	0.7755	1.792	3.584	53.836	n/a	n/a	n/a		Medium
cyt-c_nep2	1500.00s	ELN98675_05_14_cyt_c_nep2_1500_20221111_205214	P00004	82	95	IFAGIKKKTEREDL	H	3	6.85	6.69-6.96	12	25	22-29	0.012	0	1.13E+05	551.636	n/a	n/a	n/a	n/a	551.635	n/a	n/a	n/a	n/a	0.8512	1.322	3.967	55.633	n/a	n/a	n/a		High
cyt-c_nep2	1500.00s	ELN98675_05_14_cyt_c_nep2_1500_20221111_205214	P00004	82	97	IFAGIKKKTEREDLIA	H	3	7.71	7.60-7.77	8	32	29-34	0.019	-0.001	1.19E+04	613.098	n/a	n/a	n/a	n/a	613.096	n/a	n/a	n/a	n/a	0.8877	1.371	4.114	48.276	n/a	n/a	n/a		Medium
cyt-c_nep2	1500.00s	ELN98675_05_14_cyt_c_nep2_1500_20221111_205214	P00004	82	98	IFAGIKKKTEREDLIAY	H	3	8.63	8.56-8.63	4	38	35-40	0.02	-0.001	1.03E+04	667.494	n/a	n/a	n/a	n/a	667.48	n/a	n/a	n/a	n/a	0.8654	1.364	4.093	44.969	n/a	n/a	n/a		Medium
cyt-c_nep2	1500.00s	ELN98675_05_14_cyt_c_nep2_1500_20221111_205214	P00004	82	100	IFAGIKKKTEREDLIAYLK	H	3	9.45	9.38-9.48	5	44	41-46	0.026	-0.001	4.28E+03	747.904	n/a	n/a	n/a	n/a	747.881	n/a	n/a	n/a	n/a	0.8799	1.322	3.965	37.161	n/a	n/a	n/a		Medium
cyt-c_nep2	1500.00s	ELN98675_05_14_cyt_c_nep2_1500_20221111_205214	P00004	84	95	AGIKKKTEREDL	H	2	5.1	4.94-5.13	7	49	48-52	0.019	-0.001	2.44E+04	696.243	n/a	n/a	n/a	n/a	696.244	n/a	n/a	n/a	n/a	0.8999	1.445	2.89	49.634	n/a	n/a	n/a		High
cyt-c_nep2	1500.00s	ELN98675_05_14_cyt_c_nep2_1500_20221111_205214	P00004	84	97	AGIKKKTEREDLIA	H	2	6.23	6.11-6.21	5	58	58-62	0.028	0	3.00E+03	788.372	n/a	n/a	n/a	n/a	788.339	n/a	n/a	n/a	n/a	0.8224	1.422	2.844	41.247	n/a	n/a	n/a		Medium
cyt-c_nep2	1500.00s	ELN98675_05_14_cyt_c_nep2_1500_20221111_205214	P00004	84	98	AGIKKKTEREDLIAY	H	3	7.62	7.49-7.65	6	26	23-29	0.023	0	3.31E+03	580.359	n/a	n/a	n/a	n/a	580.337	n/a	n/a	n/a	n/a	0.8894	0.998	2.995	39.012	n/a	n/a	n/a		High
cyt-c_nep2	1500.00s	ELN98675_05_14_cyt_c_nep2_1500_20221111_205214	P00004	88	95	KKTEREDL	H	2	5.12	4.97-5.15	7	26	26-30	0.011	0	1.14E+05	510.616	n/a	n/a	n/a	n/a	510.613	n/a	n/a	n/a	n/a	0.8819	0.544	1.088	34.711	n/a	n/a	n/a		High
cyt-c_nep2	1500.00s	ELN98675_05_14_cyt_c_nep2_1500_20221111_205214	P00004	88	97	KKTEREDLIA	H	2	6.38	6.28-6.41	6	34	31-36	0.017	0	1.62E+04	602.75	n/a	n/a	n/a	n/a	602.732	n/a	n/a	n/a	n/a	0.8882	0.544	1.089	25.099	n/a	n/a	n/a		Medium
cyt-c_nep2	1500.00s	ELN98675_05_14_cyt_c_nep2_1500_20221111_205214	P00004	88	98	KKTEREDLIAY	H	2	7.87	7.75-7.90	7	43	43-47	0.025	0	8.38E+03	684.381	n/a	n/a	n/a	n/a	684.365	n/a	n/a	n/a	n/a	0.9069	0.591	1.182	23.647	n/a	n/a	n/a		High
cyt-c_nep2	1500.00s	ELN98675_05_14_cyt_c_nep2_1500_20221111_205214	P00004	88	100	KKTEREDLIAYLK	H	3	9.11	8.98-9.11	5	27	24-29	0.017	-0.001	9.06E+03	537.012	n/a	n/a	n/a	n/a	536.987	n/a	n/a	n/a	n/a	0.8764	0.359	1.076	16.269	n/a	n/a	n/a		High
cyt-c_nep2	1500.00s	ELN98675_05_14_cyt_c_nep2_1500_20221111_205214	P00004	88	101	KKTEREDLIAYLKK	H	3	8.21	8.08-8.28	9	26	23-28	0.018	-0.001	1.28E+04	579.763	n/a	n/a	n/a	n/a	579.734	n/a	n/a	n/a	n/a	0.8722	0.381	1.142	15.424	n/a	n/a	n/a		High
cyt-c_nep2	1500.00s	ELN98675_05_14_cyt_c_nep2_1500_20221111_205214	P00004	88	105	KKTEREDLIAYLKKATNE	H	3	9.81	9.72-9.91	9	44	41-46	0.016	-0.001	6.16E+04	718.698	n/a	n/a	n/a	n/a	718.681	n/a	n/a	n/a	n/a	0.8758	0.861	2.584	24.874	n/a	n/a	n/a		High
cyt-c_nep2	1500.00s	ELN98675_05_14_cyt_c_nep2_1500_20221111_205214	P00004	90	95	TEREDL	H	1	5.77	5.68-5.83	7	88	85-91	0.018	0.001	1.14E+05	762.994	n/a	n/a	n/a	n/a	762.955	n/a	n/a	n/a	n/a	0.8893	0.169	0.169	7.568	n/a	n/a	n/a		High
cyt-c_nep2	1500.00s	ELN98675_05_14_cyt_c_nep2_1500_20221111_205214	P00004	90	97	TEREDLIA	H	2	7.34	7.22-7.42	9	22	19-25	0.015	0	2.55E+04	474.161	n/a	n/a	n/a	n/a	474.134	n/a	n/a	n/a	n/a	0.9048	0.119	0.238	7.105	n/a	n/a	n/a		High
cyt-c_nep2	1500.00s	ELN98675_05_14_cyt_c_nep2_1500_20221111_205214	P00004	90	98	TEREDLIAY	H	2	8.94	8.86-8.98	6	30	31-32	0.021	0	4.87E+03	555.781	n/a	n/a	n/a	n/a	555.685	n/a	n/a	n/a	n/a	0.8297	0.084	0.167	4.074	n/a	n/a	n/a		Medium
cyt-c_nep2	1500.00s	ELN98675_05_14_cyt_c_nep2_1500_20221111_205214	P00004	90	100	TEREDLIAYLK	H	2	10.11	10.05-10.15	5	49	49-53	0.027	0	2.73E+03	676.508	n/a	n/a	n/a	n/a	676.452	n/a	n/a	n/a	n/a	0.8758	0.186	0.371	6.074	n/a	n/a	n/a		Medium
cyt-c_nep2	1500.00s	ELN98675_05_14_cyt_c_nep2_1500_20221111_205214	P00004	90	101	TEREDLIAYLKK	H	3	8.96	8.88-9.04	6	20	17-23	0.02	0	3.61E+03	494.083	n/a	n/a	n/a	n/a	494.059	n/a	n/a	n/a	n/a	0.8954	0.155	0.464	6.963	n/a	n/a	n/a		High
cyt-c_nep2	1500.00s	ELN98675_05_14_cyt_c_nep2_1500_20221111_205214	P00004	90	105	TEREDLIAYLKKATNE	H	3	10.6	10.49-10.60	4	35	32-37	0.017	-0.001	8.45E+03	633.045	n/a	n/a	n/a	n/a	633.006	n/a	n/a	n/a	n/a	0.8685	0.635	1.904	19.486	n/a	n/a	n/a		Medium
cyt-c_nep2	1500.00s	ELN98675_05_14_cyt_c_nep2_1500_20221111_205214	P00004	95	100	LIAYLK	H	1	8.32	8.25-8.35	5	96	93-100	0.038	0	1.28E+03	721.106	n/a	n/a	n/a	n/a	721.036	n/a	n/a	n/a	n/a	0.8953	0.115	0.115	4.07	n/a	n/a	n/a		High
cyt-c_nep2	1500.00s	ELN98675_05_14_cyt_c_nep2_1500_20221111_205214	P00004	96	101	IAYLKK	H	1	5.35	5.23-5.37	7	97	94-99	0.016	0	1.06E+05	736.156	n/a	n/a	n/a	n/a	736.122	n/a	n/a	n/a	n/a	0.8871	0.187	0.187	6.347	n/a	n/a	n/a		High
cyt-c_nep2	1500.00s	ELN98675_05_14_cyt_c_nep2_1500_20221111_205214	P00004	96	105	IAYLKKATNE	H	2	5.57	5.40-5.71	12	35	32-39	0.013	-0.001	4.41E+05	577.053	n/a	n/a	n/a	n/a	576.998	n/a	n/a	n/a	n/a	0.8391	0.828	1.655	29.32	n/a	n/a	n/a		Medium
cyt-c_nep2	1500.00s	ELN98675_05_14_cyt_c_nep2_1500_20221111_205214	P00004	98	105	YLKKATNE	H	2	4.37	4.22-4.39	8	23	25-29	0.013	-0.001	4.25E+04	484.837	n/a	n/a	n/a	n/a	484.805	n/a	n/a	n/a	n/a	0.8769	0.752	1.504	38.645	n/a	n/a	n/a		Medium
cyt-c_nep2	1500.00s	ELN98675_05_15_cyt_c_nep2_1500_20221111_211348	P00004	20	36	TVEKGGKHKTGPNLHGL	H	3	6.29	6.11-6.43	14	27	24-29	0.015	-0.001	4.06E+04	592.975	n/a	n/a	n/a	n/a	592.957	n/a	n/a	n/a	n/a	0.8839	0.947	2.842	51.49	n/a	n/a	n/a		High
cyt-c_nep2	1500.00s	ELN98675_05_15_cyt_c_nep2_1500_20221111_211348	P00004	22	36	EKGGKHKTGPNLHGL	H	3	6.3	6.21-6.41	9	19	16-21	0.018	0	8.40E+03	525.827	n/a	n/a	n/a	n/a	525.823	n/a	n/a	n/a	n/a	0.8371	0.559	1.677	40.774	n/a	n/a	n/a		Medium
cyt-c_nep2	1500.00s	ELN98675_05_15_cyt_c_nep2_1500_20221111_211348	P00004	24	36	GGKHKTGPNLHGL	H	2	6.52	6.41-6.48	4	42	39-46	0.02	0	1.25E+04	659.489	n/a	n/a	n/a	n/a	659.464	n/a	n/a	n/a	n/a	0.89	0.715	1.43	36.068	n/a	n/a	n/a		High
cyt-c_nep2	1500.00s	ELN98675_05_15_cyt_c_nep2_1500_20221111_211348	P00004	24	36	GGKHKTGPNLHGL	H	3	6.52	6.36-6.57	8	16	13-19	0.013	-0.001	2.60E+04	439.987	n/a	n/a	n/a	n/a	439.959	n/a	n/a	n/a	n/a	0.8683	0.457	1.372	35.847	n/a	n/a	n/a		High
cyt-c_nep2	1500.00s	ELN98675_05_15_cyt_c_nep2_1500_20221111_211348	P00004	27	36	HKTGPNLHGL	H	2	6.81	6.69-6.81	6	29	26-32	0.019	-0.001	9.36E+03	538.187	n/a	n/a	n/a	n/a	538.136	n/a	n/a	n/a	n/a	0.8795	0.525	1.05	30.608	n/a	n/a	n/a		Medium
cyt-c_nep2	1500.00s	ELN98675_05_15_cyt_c_nep2_1500_20221111_211348	P00004	29	36	TGPNLHGL	H	2	8.07	7.92-8.13	8	15	Dec-17	0.013	-0.001	1.89E+04	405.396	n/a	n/a	n/a	n/a	405.374	n/a	n/a	n/a	n/a	0.9024	0.419	0.839	29.038	n/a	n/a	n/a		High
cyt-c_nep2	1500.00s	ELN98675_05_15_cyt_c_nep2_1500_20221111_211348	P00004	37	49	FGRKTGQAPGFTY	H	2	8.33	8.23-8.33	5	46	46-50	0.023	-0.001	6.64E+03	717.689	n/a	n/a	n/a	n/a	717.652	n/a	n/a	n/a	n/a	0.8868	1.854	3.707	58.41	n/a	n/a	n/a		High
cyt-c_nep2	1500.00s	ELN98675_05_15_cyt_c_nep2_1500_20221111_211348	P00004	37	54	FGRKTGQAPGFTYTDANK	H	3	6.53	6.38-6.54	6	30	27-34	0.021	-0.001	4.90E+03	655.934	n/a	n/a	n/a	n/a	655.922	n/a	n/a	n/a	n/a	0.8123	1.872	5.617	58.872	n/a	n/a	n/a		Medium
cyt-c_nep2	1500.00s	ELN98675_05_15_cyt_c_nep2_1500_20221111_211348	P00004	41	49	TGQAPGFTY	H	1	8.49	8.38-8.58	8	118	115-120	0.034	-0.001	9.01E+03	944.429	n/a	n/a	n/a	n/a	944.419	n/a	n/a	n/a	n/a	0.89	2.415	2.415	69.801	n/a	n/a	n/a		High
cyt-c_nep2	1500.00s	ELN98675_05_15_cyt_c_nep2_1500_20221111_211348	P00004	41	51	TGQAPGFTYTD	H	2	7.47	7.34-7.44	5	30	27-32	0.019	-0.001	5.49E+03	581.173	n/a	n/a	n/a	n/a	581.146	n/a	n/a	n/a	n/a	0.881	1.544	3.088	67.782	n/a	n/a	n/a		Medium
cyt-c_nep2	1500.00s	ELN98675_05_15_cyt_c_nep2_1500_20221111_211348	P00004	41	54	TGQAPGFTYTDANK	H	2	6.49	6.33-6.62	11	47	44-51	0.018	-0.001	6.62E+04	738.482	n/a	n/a	n/a	n/a	738.483	n/a	n/a	n/a	n/a	0.8954	2.204	4.409	66.897	n/a	n/a	n/a		High
cyt-c_nep2	1500.00s	ELN98675_05_15_cyt_c_nep2_1500_20221111_211348	P00004	41	56	TGQAPGFTYTDANKNK	H	2	5.96	5.83-6.04	8	77	74-81	0.033	-0.001	3.64E+03	859.981	n/a	n/a	n/a	n/a	859.961	n/a	n/a	n/a	n/a	0.8575	2.545	5.091	64.651	n/a	n/a	n/a		High
cyt-c_nep2	1500.00s	ELN98675_05_15_cyt_c_nep2_1500_20221111_211348	P00004	49	65	YTDANKNKGITWKEETL	H	3	8.78	8.68-8.78	5	32	29-34	0.027	-0.002	357	673.581	n/a	n/a	n/a	n/a	673.598	n/a	n/a	n/a	n/a	0.6981	2.192	6.577	59.494	n/a	n/a	n/a		Medium
cyt-c_nep2	1500.00s	ELN98675_05_15_cyt_c_nep2_1500_20221111_211348	P00004	50	62	TDANKNKGITWKE	H	2	6.45	6.33-6.43	5	51	50-54	0.03	0	2.66E+03	755.237	n/a	n/a	n/a	n/a	755.212	n/a	n/a	n/a	n/a	0.8891	1.881	3.763	56.687	n/a	n/a	n/a		Medium
cyt-c_nep2	1500.00s	ELN98675_05_15_cyt_c_nep2_1500_20221111_211348	P00004	50	63	TDANKNKGITWKEE	H	3	6.35	6.23-6.33	5	24	21-29	0.019	-0.001	2.74E+03	546.952	n/a	n/a	n/a	n/a	546.939	n/a	n/a	n/a	n/a	0.8259	1.345	4.034	59.099	n/a	n/a	n/a		Medium
cyt-c_nep2	1500.00s	ELN98675_05_15_cyt_c_nep2_1500_20221111_211348	P00004	50	64	TDANKNKGITWKEET	H	3	6.35	6.23-6.36	6	28	25-30	0.021	-0.001	1.76E+03	580.971	n/a	n/a	n/a	n/a	580.94	n/a	n/a	n/a	n/a	0.8245	1.645	4.934	61.81	n/a	n/a	n/a		Medium
cyt-c_nep2	1500.00s	ELN98675_05_15_cyt_c_nep2_1500_20221111_211348	P00004	50	65	TDANKNKGITWKEETL	H	3	8.29	8.13-8.38	11	32	29-34	0.017	-0.001	4.66E+04	618.605	n/a	n/a	n/a	n/a	618.59	n/a	n/a	n/a	n/a	0.9	1.575	4.725	55.481	n/a	n/a	n/a		High
cyt-c_nep2	1500.00s	ELN98675_05_15_cyt_c_nep2_1500_20221111_211348	P00004	52	65	ANKNKGITWKEETL	H	3	8.26	8.13-8.33	9	25	22-29	0.017	-0.001	2.05E+04	546.309	n/a	n/a	n/a	n/a	546.286	n/a	n/a	n/a	n/a	0.8854	1.336	4.007	54.125	n/a	n/a	n/a		High
cyt-c_nep2	1500.00s	ELN98675_05_15_cyt_c_nep2_1500_20221111_211348	P00004	53	65	NKNKGITWKEETL	H	3	8.28	8.20-8.30	5	26	23-28	0.022	-0.001	822	522.531	n/a	n/a	n/a	n/a	522.534	n/a	n/a	n/a	n/a	0.819	1.276	3.827	55.88	n/a	n/a	n/a		Medium
cyt-c_nep2	1500.00s	ELN98675_05_15_cyt_c_nep2_1500_20221111_211348	P00004	55	62	NKGITWKE	H	2	6.96	6.81-7.07	10	22	19-24	0.012	0	3.53E+04	489.629	n/a	n/a	n/a	n/a	489.623	n/a	n/a	n/a	n/a	0.8537	1.065	2.13	51.46	n/a	n/a	n/a		High
cyt-c_nep2	1500.00s	ELN98675_05_15_cyt_c_nep2_1500_20221111_211348	P00004	55	63	NKGITWKEE	H	2	6.82	6.67-6.81	7	29	26-32	0.013	-0.001	8.63E+03	554.387	n/a	n/a	n/a	n/a	554.33	n/a	n/a	n/a	n/a	0.6969	1.215	2.43	54.529	n/a	n/a	n/a		Medium
cyt-c_nep2	1500.00s	ELN98675_05_15_cyt_c_nep2_1500_20221111_211348	P00004	55	64	NKGITWKEET	H	2	6.78	6.67-6.81	7	35	37-39	0.021	-0.001	4.96E+03	605.309	n/a	n/a	n/a	n/a	605.301	n/a	n/a	n/a	n/a	0.8662	1.634	3.268	61.254	n/a	n/a	n/a		High
cyt-c_nep2	1500.00s	ELN98675_05_15_cyt_c_nep2_1500_20221111_211348	P00004	55	65	NKGITWKEETL	H	2	8.83	8.68-8.93	11	45	44-48	0.015	-0.001	1.43E+05	661.793	n/a	n/a	n/a	n/a	661.783	n/a	n/a	n/a	n/a	0.8855	1.538	3.075	52.287	n/a	n/a	n/a		High
cyt-c_nep2	1500.00s	ELN98675_05_15_cyt_c_nep2_1500_20221111_211348	P00004	57	65	GITWKEETL	H	2	9.85	9.77-9.86	5	29	30-33	0.016	-0.001	1.17E+04	540.329	n/a	n/a	n/a	n/a	540.307	n/a	n/a	n/a	n/a	0.8735	1.199	2.398	50.04	n/a	n/a	n/a		Medium
cyt-c_nep2	1500.00s	ELN98675_05_15_cyt_c_nep2_1500_20221111_211348	P00004	65	81	LMEYLENPKKYIPGTKM	H	3	9.29	9.21-9.31	5	37	34-41	0.024	-0.001	2.83E+03	687.139	n/a	n/a	n/a	n/a	687.104	n/a	n/a	n/a	n/a	0.8483	0.941	2.824	32.022	n/a	n/a	n/a		Medium
cyt-c_nep2	1500.00s	ELN98675_05_15_cyt_c_nep2_1500_20221111_211348	P00004	65	83	LMEYLENPKKYIPGTKMIF	H	3	11.45	11.33-11.45	6	46	46-50	0.032	-0.002	871	774.279	n/a	n/a	n/a	n/a	774.269	n/a	n/a	n/a	n/a	0.8266	1.329	3.986	38.32	n/a	n/a	n/a		Medium
cyt-c_nep2	1500.00s	ELN98675_05_15_cyt_c_nep2_1500_20221111_211348	P00004	66	71	MEYLEN	H	1	7.42	7.29-7.49	9	99	96-101	0.019	0	1.43E+05	799.102	n/a	n/a	n/a	n/a	799.101	n/a	n/a	n/a	n/a	0.8347	0.219	0.219	9.358	n/a	n/a	n/a		Medium
cyt-c_nep2	1500.00s	ELN98675_05_15_cyt_c_nep2_1500_20221111_211348	P00004	66	74	MEYLENPKK	H	2	6.18	6.06-6.16	5	31	28-35	0.021	-0.001	3.32E+03	577.308	n/a	n/a	n/a	n/a	577.215	n/a	n/a	n/a	n/a	0.7702	0.54	1.079	29.785	n/a	n/a	n/a		Medium
cyt-c_nep2	1500.00s	ELN98675_05_15_cyt_c_nep2_1500_20221111_211348	P00004	66	81	MEYLENPKKYIPGTKM	H	3	8.43	8.18-8.50	14	32	29-34	0.013	-0.002	1.18E+05	649.267	n/a	n/a	n/a	n/a	649.252	n/a	n/a	n/a	n/a	0.8779	0.808	2.425	30.254	n/a	n/a	n/a		High
cyt-c_nep2	1500.00s	ELN98675_05_15_cyt_c_nep2_1500_20221111_211348	P00004	66	83	MEYLENPKKYIPGTKMIF	H	3	10.85	10.75-10.85	5	41	38-43	0.018	-0.001	4.45E+04	736.532	n/a	n/a	n/a	n/a	736.532	n/a	n/a	n/a	n/a	0.8676	1.311	3.933	41.013	n/a	n/a	n/a		Medium
cyt-c_nep2	1500.00s	ELN98675_05_15_cyt_c_nep2_1500_20221111_211348	P00004	68	74	YLENPKK	H	2	4.72	4.57-4.70	6	18	15-20	0.015	-0.001	9.04E+03	447.027	n/a	n/a	n/a	n/a	446.998	n/a	n/a	n/a	n/a	0.868	0.479	0.958	38.234	n/a	n/a	n/a		High
cyt-c_nep2	1500.00s	ELN98675_05_15_cyt_c_nep2_1500_20221111_211348	P00004	68	81	YLENPKKYIPGTKM	H	2	7.36	7.27-7.44	8	63	60-67	0.023	-0.001	2.33E+04	843.185	n/a	n/a	n/a	n/a	843.132	n/a	n/a	n/a	n/a	0.8816	1.126	2.252	34.419	n/a	n/a	n/a		High
cyt-c_nep2	1500.00s	ELN98675_05_15_cyt_c_nep2_1500_20221111_211348	P00004	68	81	YLENPKKYIPGTKM	H	3	7.36	7.22-7.49	12	23	20-26	0.016	-0.001	4.47E+04	562.471	n/a	n/a	n/a	n/a	562.45	n/a	n/a	n/a	n/a	0.892	0.777	2.33	35.125	n/a	n/a	n/a		High
cyt-c_nep2	1500.00s	ELN98675_05_15_cyt_c_nep2_1500_20221111_211348	P00004	68	82	YLENPKKYIPGTKMI	H	3	8.45	8.28-8.47	9	27	27-31	0.027	-0.001	813	600.581	n/a	n/a	n/a	n/a	600.551	n/a	n/a	n/a	n/a	0.7706	1.158	3.475	47.788	n/a	n/a	n/a		Medium
cyt-c_nep2	1500.00s	ELN98675_05_15_cyt_c_nep2_1500_20221111_211348	P00004	68	83	YLENPKKYIPGTKMIF	H	3	10.31	10.12-10.39	12	31	31-35	0.016	-0.001	3.90E+04	649.739	n/a	n/a	n/a	n/a	649.705	n/a	n/a	n/a	n/a	0.8628	1.254	3.763	46.043	n/a	n/a	n/a		High
cyt-c_nep2	1500.00s	ELN98675_05_15_cyt_c_nep2_1500_20221111_211348	P00004	68	87	YLENPKKYIPGTKMIFAGIK	H	3	9.73	9.57-9.74	8	56	53-60	0.02	-0.002	3.90E+04	773.597	n/a	n/a	n/a	n/a	773.561	n/a	n/a	n/a	n/a	0.8851	1.958	5.874	52.475	n/a	n/a	n/a		High
cyt-c_nep2	1500.00s	ELN98675_05_15_cyt_c_nep2_1500_20221111_211348	P00004	69	80	LENPKKYIPGTK	H	2	5.82	5.71-5.85	7	49	48-53	0.03	-0.001	3.78E+03	695.93	n/a	n/a	n/a	n/a	695.867	n/a	n/a	n/a	n/a	0.88	1.047	2.093	40.34	n/a	n/a	n/a		High
cyt-c_nep2	1500.00s	ELN98675_05_15_cyt_c_nep2_1500_20221111_211348	P00004	69	81	LENPKKYIPGTKM	H	2	6.75	6.59-6.79	9	52	49-54	0.019	-0.001	2.69E+04	761.545	n/a	n/a	n/a	n/a	761.517	n/a	n/a	n/a	n/a	0.8865	1.098	2.196	37.554	n/a	n/a	n/a		High
cyt-c_nep2	1500.00s	ELN98675_05_15_cyt_c_nep2_1500_20221111_211348	P00004	69	83	LENPKKYIPGTKMIF	H	2	9.93	9.82-9.94	6	65	62-67	0.021	-0.001	1.58E+04	892.467	n/a	n/a	n/a	n/a	892.445	n/a	n/a	n/a	n/a	0.8727	1.86	3.719	49.985	n/a	n/a	n/a		Medium
cyt-c_nep2	1500.00s	ELN98675_05_15_cyt_c_nep2_1500_20221111_211348	P00004	69	83	LENPKKYIPGTKMIF	H	3	9.93	9.72-9.99	12	27	24-30	0.016	-0.002	7.28E+04	595.311	n/a	n/a	n/a	n/a	595.31	n/a	n/a	n/a	n/a	0.9015	1.251	3.754	49.895	n/a	n/a	n/a		High
cyt-c_nep2	1500.00s	ELN98675_05_15_cyt_c_nep2_1500_20221111_211348	P00004	69	87	LENPKKYIPGTKMIFAGIK	H	3	9.39	9.24-9.41	8	50	47-54	0.017	-0.002	5.92E+04	719.139	n/a	n/a	n/a	n/a	719.127	n/a	n/a	n/a	n/a	0.8753	1.915	5.744	54.177	n/a	n/a	n/a		High
cyt-c_nep2	1500.00s	ELN98675_05_15_cyt_c_nep2_1500_20221111_211348	P00004	72	80	PKKYIPGTK	H	2	4.71	4.60-4.70	5	28	25-32	0.021	-0.001	4.76E+03	517.4	n/a	n/a	n/a	n/a	517.319	n/a	n/a	n/a	n/a	0.8641	0.686	1.373	34.667	n/a	n/a	n/a		High
cyt-c_nep2	1500.00s	ELN98675_05_15_cyt_c_nep2_1500_20221111_211348	P00004	72	81	PKKYIPGTKM	H	2	5.63	5.56-5.68	6	34	31-36	0.014	0	3.21E+04	583.03	n/a	n/a	n/a	n/a	582.973	n/a	n/a	n/a	n/a	0.866	0.742	1.483	32.041	n/a	n/a	n/a		Medium
cyt-c_nep2	1500.00s	ELN98675_05_15_cyt_c_nep2_1500_20221111_211348	P00004	72	83	PKKYIPGTKMIF	H	2	9.51	9.36-9.48	6	48	45-51	0.015	-0.001	8.52E+04	713.934	n/a	n/a	n/a	n/a	713.923	n/a	n/a	n/a	n/a	0.8779	1.526	3.051	47.847	n/a	n/a	n/a		Medium
cyt-c_nep2	1500.00s	ELN98675_05_15_cyt_c_nep2_1500_20221111_211348	P00004	72	87	PKKYIPGTKMIFAGIK	H	3	8.94	8.81-8.93	6	34	31-36	0.022	-0.002	9.58E+03	600.007	n/a	n/a	n/a	n/a	600.001	n/a	n/a	n/a	n/a	0.8936	1.581	4.742	56.632	n/a	n/a	n/a		Medium
cyt-c_nep2	1500.00s	ELN98675_05_15_cyt_c_nep2_1500_20221111_211348	P00004	72	89	PKKYIPGTKMIFAGIKKK	H	3	7.43	7.27-7.44	8	47	44-51	0.021	-0.001	1.54E+04	685.598	n/a	n/a	n/a	n/a	685.602	n/a	n/a	n/a	n/a	0.8821	1.733	5.199	58.152	n/a	n/a	n/a		High
cyt-c_nep2	1500.00s	ELN98675_05_15_cyt_c_nep2_1500_20221111_211348	P00004	75	81	YIPGTKM	H	1	6.87	6.76-6.89	6	104	101-108	0.035	0	2.92E+03	811.429	n/a	n/a	n/a	n/a	811.428	n/a	n/a	n/a	n/a	0.8815	1.434	1.434	50.217	n/a	n/a	n/a		High
cyt-c_nep2	1500.00s	ELN98675_05_15_cyt_c_nep2_1500_20221111_211348	P00004	75	83	YIPGTKMIF	H	2	11.51	11.38-11.59	8	29	26-33	0.015	-0.001	6.17E+04	537.038	n/a	n/a	n/a	n/a	537.058	n/a	n/a	n/a	n/a	0.8874	1.391	2.782	64.674	n/a	n/a	n/a		High
cyt-c_nep2	1500.00s	ELN98675_05_15_cyt_c_nep2_1500_20221111_211348	P00004	75	87	YIPGTKMIFAGIK	H	2	10.57	10.44-10.60	6	57	54-61	0.028	-0.001	1.21E+03	722.801	n/a	n/a	n/a	n/a	722.781	n/a	n/a	n/a	n/a	0.8384	2.384	4.767	65.181	n/a	n/a	n/a		Medium
cyt-c_nep2	1500.00s	ELN98675_05_15_cyt_c_nep2_1500_20221111_211348	P00004	75	89	YIPGTKMIFAGIKKK	H	3	8.71	8.56-8.68	6	30	31-32	0.022	-0.002	1.12E+03	567.807	n/a	n/a	n/a	n/a	567.821	n/a	n/a	n/a	n/a	0.8467	1.772	5.315	67.239	n/a	n/a	n/a		Medium
cyt-c_nep2	1500.00s	ELN98675_05_15_cyt_c_nep2_1500_20221111_211348	P00004	81	89	MIFAGIKKK	H	2	7.12	7.05-7.12	4	31	32-34	0.027	-0.001	632	520.087	n/a	n/a	n/a	n/a	520.06	n/a	n/a	n/a	n/a	0.8447	1.378	2.755	72.709	n/a	n/a	n/a		Medium
cyt-c_nep2	1500.00s	ELN98675_05_15_cyt_c_nep2_1500_20221111_211348	P00004	82	87	IFAGIK	H	1	7.78	7.70-7.82	6	80	77-84	0.018	0	3.02E+04	650.507	n/a	n/a	n/a	n/a	650.558	n/a	n/a	n/a	n/a	0.8995	1.744	1.744	65.193	n/a	n/a	n/a		High
cyt-c_nep2	1500.00s	ELN98675_05_15_cyt_c_nep2_1500_20221111_211348	P00004	82	89	IFAGIKKK	H	2	5.46	5.30-5.58	11	24	21-26	0.01	-0.001	9.72E+04	454.161	n/a	n/a	n/a	n/a	454.157	n/a	n/a	n/a	n/a	0.8681	1.073	2.146	69.888	n/a	n/a	n/a		High
cyt-c_nep2	1500.00s	ELN98675_05_15_cyt_c_nep2_1500_20221111_211348	P00004	82	94	IFAGIKKKTERED	H	2	6.86	6.71-6.81	5	27	27-31	0.034	-0.001	422	770.205	n/a	n/a	n/a	n/a	770.24	n/a	n/a	n/a	n/a	0.8063	1.854	3.708	55.697	n/a	n/a	n/a		Medium
cyt-c_nep2	1500.00s	ELN98675_05_15_cyt_c_nep2_1500_20221111_211348	P00004	82	95	IFAGIKKKTEREDL	H	3	6.85	6.67-6.96	13	25	22-29	0.013	-0.001	1.12E+05	551.63	n/a	n/a	n/a	n/a	551.617	n/a	n/a	n/a	n/a	0.8796	1.304	3.913	54.88	n/a	n/a	n/a		High
cyt-c_nep2	1500.00s	ELN98675_05_15_cyt_c_nep2_1500_20221111_211348	P00004	82	97	IFAGIKKKTEREDLIA	H	3	7.71	7.60-7.75	7	32	29-34	0.019	-0.001	9.76E+03	613.093	n/a	n/a	n/a	n/a	613.076	n/a	n/a	n/a	n/a	0.8615	1.351	4.053	47.564	n/a	n/a	n/a		Medium
cyt-c_nep2	1500.00s	ELN98675_05_15_cyt_c_nep2_1500_20221111_211348	P00004	82	98	IFAGIKKKTEREDLIAY	H	3	8.63	8.47-8.66	7	38	35-40	0.02	-0.002	1.45E+04	667.501	n/a	n/a	n/a	n/a	667.484	n/a	n/a	n/a	n/a	0.8826	1.368	4.105	45.102	n/a	n/a	n/a		High
cyt-c_nep2	1500.00s	ELN98675_05_15_cyt_c_nep2_1500_20221111_211348	P00004	82	100	IFAGIKKKTEREDLIAYLK	H	3	9.45	9.39-9.48	5	44	41-46	0.023	-0.002	5.84E+03	747.885	n/a	n/a	n/a	n/a	747.869	n/a	n/a	n/a	n/a	0.8702	1.31	3.929	36.827	n/a	n/a	n/a		Medium
cyt-c_nep2	1500.00s	ELN98675_05_15_cyt_c_nep2_1500_20221111_211348	P00004	84	95	AGIKKKTEREDL	H	2	5.1	4.94-5.18	9	49	48-52	0.02	-0.001	2.78E+04	696.228	n/a	n/a	n/a	n/a	696.222	n/a	n/a	n/a	n/a	0.8989	1.423	2.846	48.873	n/a	n/a	n/a		High
cyt-c_nep2	1500.00s	ELN98675_05_15_cyt_c_nep2_1500_20221111_211348	P00004	84	97	AGIKKKTEREDLIA	H	2	6.23	6.09-6.21	6	58	58-62	0.033	-0.002	2.80E+03	788.381	n/a	n/a	n/a	n/a	788.359	n/a	n/a	n/a	n/a	0.831	1.442	2.883	41.819	n/a	n/a	n/a		Medium
cyt-c_nep2	1500.00s	ELN98675_05_15_cyt_c_nep2_1500_20221111_211348	P00004	84	98	AGIKKKTEREDLIAY	H	3	7.62	7.49-7.65	6	26	23-29	0.021	-0.001	2.92E+03	580.333	n/a	n/a	n/a	n/a	580.307	n/a	n/a	n/a	n/a	0.8529	0.968	2.905	37.841	n/a	n/a	n/a		High
cyt-c_nep2	1500.00s	ELN98675_05_15_cyt_c_nep2_1500_20221111_211348	P00004	88	95	KKTEREDL	H	2	5.12	4.97-5.15	7	26	26-30	0.01	-0.001	1.26E+05	510.617	n/a	n/a	n/a	n/a	510.627	n/a	n/a	n/a	n/a	0.8712	0.557	1.115	35.568	n/a	n/a	n/a		High
cyt-c_nep2	1500.00s	ELN98675_05_15_cyt_c_nep2_1500_20221111_211348	P00004	88	97	KKTEREDLIA	H	2	6.38	6.28-6.38	5	34	31-36	0.017	-0.001	1.40E+04	602.748	n/a	n/a	n/a	n/a	602.726	n/a	n/a	n/a	n/a	0.897	0.539	1.077	24.836	n/a	n/a	n/a		Medium
cyt-c_nep2	1500.00s	ELN98675_05_15_cyt_c_nep2_1500_20221111_211348	P00004	88	98	KKTEREDLIAY	H	2	7.87	7.75-7.90	7	43	43-47	0.024	0	9.05E+03	684.379	n/a	n/a	n/a	n/a	684.361	n/a	n/a	n/a	n/a	0.9093	0.587	1.174	23.48	n/a	n/a	n/a		High
cyt-c_nep2	1500.00s	ELN98675_05_15_cyt_c_nep2_1500_20221111_211348	P00004	88	100	KKTEREDLIAYLK	H	3	9.11	8.95-9.11	6	27	24-29	0.018	-0.001	8.16E+03	537.002	n/a	n/a	n/a	n/a	536.998	n/a	n/a	n/a	n/a	0.8824	0.369	1.106	16.728	n/a	n/a	n/a		High
cyt-c_nep2	1500.00s	ELN98675_05_15_cyt_c_nep2_1500_20221111_211348	P00004	88	101	KKTEREDLIAYLKK	H	3	8.21	8.06-8.30	11	26	23-28	0.019	-0.001	1.55E+04	579.762	n/a	n/a	n/a	n/a	579.746	n/a	n/a	n/a	n/a	0.9132	0.393	1.18	15.943	n/a	n/a	n/a		High
cyt-c_nep2	1500.00s	ELN98675_05_15_cyt_c_nep2_1500_20221111_211348	P00004	88	105	KKTEREDLIAYLKKATNE	H	3	9.81	9.72-9.86	7	44	41-46	0.015	-0.002	6.31E+04	718.688	n/a	n/a	n/a	n/a	718.676	n/a	n/a	n/a	n/a	0.8783	0.857	2.57	24.733	n/a	n/a	n/a		Medium
cyt-c_nep2	1500.00s	ELN98675_05_15_cyt_c_nep2_1500_20221111_211348	P00004	90	95	TEREDL	H	1	5.77	5.63-5.85	10	88	85-91	0.018	0	1.24E+05	763.002	n/a	n/a	n/a	n/a	762.966	n/a	n/a	n/a	n/a	0.8918	0.179	0.179	8.026	n/a	n/a	n/a		High
cyt-c_nep2	1500.00s	ELN98675_05_15_cyt_c_nep2_1500_20221111_211348	P00004	90	97	TEREDLIA	H	2	7.34	7.22-7.39	8	22	19-25	0.015	0	2.88E+04	474.157	n/a	n/a	n/a	n/a	474.119	n/a	n/a	n/a	n/a	0.9041	0.104	0.208	6.182	n/a	n/a	n/a		High
cyt-c_nep2	1500.00s	ELN98675_05_15_cyt_c_nep2_1500_20221111_211348	P00004	90	98	TEREDLIAY	H	2	8.94	8.86-8.98	6	30	31-32	0.021	-0.001	4.96E+03	555.789	n/a	n/a	n/a	n/a	555.756	n/a	n/a	n/a	n/a	0.8497	0.154	0.308	7.492	n/a	n/a	n/a		Medium
cyt-c_nep2	1500.00s	ELN98675_05_15_cyt_c_nep2_1500_20221111_211348	P00004	90	100	TEREDLIAYLK	H	2	10.11	10.05-10.12	4	49	49-53	0.023	-0.001	2.84E+03	676.486	n/a	n/a	n/a	n/a	676.448	n/a	n/a	n/a	n/a	0.8401	0.181	0.363	5.941	n/a	n/a	n/a		Medium
cyt-c_nep2	1500.00s	ELN98675_05_15_cyt_c_nep2_1500_20221111_211348	P00004	90	101	TEREDLIAYLKK	H	3	8.96	8.86-8.98	6	20	17-23	0.02	-0.001	4.73E+03	494.097	n/a	n/a	n/a	n/a	494.063	n/a	n/a	n/a	n/a	0.8822	0.159	0.476	7.147	n/a	n/a	n/a		High
cyt-c_nep2	1500.00s	ELN98675_05_15_cyt_c_nep2_1500_20221111_211348	P00004	90	105	TEREDLIAYLKKATNE	H	3	10.6	10.55-10.63	4	35	32-37	0.018	-0.001	8.35E+03	633.027	n/a	n/a	n/a	n/a	633.014	n/a	n/a	n/a	n/a	0.8854	0.642	1.927	19.723	n/a	n/a	n/a		Medium
cyt-c_nep2	1500.00s	ELN98675_05_15_cyt_c_nep2_1500_20221111_211348	P00004	95	100	LIAYLK	H	1	8.32	8.23-8.35	6	96	93-100	0.035	-0.001	1.50E+03	721.098	n/a	n/a	n/a	n/a	721.033	n/a	n/a	n/a	n/a	0.8853	0.113	0.113	3.978	n/a	n/a	n/a		Medium
cyt-c_nep2	1500.00s	ELN98675_05_15_cyt_c_nep2_1500_20221111_211348	P00004	96	101	IAYLKK	H	1	5.35	5.23-5.37	7	97	94-99	0.017	0	1.04E+05	736.144	n/a	n/a	n/a	n/a	736.118	n/a	n/a	n/a	n/a	0.8778	0.183	0.183	6.211	n/a	n/a	n/a		High
cyt-c_nep2	1500.00s	ELN98675_05_15_cyt_c_nep2_1500_20221111_211348	P00004	96	105	IAYLKKATNE	H	2	5.57	5.37-5.68	12	35	32-39	0.014	-0.001	4.44E+05	577.04	n/a	n/a	n/a	n/a	576.992	n/a	n/a	n/a	n/a	0.8345	0.821	1.642	29.09	n/a	n/a	n/a		Medium
cyt-c_nep2	1500.00s	ELN98675_05_15_cyt_c_nep2_1500_20221111_211348	P00004	98	105	YLKKATNE	H	2	4.37	4.19-4.39	9	23	25-29	0.014	-0.001	4.01E+04	484.821	n/a	n/a	n/a	n/a	484.801	n/a	n/a	n/a	n/a	0.9011	0.748	1.496	38.44	n/a	n/a	n/a		Medium
cyt-c_nep2	1500.00s	ELN98675_05_16_cyt_c_nep2_1500_20221111_213519	P00004	20	36	TVEKGGKHKTGPNLHGL	H	3	6.29	6.14-6.41	12	27	24-29	0.016	-0.001	3.02E+04	593.045	n/a	n/a	n/a	n/a	593.044	n/a	n/a	n/a	n/a	0.8946	1.035	3.104	56.236	n/a	n/a	n/a		High
cyt-c_nep2	1500.00s	ELN98675_05_16_cyt_c_nep2_1500_20221111_213519	P00004	22	36	EKGGKHKTGPNLHGL	H	3	6.3	6.23-6.54	12	19	16-21	0.021	-0.001	5.80E+03	525.879	n/a	n/a	n/a	n/a	525.857	n/a	n/a	n/a	n/a	0.8584	0.593	1.78	43.263	n/a	n/a	n/a		Medium
cyt-c_nep2	1500.00s	ELN98675_05_16_cyt_c_nep2_1500_20221111_213519	P00004	24	36	GGKHKTGPNLHGL	H	2	6.52	6.41-6.54	5	42	39-46	0.021	-0.001	1.14E+04	659.556	n/a	n/a	n/a	n/a	659.532	n/a	n/a	n/a	n/a	0.8854	0.783	1.566	39.492	n/a	n/a	n/a		High
cyt-c_nep2	1500.00s	ELN98675_05_16_cyt_c_nep2_1500_20221111_213519	P00004	24	36	GGKHKTGPNLHGL	H	3	6.52	6.38-6.64	10	16	13-19	0.014	-0.001	2.03E+04	440.03	n/a	n/a	n/a	n/a	440.024	n/a	n/a	n/a	n/a	0.8866	0.523	1.568	40.967	n/a	n/a	n/a		High
cyt-c_nep2	1500.00s	ELN98675_05_16_cyt_c_nep2_1500_20221111_213519	P00004	27	36	HKTGPNLHGL	H	2	6.81	6.74-6.84	5	29	26-32	0.019	-0.001	7.15E+03	538.224	n/a	n/a	n/a	n/a	538.175	n/a	n/a	n/a	n/a	0.8869	0.563	1.126	32.845	n/a	n/a	n/a		High
cyt-c_nep2	1500.00s	ELN98675_05_16_cyt_c_nep2_1500_20221111_213519	P00004	29	36	TGPNLHGL	H	2	8.07	7.95-8.11	6	15	Dec-17	0.013	-0.001	1.14E+04	405.462	n/a	n/a	n/a	n/a	405.452	n/a	n/a	n/a	n/a	0.8951	0.497	0.994	34.431	n/a	n/a	n/a		Medium
cyt-c_nep2	1500.00s	ELN98675_05_16_cyt_c_nep2_1500_20221111_213519	P00004	37	49	FGRKTGQAPGFTY	H	2	8.33	8.20-8.35	7	46	46-50	0.025	-0.001	6.68E+03	718.027	n/a	n/a	n/a	n/a	718.038	n/a	n/a	n/a	n/a	0.857	2.24	4.48	70.584	n/a	n/a	n/a		Medium
cyt-c_nep2	1500.00s	ELN98675_05_16_cyt_c_nep2_1500_20221111_213519	P00004	37	54	FGRKTGQAPGFTYTDANK	H	3	6.53	6.41-6.57	6	30	27-34	0.022	-0.001	4.53E+03	656.356	n/a	n/a	n/a	n/a	656.342	n/a	n/a	n/a	n/a	0.8305	2.293	6.879	72.089	n/a	n/a	n/a		Medium
cyt-c_nep2	1500.00s	ELN98675_05_16_cyt_c_nep2_1500_20221111_213519	P00004	41	49	TGQAPGFTY	H	1	8.49	8.38-8.50	6	118	115-120	0.035	-0.002	6.22E+03	944.746	n/a	n/a	n/a	n/a	944.775	n/a	n/a	n/a	n/a	0.8828	2.771	2.771	80.104	n/a	n/a	n/a		High
cyt-c_nep2	1500.00s	ELN98675_05_16_cyt_c_nep2_1500_20221111_213519	P00004	41	51	TGQAPGFTYTD	H	2	7.47	7.37-7.49	6	30	27-32	0.019	-0.001	5.86E+03	581.405	n/a	n/a	n/a	n/a	581.405	n/a	n/a	n/a	n/a	0.8812	1.804	3.608	79.183	n/a	n/a	n/a		Medium
cyt-c_nep2	1500.00s	ELN98675_05_16_cyt_c_nep2_1500_20221111_213519	P00004	41	54	TGQAPGFTYTDANK	H	2	6.49	6.36-6.62	10	47	44-51	0.019	-0.001	5.06E+04	738.866	n/a	n/a	n/a	n/a	738.921	n/a	n/a	n/a	n/a	0.8801	2.643	5.286	80.197	n/a	n/a	n/a		High
cyt-c_nep2	1500.00s	ELN98675_05_16_cyt_c_nep2_1500_20221111_213519	P00004	41	56	TGQAPGFTYTDANKNK	H	2	5.96	5.88-5.98	5	77	74-81	0.034	-0.002	2.22E+03	860.469	n/a	n/a	n/a	n/a	860.475	n/a	n/a	n/a	n/a	0.8486	3.059	6.117	77.69	n/a	n/a	n/a		Medium
cyt-c_nep2	1500.00s	ELN98675_05_16_cyt_c_nep2_1500_20221111_213519	P00004	49	65	YTDANKNKGITWKEETL	H	3	8.78	8.71-8.83	6	32	29-34	0.024	-0.002	386	673.867	n/a	n/a	n/a	n/a	673.966	n/a	n/a	n/a	n/a	0.668	2.56	7.679	69.462	n/a	n/a	n/a		Medium
cyt-c_nep2	1500.00s	ELN98675_05_16_cyt_c_nep2_1500_20221111_213519	P00004	50	62	TDANKNKGITWKE	H	2	6.45	6.33-6.43	5	51	50-54	0.027	-0.001	2.44E+03	755.488	n/a	n/a	n/a	n/a	755.501	n/a	n/a	n/a	n/a	0.8382	2.171	4.341	65.405	n/a	n/a	n/a		Medium
cyt-c_nep2	1500.00s	ELN98675_05_16_cyt_c_nep2_1500_20221111_213519	P00004	50	63	TDANKNKGITWKEE	H	3	6.35	6.28-6.38	5	24	21-29	0.023	-0.001	2.07E+03	547.116	n/a	n/a	n/a	n/a	547.099	n/a	n/a	n/a	n/a	0.8809	1.505	4.514	66.132	n/a	n/a	n/a		Medium
cyt-c_nep2	1500.00s	ELN98675_05_16_cyt_c_nep2_1500_20221111_213519	P00004	50	64	TDANKNKGITWKEET	H	3	6.35	6.23-6.33	5	28	25-30	0.022	-0.002	1.34E+03	581.186	n/a	n/a	n/a	n/a	581.187	n/a	n/a	n/a	n/a	0.8124	1.891	5.673	71.075	n/a	n/a	n/a		Medium
cyt-c_nep2	1500.00s	ELN98675_05_16_cyt_c_nep2_1500_20221111_213519	P00004	50	65	TDANKNKGITWKEETL	H	3	8.29	8.15-8.38	10	32	29-34	0.017	-0.001	4.18E+04	618.795	n/a	n/a	n/a	n/a	618.793	n/a	n/a	n/a	n/a	0.8974	1.778	5.333	62.617	n/a	n/a	n/a		High
cyt-c_nep2	1500.00s	ELN98675_05_16_cyt_c_nep2_1500_20221111_213519	P00004	52	65	ANKNKGITWKEETL	H	3	8.26	8.15-8.35	9	25	22-29	0.017	-0.001	1.78E+04	546.45	n/a	n/a	n/a	n/a	546.441	n/a	n/a	n/a	n/a	0.886	1.49	4.471	60.397	n/a	n/a	n/a		High
cyt-c_nep2	1500.00s	ELN98675_05_16_cyt_c_nep2_1500_20221111_213519	P00004	53	65	NKNKGITWKEETL	H	3	8.28	8.20-8.30	5	26	23-28	0.019	-0.001	959	522.646	n/a	n/a	n/a	n/a	522.617	n/a	n/a	n/a	n/a	0.7643	1.359	4.076	59.512	n/a	n/a	n/a		Medium
cyt-c_nep2	1500.00s	ELN98675_05_16_cyt_c_nep2_1500_20221111_213519	P00004	55	62	NKGITWKE	H	2	6.96	6.84-7.05	8	22	19-24	0.013	-0.001	3.03E+04	489.689	n/a	n/a	n/a	n/a	489.694	n/a	n/a	n/a	n/a	0.8675	1.136	2.272	54.879	n/a	n/a	n/a		High
cyt-c_nep2	1500.00s	ELN98675_05_16_cyt_c_nep2_1500_20221111_213519	P00004	55	63	NKGITWKEE	H	2	6.82	6.67-6.79	6	29	26-32	0.012	-0.002	6.83E+03	554.464	n/a	n/a	n/a	n/a	554.383	n/a	n/a	n/a	n/a	0.6499	1.268	2.536	56.915	n/a	n/a	n/a		Medium
cyt-c_nep2	1500.00s	ELN98675_05_16_cyt_c_nep2_1500_20221111_213519	P00004	55	64	NKGITWKEET	H	2	6.78	6.67-6.79	6	35	37-39	0.024	-0.002	3.87E+03	605.395	n/a	n/a	n/a	n/a	605.411	n/a	n/a	n/a	n/a	0.8992	1.744	3.487	65.364	n/a	n/a	n/a		High
cyt-c_nep2	1500.00s	ELN98675_05_16_cyt_c_nep2_1500_20221111_213519	P00004	55	65	NKGITWKEETL	H	2	8.83	8.71-8.95	11	45	44-48	0.014	-0.001	1.30E+05	661.874	n/a	n/a	n/a	n/a	661.865	n/a	n/a	n/a	n/a	0.8816	1.619	3.238	55.065	n/a	n/a	n/a		High
cyt-c_nep2	1500.00s	ELN98675_05_16_cyt_c_nep2_1500_20221111_213519	P00004	57	65	GITWKEETL	H	2	9.85	9.77-9.91	7	29	30-33	0.018	0	1.09E+04	540.4	n/a	n/a	n/a	n/a	540.39	n/a	n/a	n/a	n/a	0.8722	1.282	2.563	53.496	n/a	n/a	n/a		Medium
cyt-c_nep2	1500.00s	ELN98675_05_16_cyt_c_nep2_1500_20221111_213519	P00004	65	81	LMEYLENPKKYIPGTKM	H	3	9.29	9.16-9.29	6	37	34-41	0.027	-0.002	1.77E+03	687.422	n/a	n/a	n/a	n/a	687.412	n/a	n/a	n/a	n/a	0.8396	1.249	3.747	42.494	n/a	n/a	n/a		Medium
cyt-c_nep2	1500.00s	ELN98675_05_16_cyt_c_nep2_1500_20221111_213519	P00004	65	83	LMEYLENPKKYIPGTKMIF	H	3	11.45	11.35-11.48	6	46	46-50	0.033	-0.001	710	774.541	n/a	n/a	n/a	n/a	774.55	n/a	n/a	n/a	n/a	0.8394	1.61	4.83	46.431	n/a	n/a	n/a		Medium
cyt-c_nep2	1500.00s	ELN98675_05_16_cyt_c_nep2_1500_20221111_213519	P00004	66	71	MEYLEN	H	1	7.42	7.32-7.49	8	99	96-101	0.014	-0.001	1.51E+05	799.105	n/a	n/a	n/a	n/a	799.12	n/a	n/a	n/a	n/a	0.8617	0.238	0.238	10.19	n/a	n/a	n/a		High
cyt-c_nep2	1500.00s	ELN98675_05_16_cyt_c_nep2_1500_20221111_213519	P00004	66	74	MEYLENPKK	H	2	6.18	6.06-6.21	7	31	28-35	0.021	-0.001	3.93E+03	577.387	n/a	n/a	n/a	n/a	577.296	n/a	n/a	n/a	n/a	0.7725	0.621	1.241	34.26	n/a	n/a	n/a		Medium
cyt-c_nep2	1500.00s	ELN98675_05_16_cyt_c_nep2_1500_20221111_213519	P00004	66	81	MEYLENPKKYIPGTKM	H	3	8.43	8.18-8.50	14	32	29-34	0.015	-0.002	8.86E+04	649.51	n/a	n/a	n/a	n/a	649.518	n/a	n/a	n/a	n/a	0.8936	1.074	3.223	40.201	n/a	n/a	n/a		High
cyt-c_nep2	1500.00s	ELN98675_05_16_cyt_c_nep2_1500_20221111_213519	P00004	66	83	MEYLENPKKYIPGTKMIF	H	3	10.85	10.78-10.87	5	41	38-43	0.016	-0.001	3.71E+04	736.806	n/a	n/a	n/a	n/a	736.807	n/a	n/a	n/a	n/a	0.8833	1.586	4.757	49.61	n/a	n/a	n/a		Medium
cyt-c_nep2	1500.00s	ELN98675_05_16_cyt_c_nep2_1500_20221111_213519	P00004	68	74	YLENPKK	H	2	4.72	4.60-4.70	5	18	15-20	0.014	-0.001	6.81E+03	447.09	n/a	n/a	n/a	n/a	447.092	n/a	n/a	n/a	n/a	0.8494	0.572	1.145	45.679	n/a	n/a	n/a		Medium
cyt-c_nep2	1500.00s	ELN98675_05_16_cyt_c_nep2_1500_20221111_213519	P00004	68	81	YLENPKKYIPGTKM	H	2	7.36	7.27-7.44	8	63	60-67	0.024	-0.002	1.78E+04	843.54	n/a	n/a	n/a	n/a	843.53	n/a	n/a	n/a	n/a	0.8818	1.524	3.049	46.588	n/a	n/a	n/a		High
cyt-c_nep2	1500.00s	ELN98675_05_16_cyt_c_nep2_1500_20221111_213519	P00004	68	81	YLENPKKYIPGTKM	H	3	7.36	7.19-7.49	13	23	20-26	0.016	-0.002	3.31E+04	562.718	n/a	n/a	n/a	n/a	562.703	n/a	n/a	n/a	n/a	0.886	1.03	3.09	46.588	n/a	n/a	n/a		High
cyt-c_nep2	1500.00s	ELN98675_05_16_cyt_c_nep2_1500_20221111_213519	P00004	68	82	YLENPKKYIPGTKMI	H	3	8.45	8.33-8.50	8	27	27-32	0.023	-0.002	685	600.831	n/a	n/a	n/a	n/a	600.809	n/a	n/a	n/a	n/a	0.7644	1.417	4.25	58.448	n/a	n/a	n/a		Medium
cyt-c_nep2	1500.00s	ELN98675_05_16_cyt_c_nep2_1500_20221111_213519	P00004	68	83	YLENPKKYIPGTKMIF	H	3	10.31	10.12-10.39	12	31	31-35	0.018	-0.001	3.10E+04	649.998	n/a	n/a	n/a	n/a	650.007	n/a	n/a	n/a	n/a	0.897	1.557	4.67	57.133	n/a	n/a	n/a		High
cyt-c_nep2	1500.00s	ELN98675_05_16_cyt_c_nep2_1500_20221111_213519	P00004	68	87	YLENPKKYIPGTKMIFAGIK	H	3	9.73	9.62-9.72	5	56	53-60	0.019	-0.002	2.62E+04	773.906	n/a	n/a	n/a	n/a	773.893	n/a	n/a	n/a	n/a	0.8863	2.289	6.868	61.36	n/a	n/a	n/a		Medium
cyt-c_nep2	1500.00s	ELN98675_05_16_cyt_c_nep2_1500_20221111_213519	P00004	69	80	LENPKKYIPGTK	H	2	5.82	5.71-5.88	8	49	48-53	0.03	-0.002	3.23E+03	696.123	n/a	n/a	n/a	n/a	696.085	n/a	n/a	n/a	n/a	0.8829	1.264	2.529	48.729	n/a	n/a	n/a		High
cyt-c_nep2	1500.00s	ELN98675_05_16_cyt_c_nep2_1500_20221111_213519	P00004	69	81	LENPKKYIPGTKM	H	2	6.75	6.62-6.79	8	52	49-54	0.019	-0.002	2.10E+04	761.88	n/a	n/a	n/a	n/a	761.886	n/a	n/a	n/a	n/a	0.8915	1.467	2.934	50.178	n/a	n/a	n/a		High
cyt-c_nep2	1500.00s	ELN98675_05_16_cyt_c_nep2_1500_20221111_213519	P00004	69	83	LENPKKYIPGTKMIF	H	2	9.93	9.82-9.94	6	65	62-67	0.02	-0.001	1.28E+04	892.87	n/a	n/a	n/a	n/a	892.882	n/a	n/a	n/a	n/a	0.8632	2.297	4.594	61.747	n/a	n/a	n/a		Medium
cyt-c_nep2	1500.00s	ELN98675_05_16_cyt_c_nep2_1500_20221111_213519	P00004	69	83	LENPKKYIPGTKMIF	H	3	9.93	9.72-10.05	13	27	24-30	0.015	-0.001	6.81E+04	595.578	n/a	n/a	n/a	n/a	595.581	n/a	n/a	n/a	n/a	0.8949	1.522	4.565	60.673	n/a	n/a	n/a		High
cyt-c_nep2	1500.00s	ELN98675_05_16_cyt_c_nep2_1500_20221111_213519	P00004	69	87	LENPKKYIPGTKMIFAGIK	H	3	9.39	9.24-9.41	8	50	47-54	0.018	-0.001	4.70E+04	719.465	n/a	n/a	n/a	n/a	719.464	n/a	n/a	n/a	n/a	0.8818	2.252	6.756	63.723	n/a	n/a	n/a		High
cyt-c_nep2	1500.00s	ELN98675_05_16_cyt_c_nep2_1500_20221111_213519	P00004	72	80	PKKYIPGTK	H	2	4.71	4.60-4.70	5	28	25-32	0.021	-0.001	3.73E+03	517.618	n/a	n/a	n/a	n/a	517.524	n/a	n/a	n/a	n/a	0.8475	0.891	1.782	44.999	n/a	n/a	n/a		Medium
cyt-c_nep2	1500.00s	ELN98675_05_16_cyt_c_nep2_1500_20221111_213519	P00004	72	81	PKKYIPGTKM	H	2	5.63	5.56-5.66	5	34	31-36	0.015	-0.001	2.53E+04	583.364	n/a	n/a	n/a	n/a	583.384	n/a	n/a	n/a	n/a	0.8888	1.153	2.306	49.829	n/a	n/a	n/a		Medium
cyt-c_nep2	1500.00s	ELN98675_05_16_cyt_c_nep2_1500_20221111_213519	P00004	72	83	PKKYIPGTKMIF	H	2	9.51	9.39-9.48	5	48	45-51	0.015	-0.001	5.47E+04	714.307	n/a	n/a	n/a	n/a	714.325	n/a	n/a	n/a	n/a	0.8862	1.928	3.856	60.467	n/a	n/a	n/a		Medium
cyt-c_nep2	1500.00s	ELN98675_05_16_cyt_c_nep2_1500_20221111_213519	P00004	72	87	PKKYIPGTKMIFAGIK	H	3	8.94	8.81-8.98	8	34	31-36	0.022	-0.002	8.72E+03	600.254	n/a	n/a	n/a	n/a	600.261	n/a	n/a	n/a	n/a	0.8998	1.84	5.52	65.927	n/a	n/a	n/a		Medium
cyt-c_nep2	1500.00s	ELN98675_05_16_cyt_c_nep2_1500_20221111_213519	P00004	72	89	PKKYIPGTKMIFAGIKKK	H	3	7.43	7.27-7.44	8	47	44-51	0.023	-0.003	1.27E+04	685.89	n/a	n/a	n/a	n/a	685.883	n/a	n/a	n/a	n/a	0.9075	2.014	6.042	67.58	n/a	n/a	n/a		High
cyt-c_nep2	1500.00s	ELN98675_05_16_cyt_c_nep2_1500_20221111_213519	P00004	75	81	YIPGTKM	H	1	6.87	6.79-6.89	5	104	101-108	0.035	-0.001	2.11E+03	811.963	n/a	n/a	n/a	n/a	811.977	n/a	n/a	n/a	n/a	0.8753	1.982	1.982	69.442	n/a	n/a	n/a		High
cyt-c_nep2	1500.00s	ELN98675_05_16_cyt_c_nep2_1500_20221111_213519	P00004	75	83	YIPGTKMIF	H	2	11.51	11.38-11.64	10	29	26-33	0.015	-0.001	4.76E+04	537.353	n/a	n/a	n/a	n/a	537.388	n/a	n/a	n/a	n/a	0.8879	1.721	3.443	80.039	n/a	n/a	n/a		High
cyt-c_nep2	1500.00s	ELN98675_05_16_cyt_c_nep2_1500_20221111_213519	P00004	75	87	YIPGTKMIFAGIK	H	2	10.57	10.42-10.55	5	57	54-61	0.035	-0.002	974	723.282	n/a	n/a	n/a	n/a	723.335	n/a	n/a	n/a	n/a	0.8636	2.938	5.876	80.334	n/a	n/a	n/a		Medium
cyt-c_nep2	1500.00s	ELN98675_05_16_cyt_c_nep2_1500_20221111_213519	P00004	75	89	YIPGTKMIFAGIKKK	H	3	8.71	8.59-8.71	6	30	31-32	0.025	-0.001	1.00E+03	568.108	n/a	n/a	n/a	n/a	568.142	n/a	n/a	n/a	n/a	0.829	2.093	6.279	79.426	n/a	n/a	n/a		Medium
cyt-c_nep2	1500.00s	ELN98675_05_16_cyt_c_nep2_1500_20221111_213519	P00004	81	89	MIFAGIKKK	H	2	7.12	6.99-7.12	5	31	32-34	0.025	-0.001	497	520.208	n/a	n/a	n/a	n/a	520.195	n/a	n/a	n/a	n/a	0.8388	1.513	3.025	79.837	n/a	n/a	n/a		Medium
cyt-c_nep2	1500.00s	ELN98675_05_16_cyt_c_nep2_1500_20221111_213519	P00004	82	87	IFAGIK	H	1	7.78	7.67-7.85	8	80	77-84	0.018	-0.001	3.03E+04	650.674	n/a	n/a	n/a	n/a	650.703	n/a	n/a	n/a	n/a	0.8908	1.889	1.889	70.615	n/a	n/a	n/a		High
cyt-c_nep2	1500.00s	ELN98675_05_16_cyt_c_nep2_1500_20221111_213519	P00004	82	89	IFAGIKKK	H	2	5.46	5.32-5.61	11	24	21-26	0.012	-0.001	6.90E+04	454.254	n/a	n/a	n/a	n/a	454.259	n/a	n/a	n/a	n/a	0.9007	1.176	2.352	76.586	n/a	n/a	n/a		High
cyt-c_nep2	1500.00s	ELN98675_05_16_cyt_c_nep2_1500_20221111_213519	P00004	82	94	IFAGIKKKTERED	H	2	6.86	6.71-6.86	7	27	27-31	0.036	-0.002	408	770.353	n/a	n/a	n/a	n/a	770.394	n/a	n/a	n/a	n/a	0.8242	2.007	4.015	60.31	n/a	n/a	n/a		Medium
cyt-c_nep2	1500.00s	ELN98675_05_16_cyt_c_nep2_1500_20221111_213519	P00004	82	95	IFAGIKKKTEREDL	H	3	6.85	6.69-6.91	10	25	22-29	0.012	-0.002	1.21E+05	551.737	n/a	n/a	n/a	n/a	551.758	n/a	n/a	n/a	n/a	0.8603	1.446	4.337	60.816	n/a	n/a	n/a		High
cyt-c_nep2	1500.00s	ELN98675_05_16_cyt_c_nep2_1500_20221111_213519	P00004	82	97	IFAGIKKKTEREDLIA	H	3	7.71	7.60-7.80	9	32	29-34	0.02	-0.002	1.15E+04	613.189	n/a	n/a	n/a	n/a	613.194	n/a	n/a	n/a	n/a	0.8896	1.47	4.409	51.732	n/a	n/a	n/a		Medium
cyt-c_nep2	1500.00s	ELN98675_05_16_cyt_c_nep2_1500_20221111_213519	P00004	82	98	IFAGIKKKTEREDLIAY	H	3	8.63	8.50-8.66	6	38	35-40	0.018	-0.002	1.44E+04	667.592	n/a	n/a	n/a	n/a	667.591	n/a	n/a	n/a	n/a	0.8709	1.475	4.425	48.62	n/a	n/a	n/a		Medium
cyt-c_nep2	1500.00s	ELN98675_05_16_cyt_c_nep2_1500_20221111_213519	P00004	82	100	IFAGIKKKTEREDLIAYLK	H	3	9.45	9.39-9.54	6	44	41-46	0.024	-0.002	4.49E+03	747.973	n/a	n/a	n/a	n/a	747.964	n/a	n/a	n/a	n/a	0.8525	1.405	4.215	39.502	n/a	n/a	n/a		High
cyt-c_nep2	1500.00s	ELN98675_05_16_cyt_c_nep2_1500_20221111_213519	P00004	84	95	AGIKKKTEREDL	H	2	5.1	4.94-5.15	8	49	48-52	0.02	-0.001	2.42E+04	696.344	n/a	n/a	n/a	n/a	696.345	n/a	n/a	n/a	n/a	0.8946	1.546	3.092	53.097	n/a	n/a	n/a		High
cyt-c_nep2	1500.00s	ELN98675_05_16_cyt_c_nep2_1500_20221111_213519	P00004	84	97	AGIKKKTEREDLIA	H	2	6.23	6.11-6.21	5	58	58-62	0.033	-0.001	2.42E+03	788.464	n/a	n/a	n/a	n/a	788.432	n/a	n/a	n/a	n/a	0.8559	1.515	3.029	43.933	n/a	n/a	n/a		Medium
cyt-c_nep2	1500.00s	ELN98675_05_16_cyt_c_nep2_1500_20221111_213519	P00004	84	98	AGIKKKTEREDLIAY	H	3	7.62	7.49-7.67	7	26	23-29	0.021	-0.002	4.15E+03	580.409	n/a	n/a	n/a	n/a	580.385	n/a	n/a	n/a	n/a	0.8603	1.047	3.14	40.901	n/a	n/a	n/a		High
cyt-c_nep2	1500.00s	ELN98675_05_16_cyt_c_nep2_1500_20221111_213519	P00004	88	95	KKTEREDL	H	2	5.12	4.97-5.18	8	26	26-30	0.011	-0.001	1.22E+05	510.638	n/a	n/a	n/a	n/a	510.651	n/a	n/a	n/a	n/a	0.8719	0.582	1.163	37.109	n/a	n/a	n/a		High
cyt-c_nep2	1500.00s	ELN98675_05_16_cyt_c_nep2_1500_20221111_213519	P00004	88	97	KKTEREDLIA	H	2	6.38	6.28-6.41	6	34	31-36	0.017	-0.001	1.47E+04	602.772	n/a	n/a	n/a	n/a	602.76	n/a	n/a	n/a	n/a	0.897	0.573	1.145	26.408	n/a	n/a	n/a		Medium
cyt-c_nep2	1500.00s	ELN98675_05_16_cyt_c_nep2_1500_20221111_213519	P00004	88	98	KKTEREDLIAY	H	2	7.87	7.75-7.90	7	43	43-47	0.024	-0.001	9.07E+03	684.393	n/a	n/a	n/a	n/a	684.373	n/a	n/a	n/a	n/a	0.8845	0.599	1.197	23.953	n/a	n/a	n/a		Medium
cyt-c_nep2	1500.00s	ELN98675_05_16_cyt_c_nep2_1500_20221111_213519	P00004	88	100	KKTEREDLIAYLK	H	3	9.11	8.98-9.14	6	27	24-29	0.018	-0.001	6.93E+03	537.013	n/a	n/a	n/a	n/a	536.998	n/a	n/a	n/a	n/a	0.8824	0.369	1.108	16.763	n/a	n/a	n/a		High
cyt-c_nep2	1500.00s	ELN98675_05_16_cyt_c_nep2_1500_20221111_213519	P00004	88	101	KKTEREDLIAYLKK	H	3	8.21	8.08-8.28	9	26	23-28	0.019	-0.001	1.33E+04	579.769	n/a	n/a	n/a	n/a	579.747	n/a	n/a	n/a	n/a	0.8898	0.394	1.182	15.965	n/a	n/a	n/a		High
cyt-c_nep2	1500.00s	ELN98675_05_16_cyt_c_nep2_1500_20221111_213519	P00004	88	105	KKTEREDLIAYLKKATNE	H	3	9.81	9.72-9.89	8	44	41-46	0.016	-0.001	5.61E+04	718.722	n/a	n/a	n/a	n/a	718.714	n/a	n/a	n/a	n/a	0.87	0.895	2.684	25.84	n/a	n/a	n/a		High
cyt-c_nep2	1500.00s	ELN98675_05_16_cyt_c_nep2_1500_20221111_213519	P00004	90	95	TEREDL	H	1	5.77	5.66-5.85	9	88	85-91	0.016	-0.001	1.20E+05	762.982	n/a	n/a	n/a	n/a	762.956	n/a	n/a	n/a	n/a	0.9047	0.17	0.17	7.607	n/a	n/a	n/a		High
cyt-c_nep2	1500.00s	ELN98675_05_16_cyt_c_nep2_1500_20221111_213519	P00004	90	97	TEREDLIA	H	2	7.34	7.24-7.42	8	22	19-25	0.014	-0.001	2.25E+04	474.153	n/a	n/a	n/a	n/a	474.125	n/a	n/a	n/a	n/a	0.881	0.11	0.22	6.569	n/a	n/a	n/a		High
cyt-c_nep2	1500.00s	ELN98675_05_16_cyt_c_nep2_1500_20221111_213519	P00004	90	98	TEREDLIAY	H	2	8.94	8.88-8.98	5	30	31-32	0.02	-0.001	3.63E+03	555.777	n/a	n/a	n/a	n/a	555.721	n/a	n/a	n/a	n/a	0.8552	0.119	0.239	5.812	n/a	n/a	n/a		Medium
cyt-c_nep2	1500.00s	ELN98675_05_16_cyt_c_nep2_1500_20221111_213519	P00004	90	100	TEREDLIAYLK	H	2	10.11	10.05-10.15	5	49	49-53	0.029	-0.001	2.52E+03	676.48	n/a	n/a	n/a	n/a	676.465	n/a	n/a	n/a	n/a	0.9004	0.198	0.396	6.484	n/a	n/a	n/a		High
cyt-c_nep2	1500.00s	ELN98675_05_16_cyt_c_nep2_1500_20221111_213519	P00004	90	101	TEREDLIAYLKK	H	3	8.96	8.86-8.98	6	20	17-23	0.021	-0.001	3.50E+03	494.102	n/a	n/a	n/a	n/a	494.093	n/a	n/a	n/a	n/a	0.8981	0.188	0.565	8.485	n/a	n/a	n/a		High
cyt-c_nep2	1500.00s	ELN98675_05_16_cyt_c_nep2_1500_20221111_213519	P00004	90	105	TEREDLIAYLKKATNE	H	3	10.6	10.55-10.65	5	35	32-37	0.019	-0.002	7.70E+03	633.043	n/a	n/a	n/a	n/a	633.023	n/a	n/a	n/a	n/a	0.8912	0.652	1.955	20.008	n/a	n/a	n/a		Medium
cyt-c_nep2	1500.00s	ELN98675_05_16_cyt_c_nep2_1500_20221111_213519	P00004	95	100	LIAYLK	H	1	8.32	8.23-8.38	7	96	93-100	0.033	-0.001	1.55E+03	721.073	n/a	n/a	n/a	n/a	721.009	n/a	n/a	n/a	n/a	0.8438	0.089	0.089	3.123	n/a	n/a	n/a		Medium
cyt-c_nep2	1500.00s	ELN98675_05_16_cyt_c_nep2_1500_20221111_213519	P00004	96	101	IAYLKK	H	1	5.35	5.23-5.42	9	97	94-99	0.018	-0.001	1.01E+05	736.141	n/a	n/a	n/a	n/a	736.105	n/a	n/a	n/a	n/a	0.8773	0.17	0.17	5.749	n/a	n/a	n/a		High
cyt-c_nep2	1500.00s	ELN98675_05_16_cyt_c_nep2_1500_20221111_213519	P00004	96	105	IAYLKKATNE	H	2	5.57	5.35-5.66	12	35	32-39	0.016	-0.002	3.50E+05	577.057	n/a	n/a	n/a	n/a	577.053	n/a	n/a	n/a	n/a	0.8248	0.882	1.765	31.261	n/a	n/a	n/a		Medium
cyt-c_nep2	1500.00s	ELN98675_05_16_cyt_c_nep2_1500_20221111_213519	P00004	98	105	YLKKATNE	H	2	4.37	4.22-4.41	9	23	25-29	0.015	-0.001	3.85E+04	484.846	n/a	n/a	n/a	n/a	484.827	n/a	n/a	n/a	n/a	0.8918	0.774	1.549	39.787	n/a	n/a	n/a		Medium
cyt-c_nep2	15000.00s	ELN98675_05_17_cyt_c_nep2_15000_20221111_224941	P00004	20	36	TVEKGGKHKTGPNLHGL	H	3	6.29	6.14-6.41	12	27	24-29	0.017	0.002	2.58E+04	593.157	n/a	n/a	n/a	n/a	593.154	n/a	n/a	n/a	n/a	0.9008	1.145	3.435	62.221	n/a	n/a	n/a		High
cyt-c_nep2	15000.00s	ELN98675_05_17_cyt_c_nep2_15000_20221111_224941	P00004	22	36	EKGGKHKTGPNLHGL	H	3	6.3	6.19-6.48	13	19	16-21	0.02	0.002	5.95E+03	525.983	n/a	n/a	n/a	n/a	525.949	n/a	n/a	n/a	n/a	0.8294	0.685	2.054	49.917	n/a	n/a	n/a		Medium
cyt-c_nep2	15000.00s	ELN98675_05_17_cyt_c_nep2_15000_20221111_224941	P00004	24	36	GGKHKTGPNLHGL	H	2	6.52	6.41-6.57	6	42	39-46	0.018	0.002	1.37E+04	659.718	n/a	n/a	n/a	n/a	659.681	n/a	n/a	n/a	n/a	0.8466	0.932	1.865	47.036	n/a	n/a	n/a		Medium
cyt-c_nep2	15000.00s	ELN98675_05_17_cyt_c_nep2_15000_20221111_224941	P00004	24	36	GGKHKTGPNLHGL	H	3	6.52	6.38-6.59	8	16	13-19	0.013	0.001	2.07E+04	440.129	n/a	n/a	n/a	n/a	440.114	n/a	n/a	n/a	n/a	0.8767	0.612	1.836	47.959	n/a	n/a	n/a		High
cyt-c_nep2	15000.00s	ELN98675_05_17_cyt_c_nep2_15000_20221111_224941	P00004	27	36	HKTGPNLHGL	H	2	6.81	6.71-6.81	5	29	26-32	0.02	0.002	6.97E+03	538.388	n/a	n/a	n/a	n/a	538.355	n/a	n/a	n/a	n/a	0.8741	0.743	1.487	43.344	n/a	n/a	n/a		Medium
cyt-c_nep2	15000.00s	ELN98675_05_17_cyt_c_nep2_15000_20221111_224941	P00004	29	36	TGPNLHGL	H	2	8.07	7.95-8.13	7	15	Dec-17	0.013	0.002	1.35E+04	405.617	n/a	n/a	n/a	n/a	405.599	n/a	n/a	n/a	n/a	0.9051	0.644	1.289	44.616	n/a	n/a	n/a		High
cyt-c_nep2	15000.00s	ELN98675_05_17_cyt_c_nep2_15000_20221111_224941	P00004	37	49	FGRKTGQAPGFTY	H	2	8.33	8.20-8.33	6	46	46-50	0.027	0.002	4.83E+03	718.599	n/a	n/a	n/a	n/a	718.626	n/a	n/a	n/a	n/a	0.8795	2.828	5.656	89.115	n/a	n/a	n/a		Medium
cyt-c_nep2	15000.00s	ELN98675_05_17_cyt_c_nep2_15000_20221111_224941	P00004	37	54	FGRKTGQAPGFTYTDANK	H	3	6.53	6.41-6.54	5	30	27-34	0.025	0.002	3.23E+03	656.912	n/a	n/a	n/a	n/a	656.91	n/a	n/a	n/a	n/a	0.8416	2.861	8.583	89.949	n/a	n/a	n/a		Medium
cyt-c_nep2	15000.00s	ELN98675_05_17_cyt_c_nep2_15000_20221111_224941	P00004	41	49	TGQAPGFTY	H	1	8.49	8.40-8.56	6	118	115-120	0.033	0.003	6.29E+03	945.106	n/a	n/a	n/a	n/a	945.127	n/a	n/a	n/a	n/a	0.8654	3.123	3.123	90.255	n/a	n/a	n/a		High
cyt-c_nep2	15000.00s	ELN98675_05_17_cyt_c_nep2_15000_20221111_224941	P00004	41	51	TGQAPGFTYTD	H	2	7.47	7.37-7.49	6	30	27-32	0.018	0.002	5.35E+03	581.651	n/a	n/a	n/a	n/a	581.652	n/a	n/a	n/a	n/a	0.8517	2.051	4.102	90.026	n/a	n/a	n/a		High
cyt-c_nep2	15000.00s	ELN98675_05_17_cyt_c_nep2_15000_20221111_224941	P00004	41	54	TGQAPGFTYTDANK	H	2	6.49	6.36-6.59	9	47	44-51	0.019	0.003	5.07E+04	739.307	n/a	n/a	n/a	n/a	739.366	n/a	n/a	n/a	n/a	0.8765	3.087	6.175	93.688	n/a	n/a	n/a		High
cyt-c_nep2	15000.00s	ELN98675_05_17_cyt_c_nep2_15000_20221111_224941	P00004	41	56	TGQAPGFTYTDANKNK	H	2	5.96	5.83-5.98	7	77	74-81	0.034	0.003	2.80E+03	861.025	n/a	n/a	n/a	n/a	861.053	n/a	n/a	n/a	n/a	0.8507	3.637	7.274	92.383	n/a	n/a	n/a		High
cyt-c_nep2	15000.00s	ELN98675_05_17_cyt_c_nep2_15000_20221111_224941	P00004	49	65	YTDANKNKGITWKEETL	H	3	8.78	8.68-8.81	6	32	29-34	0.028	0.002	315	674.133	n/a	n/a	n/a	n/a	674.17	n/a	n/a	n/a	n/a	0.6872	2.764	8.292	75.004	n/a	n/a	n/a		Medium
cyt-c_nep2	15000.00s	ELN98675_05_17_cyt_c_nep2_15000_20221111_224941	P00004	50	62	TDANKNKGITWKE	H	2	6.45	6.33-6.48	7	51	50-54	0.03	0.003	3.26E+03	755.84	n/a	n/a	n/a	n/a	755.871	n/a	n/a	n/a	n/a	0.8731	2.54	5.08	76.544	n/a	n/a	n/a		Medium
cyt-c_nep2	15000.00s	ELN98675_05_17_cyt_c_nep2_15000_20221111_224941	P00004	50	63	TDANKNKGITWKEE	H	3	6.35	6.28-6.38	5	24	21-29	0.023	0.001	1.77E+03	547.329	n/a	n/a	n/a	n/a	547.338	n/a	n/a	n/a	n/a	0.8463	1.743	5.23	76.625	n/a	n/a	n/a		Medium
cyt-c_nep2	15000.00s	ELN98675_05_17_cyt_c_nep2_15000_20221111_224941	P00004	50	64	TDANKNKGITWKEET	H	3	6.35	6.28-6.38	5	28	25-30	0.027	0.001	1.04E+03	581.429	n/a	n/a	n/a	n/a	581.45	n/a	n/a	n/a	n/a	0.835	2.154	6.463	80.97	n/a	n/a	n/a		Medium
cyt-c_nep2	15000.00s	ELN98675_05_17_cyt_c_nep2_15000_20221111_224941	P00004	50	65	TDANKNKGITWKEETL	H	3	8.29	8.15-8.35	9	32	29-34	0.017	0.002	3.54E+04	619.022	n/a	n/a	n/a	n/a	619.038	n/a	n/a	n/a	n/a	0.8849	2.023	6.07	71.266	n/a	n/a	n/a		High
cyt-c_nep2	15000.00s	ELN98675_05_17_cyt_c_nep2_15000_20221111_224941	P00004	52	65	ANKNKGITWKEETL	H	3	8.26	8.15-8.33	8	25	22-29	0.018	0.001	1.42E+04	546.628	n/a	n/a	n/a	n/a	546.626	n/a	n/a	n/a	n/a	0.8789	1.676	5.027	67.904	n/a	n/a	n/a		High
cyt-c_nep2	15000.00s	ELN98675_05_17_cyt_c_nep2_15000_20221111_224941	P00004	53	65	NKNKGITWKEETL	H	3	8.28	8.18-8.30	6	26	23-28	0.022	0.001	793	522.789	n/a	n/a	n/a	n/a	522.743	n/a	n/a	n/a	n/a	0.8021	1.484	4.453	65.023	n/a	n/a	n/a		Medium
cyt-c_nep2	15000.00s	ELN98675_05_17_cyt_c_nep2_15000_20221111_224941	P00004	55	62	NKGITWKE	H	2	6.96	6.84-6.99	7	22	19-24	0.013	0.002	3.07E+04	489.854	n/a	n/a	n/a	n/a	489.875	n/a	n/a	n/a	n/a	0.8726	1.317	2.634	63.628	n/a	n/a	n/a		High
cyt-c_nep2	15000.00s	ELN98675_05_17_cyt_c_nep2_15000_20221111_224941	P00004	55	63	NKGITWKEE	H	2	6.82	6.69-6.79	5	29	26-32	0.014	0.002	6.95E+03	554.607	n/a	n/a	n/a	n/a	554.575	n/a	n/a	n/a	n/a	0.7049	1.46	2.919	65.518	n/a	n/a	n/a		Medium
cyt-c_nep2	15000.00s	ELN98675_05_17_cyt_c_nep2_15000_20221111_224941	P00004	55	64	NKGITWKEET	H	2	6.78	6.54-6.71	8	35	38-38	0.02	0.003	682	605.592	n/a	n/a	n/a	n/a	605.606	n/a	n/a	n/a	n/a	0.7691	1.939	3.877	72.677	n/a	n/a	n/a		Medium
cyt-c_nep2	15000.00s	ELN98675_05_17_cyt_c_nep2_15000_20221111_224941	P00004	55	65	NKGITWKEETL	H	2	8.83	8.71-8.90	9	45	44-48	0.016	0.002	1.18E+05	662.029	n/a	n/a	n/a	n/a	662.043	n/a	n/a	n/a	n/a	0.8789	1.797	3.594	61.105	n/a	n/a	n/a		High
cyt-c_nep2	15000.00s	ELN98675_05_17_cyt_c_nep2_15000_20221111_224941	P00004	57	65	GITWKEETL	H	2	9.85	9.77-9.89	6	29	30-33	0.018	0.002	7.97E+03	540.47	n/a	n/a	n/a	n/a	540.459	n/a	n/a	n/a	n/a	0.8629	1.351	2.701	56.381	n/a	n/a	n/a		Medium
cyt-c_nep2	15000.00s	ELN98675_05_17_cyt_c_nep2_15000_20221111_224941	P00004	65	81	LMEYLENPKKYIPGTKM	H	3	9.29	9.19-9.31	6	37	34-41	0.025	0.002	1.77E+03	687.801	n/a	n/a	n/a	n/a	687.761	n/a	n/a	n/a	n/a	0.8213	1.598	4.794	54.373	n/a	n/a	n/a		Medium
cyt-c_nep2	15000.00s	ELN98675_05_17_cyt_c_nep2_15000_20221111_224941	P00004	65	83	LMEYLENPKKYIPGTKMIF	H	3	11.45	11.35-11.48	6	46	46-50	0.029	0.002	649	775.038	n/a	n/a	n/a	n/a	774.974	n/a	n/a	n/a	n/a	0.779	2.034	6.101	58.647	n/a	n/a	n/a		Medium
cyt-c_nep2	15000.00s	ELN98675_05_17_cyt_c_nep2_15000_20221111_224941	P00004	66	71	MEYLEN	H	1	7.42	7.32-7.49	8	99	96-101	0.017	0.004	7.92E+04	799.342	n/a	n/a	n/a	n/a	799.365	n/a	n/a	n/a	n/a	0.8736	0.483	0.483	20.645	n/a	n/a	n/a		High
cyt-c_nep2	15000.00s	ELN98675_05_17_cyt_c_nep2_15000_20221111_224941	P00004	66	74	MEYLENPKK	H	2	6.18	6.04-6.16	6	31	28-35	0.02	0.002	1.81E+03	577.73	n/a	n/a	n/a	n/a	577.592	n/a	n/a	n/a	n/a	0.7041	0.917	1.834	50.604	n/a	n/a	n/a		Medium
cyt-c_nep2	15000.00s	ELN98675_05_17_cyt_c_nep2_15000_20221111_224941	P00004	66	81	MEYLENPKKYIPGTKM	H	3	8.43	8.08-8.40	14	32	29-34	0.014	0.002	5.65E+04	649.912	n/a	n/a	n/a	n/a	649.912	n/a	n/a	n/a	n/a	0.8782	1.468	4.404	54.935	n/a	n/a	n/a		High
cyt-c_nep2	15000.00s	ELN98675_05_17_cyt_c_nep2_15000_20221111_224941	P00004	66	83	MEYLENPKKYIPGTKMIF	H	3	10.85	10.75-10.87	6	41	38-43	0.017	0.002	2.88E+04	737.183	n/a	n/a	n/a	n/a	737.204	n/a	n/a	n/a	n/a	0.8742	1.983	5.95	62.048	n/a	n/a	n/a		Medium
cyt-c_nep2	15000.00s	ELN98675_05_17_cyt_c_nep2_15000_20221111_224941	P00004	68	74	YLENPKK	H	2	4.72	4.57-4.67	5	18	15-20	0.016	0.002	4.99E+03	447.36	n/a	n/a	n/a	n/a	447.373	n/a	n/a	n/a	n/a	0.8905	0.854	1.708	68.154	n/a	n/a	n/a		High
cyt-c_nep2	15000.00s	ELN98675_05_17_cyt_c_nep2_15000_20221111_224941	P00004	68	81	YLENPKKYIPGTKM	H	2	7.36	7.27-7.39	6	63	60-67	0.025	0.003	1.24E+04	844.104	n/a	n/a	n/a	n/a	844.116	n/a	n/a	n/a	n/a	0.8893	2.11	4.22	64.498	n/a	n/a	n/a		High
cyt-c_nep2	15000.00s	ELN98675_05_17_cyt_c_nep2_15000_20221111_224941	P00004	68	81	YLENPKKYIPGTKM	H	3	7.36	7.24-7.47	10	23	20-26	0.018	0.002	2.64E+04	563.084	n/a	n/a	n/a	n/a	563.11	n/a	n/a	n/a	n/a	0.8919	1.438	4.313	65.018	n/a	n/a	n/a		High
cyt-c_nep2	15000.00s	ELN98675_05_17_cyt_c_nep2_15000_20221111_224941	P00004	68	82	YLENPKKYIPGTKMI	H	3	8.45	8.20-8.50	13	27	26-31	0.024	0.001	779	601.086	n/a	n/a	n/a	n/a	601.12	n/a	n/a	n/a	n/a	0.7274	1.727	5.182	71.259	n/a	n/a	n/a		Medium
cyt-c_nep2	15000.00s	ELN98675_05_17_cyt_c_nep2_15000_20221111_224941	P00004	68	83	YLENPKKYIPGTKMIF	H	3	10.31	10.12-10.44	14	31	31-35	0.021	0.002	1.82E+04	650.362	n/a	n/a	n/a	n/a	650.385	n/a	n/a	n/a	n/a	0.8929	1.935	5.806	71.031	n/a	n/a	n/a		High
cyt-c_nep2	15000.00s	ELN98675_05_17_cyt_c_nep2_15000_20221111_224941	P00004	68	87	YLENPKKYIPGTKMIFAGIK	H	3	9.73	9.59-9.74	7	56	53-60	0.02	0.001	2.35E+04	774.438	n/a	n/a	n/a	n/a	774.435	n/a	n/a	n/a	n/a	0.8562	2.831	8.493	75.876	n/a	n/a	n/a		High
cyt-c_nep2	15000.00s	ELN98675_05_17_cyt_c_nep2_15000_20221111_224941	P00004	69	80	LENPKKYIPGTK	H	2	5.82	5.71-5.80	5	49	48-53	0.028	0.002	2.57E+03	696.539	n/a	n/a	n/a	n/a	696.551	n/a	n/a	n/a	n/a	0.8752	1.731	3.462	66.716	n/a	n/a	n/a		Medium
cyt-c_nep2	15000.00s	ELN98675_05_17_cyt_c_nep2_15000_20221111_224941	P00004	69	81	LENPKKYIPGTKM	H	2	6.75	6.62-6.76	7	52	49-54	0.018	0.003	1.80E+04	762.419	n/a	n/a	n/a	n/a	762.452	n/a	n/a	n/a	n/a	0.8662	2.033	4.066	69.547	n/a	n/a	n/a		High
cyt-c_nep2	15000.00s	ELN98675_05_17_cyt_c_nep2_15000_20221111_224941	P00004	69	83	LENPKKYIPGTKMIF	H	2	9.93	9.84-9.94	5	65	62-67	0.02	0.003	9.57E+03	893.394	n/a	n/a	n/a	n/a	893.393	n/a	n/a	n/a	n/a	0.8421	2.808	5.617	75.485	n/a	n/a	n/a		Medium
cyt-c_nep2	15000.00s	ELN98675_05_17_cyt_c_nep2_15000_20221111_224941	P00004	69	83	LENPKKYIPGTKMIF	H	3	9.93	9.72-9.99	12	27	24-30	0.017	0.001	4.36E+04	595.933	n/a	n/a	n/a	n/a	595.956	n/a	n/a	n/a	n/a	0.8901	1.897	5.69	75.627	n/a	n/a	n/a		High
cyt-c_nep2	15000.00s	ELN98675_05_17_cyt_c_nep2_15000_20221111_224941	P00004	69	87	LENPKKYIPGTKMIFAGIK	H	3	9.39	9.26-9.36	5	50	47-54	0.017	0.001	2.56E+04	719.977	n/a	n/a	n/a	n/a	719.989	n/a	n/a	n/a	n/a	0.8576	2.777	8.33	78.569	n/a	n/a	n/a		Medium
cyt-c_nep2	15000.00s	ELN98675_05_17_cyt_c_nep2_15000_20221111_224941	P00004	72	80	PKKYIPGTK	H	2	4.71	4.57-4.70	6	28	25-32	0.021	0.002	4.01E+03	517.947	n/a	n/a	n/a	n/a	517.88	n/a	n/a	n/a	n/a	0.8497	1.247	2.495	63.003	n/a	n/a	n/a		Medium
cyt-c_nep2	15000.00s	ELN98675_05_17_cyt_c_nep2_15000_20221111_224941	P00004	72	81	PKKYIPGTKM	H	2	5.63	5.56-5.66	5	34	31-36	0.016	0.002	1.88E+04	583.769	n/a	n/a	n/a	n/a	583.785	n/a	n/a	n/a	n/a	0.8957	1.554	3.107	67.135	n/a	n/a	n/a		Medium
cyt-c_nep2	15000.00s	ELN98675_05_17_cyt_c_nep2_15000_20221111_224941	P00004	72	83	PKKYIPGTKMIF	H	2	9.51	9.36-9.48	6	48	45-51	0.016	0.002	5.63E+04	714.743	n/a	n/a	n/a	n/a	714.775	n/a	n/a	n/a	n/a	0.879	2.378	4.756	74.582	n/a	n/a	n/a		Medium
cyt-c_nep2	15000.00s	ELN98675_05_17_cyt_c_nep2_15000_20221111_224941	P00004	72	87	PKKYIPGTKMIFAGIK	H	3	8.94	8.81-8.98	8	34	31-36	0.024	0.002	5.09E+03	600.568	n/a	n/a	n/a	n/a	600.598	n/a	n/a	n/a	n/a	0.8822	2.177	6.53	77.987	n/a	n/a	n/a		Medium
cyt-c_nep2	15000.00s	ELN98675_05_17_cyt_c_nep2_15000_20221111_224941	P00004	72	89	PKKYIPGTKMIFAGIKKK	H	3	7.43	7.32-7.42	5	47	44-51	0.025	0.002	5.49E+03	686.214	n/a	n/a	n/a	n/a	686.23	n/a	n/a	n/a	n/a	0.8853	2.361	7.083	79.228	n/a	n/a	n/a		Medium
cyt-c_nep2	15000.00s	ELN98675_05_17_cyt_c_nep2_15000_20221111_224941	P00004	75	81	YIPGTKM	H	1	6.87	6.79-6.89	5	104	101-108	0.038	0.004	2.04E+03	812.417	n/a	n/a	n/a	n/a	812.469	n/a	n/a	n/a	n/a	0.8732	2.474	2.474	86.676	n/a	n/a	n/a		Medium
cyt-c_nep2	15000.00s	ELN98675_05_17_cyt_c_nep2_15000_20221111_224941	P00004	75	83	YIPGTKMIF	H	2	11.51	11.38-11.64	10	29	26-33	0.015	0.002	5.35E+04	537.563	n/a	n/a	n/a	n/a	537.608	n/a	n/a	n/a	n/a	0.8747	1.941	3.883	90.26	n/a	n/a	n/a		High
cyt-c_nep2	15000.00s	ELN98675_05_17_cyt_c_nep2_15000_20221111_224941	P00004	75	87	YIPGTKMIFAGIK	H	2	10.57	10.39-10.49	5	57	54-61	0.031	0.002	688	723.7	n/a	n/a	n/a	n/a	723.735	n/a	n/a	n/a	n/a	0.8147	3.338	6.676	91.269	n/a	n/a	n/a		Medium
cyt-c_nep2	15000.00s	ELN98675_05_17_cyt_c_nep2_15000_20221111_224941	P00004	75	89	YIPGTKMIFAGIKKK	H	3	8.71	8.56-8.81	11	30	31-32	0.023	0.002	643	568.36	n/a	n/a	n/a	n/a	568.378	n/a	n/a	n/a	n/a	0.7729	2.329	6.986	88.371	n/a	n/a	n/a		Medium
cyt-c_nep2	15000.00s	ELN98675_05_17_cyt_c_nep2_15000_20221111_224941	P00004	81	89	MIFAGIKKK	H	2	7.12	7.05-7.14	5	31	32-34	0.027	0.002	521	520.367	n/a	n/a	n/a	n/a	520.332	n/a	n/a	n/a	n/a	0.8142	1.65	3.3	87.083	n/a	n/a	n/a		Medium
cyt-c_nep2	15000.00s	ELN98675_05_17_cyt_c_nep2_15000_20221111_224941	P00004	82	87	IFAGIK	H	1	7.78	7.70-7.82	6	80	77-84	0.018	0.003	2.13E+04	651.038	n/a	n/a	n/a	n/a	651.079	n/a	n/a	n/a	n/a	0.8658	2.265	2.265	84.662	n/a	n/a	n/a		High
cyt-c_nep2	15000.00s	ELN98675_05_17_cyt_c_nep2_15000_20221111_224941	P00004	82	89	IFAGIKKK	H	2	5.46	5.30-5.56	10	24	21-26	0.012	0.001	6.39E+04	454.451	n/a	n/a	n/a	n/a	454.471	n/a	n/a	n/a	n/a	0.8921	1.388	2.776	90.389	n/a	n/a	n/a		High
cyt-c_nep2	15000.00s	ELN98675_05_17_cyt_c_nep2_15000_20221111_224941	P00004	82	94	IFAGIKKKTERED	H	2	6.86	6.74-6.89	7	27	27-31	0.036	0.003	255	770.562	n/a	n/a	n/a	n/a	770.612	n/a	n/a	n/a	n/a	0.7696	2.225	4.45	66.855	n/a	n/a	n/a		Medium
cyt-c_nep2	15000.00s	ELN98675_05_17_cyt_c_nep2_15000_20221111_224941	P00004	82	95	IFAGIKKKTEREDL	H	3	6.85	6.71-6.94	10	25	22-29	0.013	0.002	8.52E+04	551.894	n/a	n/a	n/a	n/a	551.914	n/a	n/a	n/a	n/a	0.8833	1.601	4.803	67.355	n/a	n/a	n/a		High
cyt-c_nep2	15000.00s	ELN98675_05_17_cyt_c_nep2_15000_20221111_224941	P00004	82	97	IFAGIKKKTEREDLIA	H	3	7.71	7.60-7.75	7	32	29-34	0.021	0.002	6.37E+03	613.37	n/a	n/a	n/a	n/a	613.383	n/a	n/a	n/a	n/a	0.8788	1.658	4.973	58.358	n/a	n/a	n/a		High
cyt-c_nep2	15000.00s	ELN98675_05_17_cyt_c_nep2_15000_20221111_224941	P00004	82	98	IFAGIKKKTEREDLIAY	H	3	8.63	8.50-8.66	6	38	35-40	0.022	0.001	7.77E+03	667.747	n/a	n/a	n/a	n/a	667.74	n/a	n/a	n/a	n/a	0.8741	1.624	4.873	53.545	n/a	n/a	n/a		Medium
cyt-c_nep2	15000.00s	ELN98675_05_17_cyt_c_nep2_15000_20221111_224941	P00004	82	100	IFAGIKKKTEREDLIAYLK	H	3	9.45	9.36-9.48	6	44	41-46	0.027	0.001	3.29E+03	748.124	n/a	n/a	n/a	n/a	748.116	n/a	n/a	n/a	n/a	0.8828	1.557	4.671	43.775	n/a	n/a	n/a		Medium
cyt-c_nep2	15000.00s	ELN98675_05_17_cyt_c_nep2_15000_20221111_224941	P00004	84	95	AGIKKKTEREDL	H	2	5.1	4.92-5.13	8	49	48-52	0.019	0.002	2.05E+04	696.572	n/a	n/a	n/a	n/a	696.578	n/a	n/a	n/a	n/a	0.891	1.779	3.558	61.105	n/a	n/a	n/a		High
cyt-c_nep2	15000.00s	ELN98675_05_17_cyt_c_nep2_15000_20221111_224941	P00004	84	97	AGIKKKTEREDLIA	H	2	6.23	6.11-6.21	5	58	58-62	0.033	0.003	2.06E+03	788.678	n/a	n/a	n/a	n/a	788.688	n/a	n/a	n/a	n/a	0.8123	1.771	3.542	51.367	n/a	n/a	n/a		Medium
cyt-c_nep2	15000.00s	ELN98675_05_17_cyt_c_nep2_15000_20221111_224941	P00004	84	98	AGIKKKTEREDLIAY	H	3	7.62	7.49-7.62	5	26	23-29	0.024	0.002	1.85E+03	580.563	n/a	n/a	n/a	n/a	580.553	n/a	n/a	n/a	n/a	0.879	1.215	3.645	47.468	n/a	n/a	n/a		Medium
cyt-c_nep2	15000.00s	ELN98675_05_17_cyt_c_nep2_15000_20221111_224941	P00004	88	95	KKTEREDL	H	2	5.12	4.94-5.13	7	26	26-30	0.014	0.002	6.78E+04	510.677	n/a	n/a	n/a	n/a	510.667	n/a	n/a	n/a	n/a	0.9019	0.598	1.196	38.158	n/a	n/a	n/a		High
cyt-c_nep2	15000.00s	ELN98675_05_17_cyt_c_nep2_15000_20221111_224941	P00004	88	97	KKTEREDLIA	H	2	6.38	6.28-6.41	6	34	31-36	0.019	0.002	9.04E+03	602.806	n/a	n/a	n/a	n/a	602.794	n/a	n/a	n/a	n/a	0.879	0.606	1.213	27.96	n/a	n/a	n/a		Medium
cyt-c_nep2	15000.00s	ELN98675_05_17_cyt_c_nep2_15000_20221111_224941	P00004	88	98	KKTEREDLIAY	H	2	7.87	7.77-7.90	6	43	43-47	0.024	0.003	5.07E+03	684.418	n/a	n/a	n/a	n/a	684.405	n/a	n/a	n/a	n/a	0.8615	0.63	1.261	25.219	n/a	n/a	n/a		High
cyt-c_nep2	15000.00s	ELN98675_05_17_cyt_c_nep2_15000_20221111_224941	P00004	88	100	KKTEREDLIAYLK	H	3	9.11	9.04-9.11	4	27	24-29	0.02	0.002	5.72E+03	537.036	n/a	n/a	n/a	n/a	537.027	n/a	n/a	n/a	n/a	0.8913	0.398	1.194	18.056	n/a	n/a	n/a		Medium
cyt-c_nep2	15000.00s	ELN98675_05_17_cyt_c_nep2_15000_20221111_224941	P00004	88	101	KKTEREDLIAYLKK	H	3	8.21	8.08-8.28	9	26	23-28	0.021	0.002	8.02E+03	579.875	n/a	n/a	n/a	n/a	579.857	n/a	n/a	n/a	n/a	0.903	0.504	1.513	20.442	n/a	n/a	n/a		High
cyt-c_nep2	15000.00s	ELN98675_05_17_cyt_c_nep2_15000_20221111_224941	P00004	88	105	KKTEREDLIAYLKKATNE	H	3	9.81	9.72-9.86	7	44	41-46	0.018	0.002	4.62E+04	719.081	n/a	n/a	n/a	n/a	719.083	n/a	n/a	n/a	n/a	0.8934	1.264	3.792	36.5	n/a	n/a	n/a		Medium
cyt-c_nep2	15000.00s	ELN98675_05_17_cyt_c_nep2_15000_20221111_224941	P00004	90	95	TEREDL	H	1	5.77	5.68-5.80	6	88	85-91	0.015	0.003	9.14E+04	763.025	n/a	n/a	n/a	n/a	763.003	n/a	n/a	n/a	n/a	0.8777	0.217	0.217	9.698	n/a	n/a	n/a		High
cyt-c_nep2	15000.00s	ELN98675_05_17_cyt_c_nep2_15000_20221111_224941	P00004	90	97	TEREDLIA	H	2	7.34	7.24-7.37	6	22	19-25	0.015	0.002	1.81E+04	474.175	n/a	n/a	n/a	n/a	474.146	n/a	n/a	n/a	n/a	0.8978	0.132	0.263	7.846	n/a	n/a	n/a		High
cyt-c_nep2	15000.00s	ELN98675_05_17_cyt_c_nep2_15000_20221111_224941	P00004	90	98	TEREDLIAY	H	2	8.94	8.88-8.98	5	30	31-32	0.021	0.002	2.49E+03	555.817	n/a	n/a	n/a	n/a	555.773	n/a	n/a	n/a	n/a	0.8247	0.171	0.342	8.316	n/a	n/a	n/a		Medium
cyt-c_nep2	15000.00s	ELN98675_05_17_cyt_c_nep2_15000_20221111_224941	P00004	90	100	TEREDLIAYLK	H	2	10.11	10.05-10.15	5	49	49-53	0.024	0.002	2.22E+03	676.53	n/a	n/a	n/a	n/a	676.495	n/a	n/a	n/a	n/a	0.832	0.228	0.456	7.473	n/a	n/a	n/a		Medium
cyt-c_nep2	15000.00s	ELN98675_05_17_cyt_c_nep2_15000_20221111_224941	P00004	90	101	TEREDLIAYLKK	H	3	8.96	8.86-8.98	6	20	17-23	0.022	0.002	3.30E+03	494.172	n/a	n/a	n/a	n/a	494.15	n/a	n/a	n/a	n/a	0.8928	0.246	0.737	11.063	n/a	n/a	n/a		High
cyt-c_nep2	15000.00s	ELN98675_05_17_cyt_c_nep2_15000_20221111_224941	P00004	90	105	TEREDLIAYLKKATNE	H	3	10.6	10.49-10.63	5	35	32-37	0.018	0.001	8.83E+03	633.398	n/a	n/a	n/a	n/a	633.386	n/a	n/a	n/a	n/a	0.8887	1.015	3.046	31.172	n/a	n/a	n/a		Medium
cyt-c_nep2	15000.00s	ELN98675_05_17_cyt_c_nep2_15000_20221111_224941	P00004	95	100	LIAYLK	H	1	8.32	8.23-8.35	6	96	93-100	0.036	0.003	1.15E+03	721.118	n/a	n/a	n/a	n/a	721.048	n/a	n/a	n/a	n/a	0.8654	0.127	0.127	4.495	n/a	n/a	n/a		Medium
cyt-c_nep2	15000.00s	ELN98675_05_17_cyt_c_nep2_15000_20221111_224941	P00004	96	101	IAYLKK	H	1	5.35	5.20-5.42	10	97	94-99	0.016	0.003	5.35E+04	736.366	n/a	n/a	n/a	n/a	736.352	n/a	n/a	n/a	n/a	0.8984	0.417	0.417	14.123	n/a	n/a	n/a		High
cyt-c_nep2	15000.00s	ELN98675_05_17_cyt_c_nep2_15000_20221111_224941	P00004	96	105	IAYLKKATNE	H	2	5.57	5.42-5.66	9	35	32-39	0.013	0.001	3.37E+05	577.546	n/a	n/a	n/a	n/a	577.529	n/a	n/a	n/a	n/a	0.8794	1.358	2.716	48.113	n/a	n/a	n/a		Medium
cyt-c_nep2	15000.00s	ELN98675_05_17_cyt_c_nep2_15000_20221111_224941	P00004	98	105	YLKKATNE	H	2	4.37	4.22-4.36	7	23	25-29	0.015	0.001	2.87E+04	485.313	n/a	n/a	n/a	n/a	485.296	n/a	n/a	n/a	n/a	0.8768	1.243	2.486	63.861	n/a	n/a	n/a		Medium
cyt-c_nep2	15000.00s	ELN98675_05_18_cyt_c_nep2_15000_20221111_231108	P00004	20	36	TVEKGGKHKTGPNLHGL	H	3	6.29	6.09-6.41	14	27	24-29	0.017	0.001	2.05E+04	593.157	n/a	n/a	n/a	n/a	593.142	n/a	n/a	n/a	n/a	0.8894	1.132	3.397	61.542	n/a	n/a	n/a		High
cyt-c_nep2	15000.00s	ELN98675_05_18_cyt_c_nep2_15000_20221111_231108	P00004	22	36	EKGGKHKTGPNLHGL	H	3	6.3	6.21-6.57	14	19	16-21	0.021	0.002	4.22E+03	525.979	n/a	n/a	n/a	n/a	525.946	n/a	n/a	n/a	n/a	0.8491	0.682	2.045	49.713	n/a	n/a	n/a		Medium
cyt-c_nep2	15000.00s	ELN98675_05_18_cyt_c_nep2_15000_20221111_231108	P00004	24	36	GGKHKTGPNLHGL	H	2	6.52	6.38-6.48	5	42	39-46	0.02	0.001	9.72E+03	659.733	n/a	n/a	n/a	n/a	659.707	n/a	n/a	n/a	n/a	0.8642	0.958	1.915	48.306	n/a	n/a	n/a		High
cyt-c_nep2	15000.00s	ELN98675_05_18_cyt_c_nep2_15000_20221111_231108	P00004	24	36	GGKHKTGPNLHGL	H	3	6.52	6.36-6.59	9	16	13-19	0.015	0.001	1.85E+04	440.137	n/a	n/a	n/a	n/a	440.12	n/a	n/a	n/a	n/a	0.9106	0.618	1.854	48.446	n/a	n/a	n/a		High
cyt-c_nep2	15000.00s	ELN98675_05_18_cyt_c_nep2_15000_20221111_231108	P00004	27	36	HKTGPNLHGL	H	2	6.81	6.71-6.81	5	29	26-32	0.019	0.001	6.21E+03	538.421	n/a	n/a	n/a	n/a	538.367	n/a	n/a	n/a	n/a	0.8779	0.756	1.511	44.063	n/a	n/a	n/a		Medium
cyt-c_nep2	15000.00s	ELN98675_05_18_cyt_c_nep2_15000_20221111_231108	P00004	29	36	TGPNLHGL	H	2	8.07	7.95-8.13	7	15	Dec-17	0.013	0.001	1.02E+04	405.628	n/a	n/a	n/a	n/a	405.609	n/a	n/a	n/a	n/a	0.8723	0.654	1.308	45.293	n/a	n/a	n/a		High
cyt-c_nep2	15000.00s	ELN98675_05_18_cyt_c_nep2_15000_20221111_231108	P00004	37	49	FGRKTGQAPGFTY	H	2	8.33	8.20-8.33	6	46	46-50	0.025	0.001	4.80E+03	718.636	n/a	n/a	n/a	n/a	718.664	n/a	n/a	n/a	n/a	0.8481	2.866	5.733	90.32	n/a	n/a	n/a		Medium
cyt-c_nep2	15000.00s	ELN98675_05_18_cyt_c_nep2_15000_20221111_231108	P00004	37	54	FGRKTGQAPGFTYTDANK	H	3	6.53	6.38-6.48	5	30	27-34	0.025	0.001	2.47E+03	656.936	n/a	n/a	n/a	n/a	656.952	n/a	n/a	n/a	n/a	0.8235	2.902	8.706	91.242	n/a	n/a	n/a		Medium
cyt-c_nep2	15000.00s	ELN98675_05_18_cyt_c_nep2_15000_20221111_231108	P00004	41	49	TGQAPGFTY	H	1	8.49	8.38-8.50	6	118	115-120	0.036	0.003	5.99E+03	945.142	n/a	n/a	n/a	n/a	945.186	n/a	n/a	n/a	n/a	0.885	3.182	3.182	91.981	n/a	n/a	n/a		High
cyt-c_nep2	15000.00s	ELN98675_05_18_cyt_c_nep2_15000_20221111_231108	P00004	41	51	TGQAPGFTYTD	H	2	7.47	7.34-7.47	6	30	27-32	0.02	0.001	4.41E+03	581.678	n/a	n/a	n/a	n/a	581.725	n/a	n/a	n/a	n/a	0.8802	2.124	4.248	93.23	n/a	n/a	n/a		High
cyt-c_nep2	15000.00s	ELN98675_05_18_cyt_c_nep2_15000_20221111_231108	P00004	41	54	TGQAPGFTYTDANK	H	2	6.49	6.36-6.59	9	47	44-51	0.018	0.002	4.65E+04	739.323	n/a	n/a	n/a	n/a	739.388	n/a	n/a	n/a	n/a	0.8718	3.11	6.219	94.361	n/a	n/a	n/a		Medium
cyt-c_nep2	15000.00s	ELN98675_05_18_cyt_c_nep2_15000_20221111_231108	P00004	41	56	TGQAPGFTYTDANKNK	H	2	5.96	5.85-5.95	5	77	74-81	0.034	0.002	2.32E+03	861.012	n/a	n/a	n/a	n/a	861.053	n/a	n/a	n/a	n/a	0.8436	3.637	7.274	92.381	n/a	n/a	n/a		Medium
cyt-c_nep2	15000.00s	ELN98675_05_18_cyt_c_nep2_15000_20221111_231108	P00004	49	65	YTDANKNKGITWKEETL	H	3	8.78	8.66-8.76	5	32	29-34	0.026	0.001	278	674.109	n/a	n/a	n/a	n/a	674.186	n/a	n/a	n/a	n/a	0.6985	2.78	8.34	75.443	n/a	n/a	n/a		Medium
cyt-c_nep2	15000.00s	ELN98675_05_18_cyt_c_nep2_15000_20221111_231108	P00004	50	62	TDANKNKGITWKE	H	2	6.45	6.31-6.46	7	51	50-54	0.029	0.002	2.66E+03	755.837	n/a	n/a	n/a	n/a	755.872	n/a	n/a	n/a	n/a	0.8546	2.542	5.084	76.591	n/a	n/a	n/a		Medium
cyt-c_nep2	15000.00s	ELN98675_05_18_cyt_c_nep2_15000_20221111_231108	P00004	50	63	TDANKNKGITWKEE	H	3	6.35	6.23-6.36	6	24	21-29	0.023	0.001	1.73E+03	547.36	n/a	n/a	n/a	n/a	547.347	n/a	n/a	n/a	n/a	0.8464	1.753	5.259	77.045	n/a	n/a	n/a		Medium
cyt-c_nep2	15000.00s	ELN98675_05_18_cyt_c_nep2_15000_20221111_231108	P00004	50	64	TDANKNKGITWKEET	H	3	6.35	6.23-6.36	6	28	25-30	0.026	0.001	1.05E+03	581.441	n/a	n/a	n/a	n/a	581.461	n/a	n/a	n/a	n/a	0.8493	2.165	6.495	81.372	n/a	n/a	n/a		Medium
cyt-c_nep2	15000.00s	ELN98675_05_18_cyt_c_nep2_15000_20221111_231108	P00004	50	65	TDANKNKGITWKEETL	H	3	8.29	8.13-8.38	11	32	29-34	0.016	0.001	3.15E+04	619.039	n/a	n/a	n/a	n/a	619.052	n/a	n/a	n/a	n/a	0.8797	2.037	6.112	71.764	n/a	n/a	n/a		High
cyt-c_nep2	15000.00s	ELN98675_05_18_cyt_c_nep2_15000_20221111_231108	P00004	52	65	ANKNKGITWKEETL	H	3	8.26	8.13-8.30	8	25	22-29	0.019	0	1.14E+04	546.642	n/a	n/a	n/a	n/a	546.644	n/a	n/a	n/a	n/a	0.8859	1.693	5.079	68.608	n/a	n/a	n/a		High
cyt-c_nep2	15000.00s	ELN98675_05_18_cyt_c_nep2_15000_20221111_231108	P00004	53	65	NKNKGITWKEETL	H	3	8.28	8.15-8.28	6	26	23-28	0.022	0	527	522.807	n/a	n/a	n/a	n/a	522.771	n/a	n/a	n/a	n/a	0.7583	1.512	4.537	66.25	n/a	n/a	n/a		Medium
cyt-c_nep2	15000.00s	ELN98675_05_18_cyt_c_nep2_15000_20221111_231108	P00004	55	62	NKGITWKE	H	2	6.96	6.84-6.99	7	22	19-24	0.015	0.001	2.50E+04	489.866	n/a	n/a	n/a	n/a	489.885	n/a	n/a	n/a	n/a	0.8884	1.327	2.654	64.103	n/a	n/a	n/a		High
cyt-c_nep2	15000.00s	ELN98675_05_18_cyt_c_nep2_15000_20221111_231108	P00004	55	63	NKGITWKEE	H	2	6.82	6.67-6.76	5	29	26-32	0.015	0.001	4.97E+03	554.635	n/a	n/a	n/a	n/a	554.594	n/a	n/a	n/a	n/a	0.7492	1.479	2.959	66.404	n/a	n/a	n/a		Medium
cyt-c_nep2	15000.00s	ELN98675_05_18_cyt_c_nep2_15000_20221111_231108	P00004	55	64	NKGITWKEET	H	2	6.78	6.74-6.89	7	35	37-39	0.022	0.002	2.46E+03	605.578	n/a	n/a	n/a	n/a	605.576	n/a	n/a	n/a	n/a	0.8707	1.909	3.818	71.573	n/a	n/a	n/a		High
cyt-c_nep2	15000.00s	ELN98675_05_18_cyt_c_nep2_15000_20221111_231108	P00004	55	65	NKGITWKEETL	H	2	8.83	8.71-8.88	8	45	44-48	0.015	0.002	9.98E+04	662.047	n/a	n/a	n/a	n/a	662.048	n/a	n/a	n/a	n/a	0.888	1.803	3.605	61.302	n/a	n/a	n/a		High
cyt-c_nep2	15000.00s	ELN98675_05_18_cyt_c_nep2_15000_20221111_231108	P00004	57	65	GITWKEETL	H	2	9.85	9.74-9.84	5	29	30-31	0.018	0.001	7.07E+03	540.482	n/a	n/a	n/a	n/a	540.456	n/a	n/a	n/a	n/a	0.8734	1.348	2.695	56.25	n/a	n/a	n/a		Medium
cyt-c_nep2	15000.00s	ELN98675_05_18_cyt_c_nep2_15000_20221111_231108	P00004	65	81	LMEYLENPKKYIPGTKM	H	3	9.29	9.19-9.29	5	37	34-41	0.03	0.002	1.29E+03	687.834	n/a	n/a	n/a	n/a	687.8	n/a	n/a	n/a	n/a	0.8492	1.637	4.911	55.69	n/a	n/a	n/a		Medium
cyt-c_nep2	15000.00s	ELN98675_05_18_cyt_c_nep2_15000_20221111_231108	P00004	65	83	LMEYLENPKKYIPGTKMIF	H	3	11.45	11.30-11.48	8	46	46-50	0.033	0.001	599	774.998	n/a	n/a	n/a	n/a	775.027	n/a	n/a	n/a	n/a	0.8123	2.087	6.262	60.193	n/a	n/a	n/a		Medium
cyt-c_nep2	15000.00s	ELN98675_05_18_cyt_c_nep2_15000_20221111_231108	P00004	66	71	MEYLEN	H	1	7.42	7.32-7.47	7	99	96-101	0.017	0.003	6.92E+04	799.353	n/a	n/a	n/a	n/a	799.354	n/a	n/a	n/a	n/a	0.8774	0.472	0.472	20.204	n/a	n/a	n/a		High
cyt-c_nep2	15000.00s	ELN98675_05_18_cyt_c_nep2_15000_20221111_231108	P00004	66	74	MEYLENPKK	H	2	6.18	6.04-6.16	6	31	28-35	0.021	0.002	1.86E+03	577.711	n/a	n/a	n/a	n/a	577.575	n/a	n/a	n/a	n/a	0.7415	0.9	1.8	49.68	n/a	n/a	n/a		Medium
cyt-c_nep2	15000.00s	ELN98675_05_18_cyt_c_nep2_15000_20221111_231108	P00004	66	81	MEYLENPKKYIPGTKM	H	3	8.43	8.18-8.50	14	32	29-34	0.013	0.001	8.37E+04	649.908	n/a	n/a	n/a	n/a	649.908	n/a	n/a	n/a	n/a	0.8664	1.464	4.393	54.795	n/a	n/a	n/a		High
cyt-c_nep2	15000.00s	ELN98675_05_18_cyt_c_nep2_15000_20221111_231108	P00004	66	83	MEYLENPKKYIPGTKMIF	H	3	10.85	10.75-10.85	5	41	38-43	0.017	0.001	2.36E+04	737.202	n/a	n/a	n/a	n/a	737.207	n/a	n/a	n/a	n/a	0.885	1.986	5.959	62.139	n/a	n/a	n/a		Medium
cyt-c_nep2	15000.00s	ELN98675_05_18_cyt_c_nep2_15000_20221111_231108	P00004	68	74	YLENPKK	H	2	4.72	4.57-4.67	5	18	15-20	0.019	0.001	3.86E+03	447.372	n/a	n/a	n/a	n/a	447.369	n/a	n/a	n/a	n/a	0.8994	0.849	1.699	67.792	n/a	n/a	n/a		Medium
cyt-c_nep2	15000.00s	ELN98675_05_18_cyt_c_nep2_15000_20221111_231108	P00004	68	81	YLENPKKYIPGTKM	H	2	7.36	7.24-7.42	8	63	60-67	0.026	0.002	1.30E+04	844.116	n/a	n/a	n/a	n/a	844.115	n/a	n/a	n/a	n/a	0.8947	2.109	4.219	64.476	n/a	n/a	n/a		High
cyt-c_nep2	15000.00s	ELN98675_05_18_cyt_c_nep2_15000_20221111_231108	P00004	68	81	YLENPKKYIPGTKM	H	3	7.36	7.27-7.37	5	23	20-26	0.016	0.001	2.06E+04	563.103	n/a	n/a	n/a	n/a	563.114	n/a	n/a	n/a	n/a	0.9033	1.441	4.324	65.194	n/a	n/a	n/a		High
cyt-c_nep2	15000.00s	ELN98675_05_18_cyt_c_nep2_15000_20221111_231108	P00004	68	82	YLENPKKYIPGTKMI	H	3	8.45	8.18-8.47	13	27	27-31	0.024	0	776	601.132	n/a	n/a	n/a	n/a	601.141	n/a	n/a	n/a	n/a	0.7277	1.749	5.247	72.156	n/a	n/a	n/a		Medium
cyt-c_nep2	15000.00s	ELN98675_05_18_cyt_c_nep2_15000_20221111_231108	P00004	68	83	YLENPKKYIPGTKMIF	H	3	10.31	10.10-10.42	14	31	31-35	0.019	0.002	1.76E+04	650.381	n/a	n/a	n/a	n/a	650.393	n/a	n/a	n/a	n/a	0.8816	1.943	5.829	71.314	n/a	n/a	n/a		High
cyt-c_nep2	15000.00s	ELN98675_05_18_cyt_c_nep2_15000_20221111_231108	P00004	68	87	YLENPKKYIPGTKMIFAGIK	H	3	9.73	9.59-9.72	6	56	53-60	0.021	0.001	1.85E+04	774.452	n/a	n/a	n/a	n/a	774.416	n/a	n/a	n/a	n/a	0.8663	2.812	8.437	75.376	n/a	n/a	n/a		High
cyt-c_nep2	15000.00s	ELN98675_05_18_cyt_c_nep2_15000_20221111_231108	P00004	69	80	LENPKKYIPGTK	H	2	5.82	5.68-5.80	6	49	48-53	0.031	0.002	2.41E+03	696.589	n/a	n/a	n/a	n/a	696.575	n/a	n/a	n/a	n/a	0.8992	1.755	3.509	67.626	n/a	n/a	n/a		High
cyt-c_nep2	15000.00s	ELN98675_05_18_cyt_c_nep2_15000_20221111_231108	P00004	69	81	LENPKKYIPGTKM	H	2	6.75	6.62-6.74	6	52	49-54	0.021	0.002	1.43E+04	762.444	n/a	n/a	n/a	n/a	762.483	n/a	n/a	n/a	n/a	0.8898	2.064	4.129	70.619	n/a	n/a	n/a		High
cyt-c_nep2	15000.00s	ELN98675_05_18_cyt_c_nep2_15000_20221111_231108	P00004	69	83	LENPKKYIPGTKMIF	H	2	9.93	9.82-9.94	6	65	62-67	0.024	0.002	8.68E+03	893.434	n/a	n/a	n/a	n/a	893.437	n/a	n/a	n/a	n/a	0.8713	2.852	5.704	76.654	n/a	n/a	n/a		Medium
cyt-c_nep2	15000.00s	ELN98675_05_18_cyt_c_nep2_15000_20221111_231108	P00004	69	83	LENPKKYIPGTKMIF	H	3	9.93	9.74-9.99	11	27	24-30	0.017	0.001	4.44E+04	595.948	n/a	n/a	n/a	n/a	595.959	n/a	n/a	n/a	n/a	0.9062	1.9	5.7	75.76	n/a	n/a	n/a		High
cyt-c_nep2	15000.00s	ELN98675_05_18_cyt_c_nep2_15000_20221111_231108	P00004	69	87	LENPKKYIPGTKMIFAGIK	H	3	9.39	9.24-9.34	5	50	47-54	0.02	0.001	2.11E+04	719.994	n/a	n/a	n/a	n/a	720.004	n/a	n/a	n/a	n/a	0.8869	2.792	8.375	78.993	n/a	n/a	n/a		Medium
cyt-c_nep2	15000.00s	ELN98675_05_18_cyt_c_nep2_15000_20221111_231108	P00004	72	80	PKKYIPGTK	H	2	4.71	4.57-4.70	6	28	25-32	0.025	0.001	2.55E+03	517.989	n/a	n/a	n/a	n/a	517.902	n/a	n/a	n/a	n/a	0.8344	1.269	2.539	64.114	n/a	n/a	n/a		Medium
cyt-c_nep2	15000.00s	ELN98675_05_18_cyt_c_nep2_15000_20221111_231108	P00004	72	81	PKKYIPGTKM	H	2	5.63	5.50-5.66	6	34	31-36	0.016	0.002	1.77E+04	583.792	n/a	n/a	n/a	n/a	583.82	n/a	n/a	n/a	n/a	0.8871	1.589	3.178	68.663	n/a	n/a	n/a		Medium
cyt-c_nep2	15000.00s	ELN98675_05_18_cyt_c_nep2_15000_20221111_231108	P00004	72	83	PKKYIPGTKMIF	H	2	9.51	9.36-9.48	6	48	45-51	0.017	0.002	5.51E+04	714.764	n/a	n/a	n/a	n/a	714.807	n/a	n/a	n/a	n/a	0.8852	2.409	4.819	75.57	n/a	n/a	n/a		Medium
cyt-c_nep2	15000.00s	ELN98675_05_18_cyt_c_nep2_15000_20221111_231108	P00004	72	87	PKKYIPGTKMIFAGIK	H	3	8.94	8.81-8.90	5	34	31-36	0.024	0	3.57E+03	600.602	n/a	n/a	n/a	n/a	600.623	n/a	n/a	n/a	n/a	0.8768	2.202	6.606	78.894	n/a	n/a	n/a		Medium
cyt-c_nep2	15000.00s	ELN98675_05_18_cyt_c_nep2_15000_20221111_231108	P00004	72	89	PKKYIPGTKMIFAGIKKK	H	3	7.43	7.27-7.44	8	47	44-51	0.023	0.001	6.69E+03	686.231	n/a	n/a	n/a	n/a	686.232	n/a	n/a	n/a	n/a	0.8635	2.363	7.089	79.293	n/a	n/a	n/a		High
cyt-c_nep2	15000.00s	ELN98675_05_18_cyt_c_nep2_15000_20221111_231108	P00004	75	81	YIPGTKM	H	1	6.87	6.76-6.89	6	104	101-108	0.037	0.003	2.24E+03	812.428	n/a	n/a	n/a	n/a	812.482	n/a	n/a	n/a	n/a	0.8752	2.487	2.487	87.12	n/a	n/a	n/a		Medium
cyt-c_nep2	15000.00s	ELN98675_05_18_cyt_c_nep2_15000_20221111_231108	P00004	75	83	YIPGTKMIF	H	2	11.51	11.35-11.59	9	29	26-33	0.014	0.001	4.96E+04	537.574	n/a	n/a	n/a	n/a	537.599	n/a	n/a	n/a	n/a	0.8794	1.932	3.863	89.806	n/a	n/a	n/a		High
cyt-c_nep2	15000.00s	ELN98675_05_18_cyt_c_nep2_15000_20221111_231108	P00004	75	87	YIPGTKMIFAGIK	H	2	10.57	10.42-10.55	5	57	54-61	0.031	0.002	743	723.656	n/a	n/a	n/a	n/a	723.696	n/a	n/a	n/a	n/a	0.8231	3.299	6.598	90.21	n/a	n/a	n/a		Medium
cyt-c_nep2	15000.00s	ELN98675_05_18_cyt_c_nep2_15000_20221111_231108	P00004	75	89	YIPGTKMIFAGIKKK	H	3	8.71	8.56-8.68	6	30	31-32	0.025	0.001	577	568.419	n/a	n/a	n/a	n/a	568.42	n/a	n/a	n/a	n/a	0.7969	2.371	7.114	89.986	n/a	n/a	n/a		Medium
cyt-c_nep2	15000.00s	ELN98675_05_18_cyt_c_nep2_15000_20221111_231108	P00004	81	89	MIFAGIKKK	H	2	7.12	6.99-7.10	4	31	32-34	0.027	0.001	377	520.356	n/a	n/a	n/a	n/a	520.289	n/a	n/a	n/a	n/a	0.788	1.607	3.214	84.815	n/a	n/a	n/a		Medium
cyt-c_nep2	15000.00s	ELN98675_05_18_cyt_c_nep2_15000_20221111_231108	P00004	82	87	IFAGIK	H	1	7.78	7.67-7.77	5	80	77-84	0.02	0.002	1.76E+04	651.074	n/a	n/a	n/a	n/a	651.125	n/a	n/a	n/a	n/a	0.8926	2.311	2.311	86.386	n/a	n/a	n/a		Medium
cyt-c_nep2	15000.00s	ELN98675_05_18_cyt_c_nep2_15000_20221111_231108	P00004	82	89	IFAGIKKK	H	2	5.46	5.32-5.56	9	24	21-26	0.014	0.001	5.48E+04	454.452	n/a	n/a	n/a	n/a	454.464	n/a	n/a	n/a	n/a	0.8927	1.38	2.76	89.883	n/a	n/a	n/a		High
cyt-c_nep2	15000.00s	ELN98675_05_18_cyt_c_nep2_15000_20221111_231108	P00004	82	94	IFAGIKKKTERED	H	2	6.86	6.74-6.91	8	27	27-31	0.025	0.002	315	770.53	n/a	n/a	n/a	n/a	770.555	n/a	n/a	n/a	n/a	0.7	2.169	4.338	65.161	n/a	n/a	n/a		Medium
cyt-c_nep2	15000.00s	ELN98675_05_18_cyt_c_nep2_15000_20221111_231108	P00004	82	95	IFAGIKKKTEREDL	H	3	6.85	6.69-6.94	11	25	22-29	0.013	0.001	7.68E+04	551.903	n/a	n/a	n/a	n/a	551.922	n/a	n/a	n/a	n/a	0.8584	1.609	4.828	67.709	n/a	n/a	n/a		High
cyt-c_nep2	15000.00s	ELN98675_05_18_cyt_c_nep2_15000_20221111_231108	P00004	82	97	IFAGIKKKTEREDLIA	H	3	7.71	7.60-7.75	7	32	29-34	0.022	0.001	6.07E+03	613.378	n/a	n/a	n/a	n/a	613.379	n/a	n/a	n/a	n/a	0.8669	1.654	4.961	58.214	n/a	n/a	n/a		Medium
cyt-c_nep2	15000.00s	ELN98675_05_18_cyt_c_nep2_15000_20221111_231108	P00004	82	98	IFAGIKKKTEREDLIAY	H	3	8.63	8.50-8.63	5	38	35-40	0.022	0.001	6.47E+03	667.754	n/a	n/a	n/a	n/a	667.743	n/a	n/a	n/a	n/a	0.8849	1.627	4.88	53.62	n/a	n/a	n/a		Medium
cyt-c_nep2	15000.00s	ELN98675_05_18_cyt_c_nep2_15000_20221111_231108	P00004	82	100	IFAGIKKKTEREDLIAYLK	H	3	9.45	9.38-9.48	5	44	41-46	0.024	0.001	3.44E+03	748.163	n/a	n/a	n/a	n/a	748.136	n/a	n/a	n/a	n/a	0.8524	1.576	4.729	44.316	n/a	n/a	n/a		High
cyt-c_nep2	15000.00s	ELN98675_05_18_cyt_c_nep2_15000_20221111_231108	P00004	84	95	AGIKKKTEREDL	H	2	5.1	4.92-5.10	7	49	48-52	0.019	0.002	1.86E+04	696.577	n/a	n/a	n/a	n/a	696.597	n/a	n/a	n/a	n/a	0.8732	1.798	3.596	61.755	n/a	n/a	n/a		High
cyt-c_nep2	15000.00s	ELN98675_05_18_cyt_c_nep2_15000_20221111_231108	P00004	84	97	AGIKKKTEREDLIA	H	2	6.23	6.09-6.21	6	58	58-62	0.031	0.002	2.08E+03	788.703	n/a	n/a	n/a	n/a	788.736	n/a	n/a	n/a	n/a	0.8094	1.818	3.637	52.746	n/a	n/a	n/a		Medium
cyt-c_nep2	15000.00s	ELN98675_05_18_cyt_c_nep2_15000_20221111_231108	P00004	84	98	AGIKKKTEREDLIAY	H	3	7.62	7.47-7.67	8	26	23-29	0.022	0.001	2.06E+03	580.564	n/a	n/a	n/a	n/a	580.522	n/a	n/a	n/a	n/a	0.8386	1.184	3.551	46.255	n/a	n/a	n/a		Medium
cyt-c_nep2	15000.00s	ELN98675_05_18_cyt_c_nep2_15000_20221111_231108	P00004	88	95	KKTEREDL	H	2	5.12	4.94-5.13	7	26	26-30	0.014	0.001	5.87E+04	510.68	n/a	n/a	n/a	n/a	510.672	n/a	n/a	n/a	n/a	0.897	0.603	1.206	38.467	n/a	n/a	n/a		High
cyt-c_nep2	15000.00s	ELN98675_05_18_cyt_c_nep2_15000_20221111_231108	P00004	88	97	KKTEREDLIA	H	2	6.38	6.28-6.38	5	34	31-36	0.02	0.002	6.65E+03	602.81	n/a	n/a	n/a	n/a	602.784	n/a	n/a	n/a	n/a	0.8764	0.596	1.193	27.495	n/a	n/a	n/a		Medium
cyt-c_nep2	15000.00s	ELN98675_05_18_cyt_c_nep2_15000_20221111_231108	P00004	88	98	KKTEREDLIAY	H	2	7.87	7.75-7.87	6	43	43-47	0.025	0.001	4.71E+03	684.431	n/a	n/a	n/a	n/a	684.404	n/a	n/a	n/a	n/a	0.886	0.629	1.259	25.185	n/a	n/a	n/a		Medium
cyt-c_nep2	15000.00s	ELN98675_05_18_cyt_c_nep2_15000_20221111_231108	P00004	88	100	KKTEREDLIAYLK	H	3	9.11	8.98-9.09	4	27	24-29	0.02	0.001	3.49E+03	537.044	n/a	n/a	n/a	n/a	537.041	n/a	n/a	n/a	n/a	0.8702	0.412	1.236	18.688	n/a	n/a	n/a		Medium
cyt-c_nep2	15000.00s	ELN98675_05_18_cyt_c_nep2_15000_20221111_231108	P00004	88	101	KKTEREDLIAYLKK	H	3	8.21	8.10-8.28	8	26	23-28	0.021	0.001	6.11E+03	579.876	n/a	n/a	n/a	n/a	579.851	n/a	n/a	n/a	n/a	0.9074	0.498	1.494	20.185	n/a	n/a	n/a		High
cyt-c_nep2	15000.00s	ELN98675_05_18_cyt_c_nep2_15000_20221111_231108	P00004	88	105	KKTEREDLIAYLKKATNE	H	3	9.81	9.69-9.86	8	44	41-46	0.017	0.001	4.90E+04	719.08	n/a	n/a	n/a	n/a	719.082	n/a	n/a	n/a	n/a	0.8668	1.263	3.788	36.463	n/a	n/a	n/a		High
cyt-c_nep2	15000.00s	ELN98675_05_18_cyt_c_nep2_15000_20221111_231108	P00004	90	95	TEREDL	H	1	5.77	5.66-5.78	6	88	85-91	0.015	0.003	8.12E+04	763.045	n/a	n/a	n/a	n/a	763	n/a	n/a	n/a	n/a	0.8765	0.213	0.213	9.55	n/a	n/a	n/a		High
cyt-c_nep2	15000.00s	ELN98675_05_18_cyt_c_nep2_15000_20221111_231108	P00004	90	97	TEREDLIA	H	2	7.34	7.22-7.34	6	22	19-25	0.014	0.001	1.76E+04	474.178	n/a	n/a	n/a	n/a	474.129	n/a	n/a	n/a	n/a	0.8686	0.114	0.229	6.812	n/a	n/a	n/a		High
cyt-c_nep2	15000.00s	ELN98675_05_18_cyt_c_nep2_15000_20221111_231108	P00004	90	98	TEREDLIAY	H	2	8.94	8.86-8.95	5	30	31-32	0.023	0.001	2.13E+03	555.808	n/a	n/a	n/a	n/a	555.737	n/a	n/a	n/a	n/a	0.7955	0.135	0.27	6.569	n/a	n/a	n/a		Medium
cyt-c_nep2	15000.00s	ELN98675_05_18_cyt_c_nep2_15000_20221111_231108	P00004	90	100	TEREDLIAYLK	H	2	10.11	10.05-10.15	5	49	49-53	0.03	0.002	1.62E+03	676.505	n/a	n/a	n/a	n/a	676.468	n/a	n/a	n/a	n/a	0.8782	0.201	0.402	6.579	n/a	n/a	n/a		Medium
cyt-c_nep2	15000.00s	ELN98675_05_18_cyt_c_nep2_15000_20221111_231108	P00004	90	101	TEREDLIAYLKK	H	3	8.96	8.86-8.98	6	20	17-23	0.021	0.001	2.58E+03	494.177	n/a	n/a	n/a	n/a	494.142	n/a	n/a	n/a	n/a	0.8766	0.237	0.712	10.694	n/a	n/a	n/a		High
cyt-c_nep2	15000.00s	ELN98675_05_18_cyt_c_nep2_15000_20221111_231108	P00004	90	105	TEREDLIAYLKKATNE	H	3	10.6	10.49-10.60	4	35	32-37	0.018	0.001	7.51E+03	633.409	n/a	n/a	n/a	n/a	633.39	n/a	n/a	n/a	n/a	0.8885	1.019	3.057	31.284	n/a	n/a	n/a		Medium
cyt-c_nep2	15000.00s	ELN98675_05_18_cyt_c_nep2_15000_20221111_231108	P00004	95	100	LIAYLK	H	1	8.32	8.23-8.35	6	96	93-100	0.038	0.002	1.04E+03	721.115	n/a	n/a	n/a	n/a	721.008	n/a	n/a	n/a	n/a	0.8519	0.087	0.087	3.081	n/a	n/a	n/a		Medium
cyt-c_nep2	15000.00s	ELN98675_05_18_cyt_c_nep2_15000_20221111_231108	P00004	96	101	IAYLKK	H	1	5.35	5.23-5.35	6	97	94-99	0.016	0.002	4.53E+04	736.381	n/a	n/a	n/a	n/a	736.369	n/a	n/a	n/a	n/a	0.9057	0.435	0.435	14.731	n/a	n/a	n/a		High
cyt-c_nep2	15000.00s	ELN98675_05_18_cyt_c_nep2_15000_20221111_231108	P00004	96	105	IAYLKKATNE	H	2	5.57	5.45-5.63	7	35	32-39	0.011	0.001	3.07E+05	577.534	n/a	n/a	n/a	n/a	577.537	n/a	n/a	n/a	n/a	0.8672	1.366	2.733	48.402	n/a	n/a	n/a		Medium
cyt-c_nep2	15000.00s	ELN98675_05_18_cyt_c_nep2_15000_20221111_231108	P00004	98	105	YLKKATNE	H	2	4.37	4.19-4.39	9	23	25-29	0.015	0.001	2.76E+04	485.329	n/a	n/a	n/a	n/a	485.335	n/a	n/a	n/a	n/a	0.8817	1.282	2.565	65.893	n/a	n/a	n/a		Medium
cyt-c_nep2	15000.00s	ELN98675_05_19_cyt_c_nep2_15000_20221111_233237	P00004	20	36	TVEKGGKHKTGPNLHGL	H	3	6.29	6.16-6.48	14	27	24-29	0.016	0.001	2.00E+04	593.132	n/a	n/a	n/a	n/a	593.112	n/a	n/a	n/a	n/a	0.8807	1.103	3.309	59.937	n/a	n/a	n/a		High
cyt-c_nep2	15000.00s	ELN98675_05_19_cyt_c_nep2_15000_20221111_233237	P00004	22	36	EKGGKHKTGPNLHGL	H	3	6.3	6.21-6.57	14	19	16-21	0.022	0.001	3.80E+03	525.963	n/a	n/a	n/a	n/a	525.944	n/a	n/a	n/a	n/a	0.859	0.68	2.039	49.565	n/a	n/a	n/a		Medium
cyt-c_nep2	15000.00s	ELN98675_05_19_cyt_c_nep2_15000_20221111_233237	P00004	24	36	GGKHKTGPNLHGL	H	2	6.52	6.41-6.57	6	42	39-46	0.021	0.001	8.73E+03	659.705	n/a	n/a	n/a	n/a	659.678	n/a	n/a	n/a	n/a	0.8644	0.929	1.858	46.868	n/a	n/a	n/a		High
cyt-c_nep2	15000.00s	ELN98675_05_19_cyt_c_nep2_15000_20221111_233237	P00004	24	36	GGKHKTGPNLHGL	H	3	6.52	6.38-6.67	11	16	13-19	0.017	0	1.25E+04	440.126	n/a	n/a	n/a	n/a	440.109	n/a	n/a	n/a	n/a	0.9047	0.607	1.821	47.569	n/a	n/a	n/a		High
cyt-c_nep2	15000.00s	ELN98675_05_19_cyt_c_nep2_15000_20221111_233237	P00004	27	36	HKTGPNLHGL	H	2	6.81	6.74-6.84	5	29	26-32	0.021	0.001	5.44E+03	538.383	n/a	n/a	n/a	n/a	538.325	n/a	n/a	n/a	n/a	0.867	0.714	1.427	41.611	n/a	n/a	n/a		Medium
cyt-c_nep2	15000.00s	ELN98675_05_19_cyt_c_nep2_15000_20221111_233237	P00004	29	36	TGPNLHGL	H	2	8.07	7.95-8.13	7	15	Dec-17	0.013	0.001	8.92E+03	405.603	n/a	n/a	n/a	n/a	405.575	n/a	n/a	n/a	n/a	0.8512	0.62	1.24	42.937	n/a	n/a	n/a		High
cyt-c_nep2	15000.00s	ELN98675_05_19_cyt_c_nep2_15000_20221111_233237	P00004	37	49	FGRKTGQAPGFTY	H	2	8.33	8.23-8.33	5	46	46-50	0.026	0.001	4.47E+03	718.539	n/a	n/a	n/a	n/a	718.577	n/a	n/a	n/a	n/a	0.8749	2.779	5.557	87.553	n/a	n/a	n/a		Medium
cyt-c_nep2	15000.00s	ELN98675_05_19_cyt_c_nep2_15000_20221111_233237	P00004	37	54	FGRKTGQAPGFTYTDANK	H	3	6.53	6.41-6.54	5	30	27-34	0.023	0.001	2.50E+03	656.873	n/a	n/a	n/a	n/a	656.823	n/a	n/a	n/a	n/a	0.808	2.773	8.32	87.194	n/a	n/a	n/a		Medium
cyt-c_nep2	15000.00s	ELN98675_05_19_cyt_c_nep2_15000_20221111_233237	P00004	41	49	TGQAPGFTY	H	1	8.49	8.40-8.50	5	118	115-120	0.035	0.003	4.75E+03	945.092	n/a	n/a	n/a	n/a	945.086	n/a	n/a	n/a	n/a	0.8838	3.082	3.082	89.089	n/a	n/a	n/a		High
cyt-c_nep2	15000.00s	ELN98675_05_19_cyt_c_nep2_15000_20221111_233237	P00004	41	51	TGQAPGFTYTD	H	2	7.47	7.37-7.47	5	30	27-32	0.021	0.001	2.97E+03	581.645	n/a	n/a	n/a	n/a	581.663	n/a	n/a	n/a	n/a	0.8575	2.062	4.124	90.505	n/a	n/a	n/a		Medium
cyt-c_nep2	15000.00s	ELN98675_05_19_cyt_c_nep2_15000_20221111_233237	P00004	41	54	TGQAPGFTYTDANK	H	2	6.49	6.36-6.59	9	47	44-51	0.018	0.001	4.06E+04	739.283	n/a	n/a	n/a	n/a	739.309	n/a	n/a	n/a	n/a	0.8851	3.031	6.062	91.981	n/a	n/a	n/a		High
cyt-c_nep2	15000.00s	ELN98675_05_19_cyt_c_nep2_15000_20221111_233237	P00004	41	56	TGQAPGFTYTDANKNK	H	2	5.96	5.85-5.98	6	77	74-81	0.035	0.001	2.13E+03	860.972	n/a	n/a	n/a	n/a	861.002	n/a	n/a	n/a	n/a	0.8378	3.586	7.172	91.086	n/a	n/a	n/a		Medium
cyt-c_nep2	15000.00s	ELN98675_05_19_cyt_c_nep2_15000_20221111_233237	P00004	49	65	YTDANKNKGITWKEETL	H	3	8.78	8.71-8.83	6	32	29-34	0.028	0	312	674.27	n/a	n/a	n/a	n/a	674.299	n/a	n/a	n/a	n/a	0.7147	2.893	8.679	78.51	n/a	n/a	n/a		Medium
cyt-c_nep2	15000.00s	ELN98675_05_19_cyt_c_nep2_15000_20221111_233237	P00004	50	62	TDANKNKGITWKE	H	2	6.45	6.33-6.48	7	51	50-54	0.031	0.001	2.54E+03	755.821	n/a	n/a	n/a	n/a	755.837	n/a	n/a	n/a	n/a	0.8868	2.507	5.013	75.531	n/a	n/a	n/a		Medium
cyt-c_nep2	15000.00s	ELN98675_05_19_cyt_c_nep2_15000_20221111_233237	P00004	50	63	TDANKNKGITWKEE	H	3	6.35	6.26-6.36	5	24	21-29	0.022	0	1.47E+03	547.354	n/a	n/a	n/a	n/a	547.354	n/a	n/a	n/a	n/a	0.8361	1.76	5.28	77.36	n/a	n/a	n/a		Medium
cyt-c_nep2	15000.00s	ELN98675_05_19_cyt_c_nep2_15000_20221111_233237	P00004	50	64	TDANKNKGITWKEET	H	3	6.35	6.26-6.38	6	28	25-30	0.027	0.001	1.08E+03	581.378	n/a	n/a	n/a	n/a	581.385	n/a	n/a	n/a	n/a	0.8662	2.09	6.269	78.541	n/a	n/a	n/a		Medium
cyt-c_nep2	15000.00s	ELN98675_05_19_cyt_c_nep2_15000_20221111_233237	P00004	50	65	TDANKNKGITWKEETL	H	3	8.29	8.15-8.35	9	32	29-34	0.015	0.001	3.54E+04	619.022	n/a	n/a	n/a	n/a	619.019	n/a	n/a	n/a	n/a	0.8681	2.004	6.011	70.577	n/a	n/a	n/a		High
cyt-c_nep2	15000.00s	ELN98675_05_19_cyt_c_nep2_15000_20221111_233237	P00004	52	65	ANKNKGITWKEETL	H	3	8.26	8.15-8.33	8	25	22-29	0.019	0	1.34E+04	546.618	n/a	n/a	n/a	n/a	546.608	n/a	n/a	n/a	n/a	0.8993	1.657	4.97	67.14	n/a	n/a	n/a		High
cyt-c_nep2	15000.00s	ELN98675_05_19_cyt_c_nep2_15000_20221111_233237	P00004	53	65	NKNKGITWKEETL	H	3	8.28	8.18-8.28	5	26	23-28	0.024	0.001	613	522.757	n/a	n/a	n/a	n/a	522.773	n/a	n/a	n/a	n/a	0.815	1.514	4.543	66.34	n/a	n/a	n/a		Medium
cyt-c_nep2	15000.00s	ELN98675_05_19_cyt_c_nep2_15000_20221111_233237	P00004	55	62	NKGITWKE	H	2	6.96	6.84-6.99	7	22	19-24	0.015	0.001	2.34E+04	489.845	n/a	n/a	n/a	n/a	489.84	n/a	n/a	n/a	n/a	0.8857	1.283	2.565	61.971	n/a	n/a	n/a		High
cyt-c_nep2	15000.00s	ELN98675_05_19_cyt_c_nep2_15000_20221111_233237	P00004	55	63	NKGITWKEE	H	2	6.82	6.67-6.76	5	29	26-32	0.015	0.001	3.33E+03	554.638	n/a	n/a	n/a	n/a	554.609	n/a	n/a	n/a	n/a	0.7032	1.494	2.988	67.06	n/a	n/a	n/a		Medium
cyt-c_nep2	15000.00s	ELN98675_05_19_cyt_c_nep2_15000_20221111_233237	P00004	55	64	NKGITWKEET	H	2	6.78	6.67-6.86	9	35	37-39	0.023	0.001	3.92E+03	605.557	n/a	n/a	n/a	n/a	605.59	n/a	n/a	n/a	n/a	0.8615	1.923	3.847	72.1	n/a	n/a	n/a		High
cyt-c_nep2	15000.00s	ELN98675_05_19_cyt_c_nep2_15000_20221111_233237	P00004	55	65	NKGITWKEETL	H	2	8.83	8.71-8.93	10	45	44-48	0.015	0.001	1.07E+05	662.022	n/a	n/a	n/a	n/a	662.048	n/a	n/a	n/a	n/a	0.8914	1.802	3.604	61.283	n/a	n/a	n/a		Medium
cyt-c_nep2	15000.00s	ELN98675_05_19_cyt_c_nep2_15000_20221111_233237	P00004	57	65	GITWKEETL	H	2	9.85	9.74-9.91	8	29	30-31	0.018	0.001	8.26E+03	540.462	n/a	n/a	n/a	n/a	540.433	n/a	n/a	n/a	n/a	0.8635	1.325	2.649	55.294	n/a	n/a	n/a		Medium
cyt-c_nep2	15000.00s	ELN98675_05_19_cyt_c_nep2_15000_20221111_233237	P00004	65	81	LMEYLENPKKYIPGTKM	H	3	9.29	9.16-9.29	6	37	34-41	0.028	0.001	1.51E+03	687.812	n/a	n/a	n/a	n/a	687.798	n/a	n/a	n/a	n/a	0.8467	1.635	4.906	55.642	n/a	n/a	n/a		Medium
cyt-c_nep2	15000.00s	ELN98675_05_19_cyt_c_nep2_15000_20221111_233237	P00004	65	83	LMEYLENPKKYIPGTKMIF	H	3	11.45	11.35-11.48	6	46	46-50	0.037	0.001	529	774.99	n/a	n/a	n/a	n/a	775.043	n/a	n/a	n/a	n/a	0.83	2.103	6.308	60.635	n/a	n/a	n/a		Medium
cyt-c_nep2	15000.00s	ELN98675_05_19_cyt_c_nep2_15000_20221111_233237	P00004	66	71	MEYLEN	H	1	7.42	7.32-7.49	8	99	96-101	0.018	0.002	7.13E+04	799.333	n/a	n/a	n/a	n/a	799.312	n/a	n/a	n/a	n/a	0.8759	0.43	0.43	18.383	n/a	n/a	n/a		High
cyt-c_nep2	15000.00s	ELN98675_05_19_cyt_c_nep2_15000_20221111_233237	P00004	66	74	MEYLENPKK	H	2	6.18	6.06-6.16	5	31	28-35	0.021	0.001	1.86E+03	577.688	n/a	n/a	n/a	n/a	577.596	n/a	n/a	n/a	n/a	0.7445	0.921	1.841	50.815	n/a	n/a	n/a		Medium
cyt-c_nep2	15000.00s	ELN98675_05_19_cyt_c_nep2_15000_20221111_233237	P00004	66	81	MEYLENPKKYIPGTKM	H	3	8.43	8.20-8.56	14	32	29-34	0.014	0.001	7.67E+04	649.872	n/a	n/a	n/a	n/a	649.88	n/a	n/a	n/a	n/a	0.8871	1.437	4.311	53.767	n/a	n/a	n/a		High
cyt-c_nep2	15000.00s	ELN98675_05_19_cyt_c_nep2_15000_20221111_233237	P00004	66	83	MEYLENPKKYIPGTKMIF	H	3	10.85	10.75-10.87	6	41	38-43	0.019	0.001	2.96E+04	737.16	n/a	n/a	n/a	n/a	737.175	n/a	n/a	n/a	n/a	0.8808	1.955	5.864	61.145	n/a	n/a	n/a		Medium
cyt-c_nep2	15000.00s	ELN98675_05_19_cyt_c_nep2_15000_20221111_233237	P00004	68	74	YLENPKK	H	2	4.72	4.57-4.70	6	18	15-20	0.016	0.001	4.28E+03	447.355	n/a	n/a	n/a	n/a	447.361	n/a	n/a	n/a	n/a	0.8751	0.841	1.683	67.164	n/a	n/a	n/a		High
cyt-c_nep2	15000.00s	ELN98675_05_19_cyt_c_nep2_15000_20221111_233237	P00004	68	81	YLENPKKYIPGTKM	H	2	7.36	7.27-7.42	7	63	60-67	0.026	0.001	1.20E+04	844.054	n/a	n/a	n/a	n/a	844.047	n/a	n/a	n/a	n/a	0.8821	2.041	4.082	62.39	n/a	n/a	n/a		High
cyt-c_nep2	15000.00s	ELN98675_05_19_cyt_c_nep2_15000_20221111_233237	P00004	68	81	YLENPKKYIPGTKM	H	3	7.36	7.17-7.49	14	23	20-26	0.018	0.001	1.97E+04	563.055	n/a	n/a	n/a	n/a	563.053	n/a	n/a	n/a	n/a	0.8984	1.38	4.14	62.42	n/a	n/a	n/a		High
cyt-c_nep2	15000.00s	ELN98675_05_19_cyt_c_nep2_15000_20221111_233237	P00004	68	82	YLENPKKYIPGTKMI	H	3	8.45	8.25-8.47	10	27	27-31	0.029	0	625	601.043	n/a	n/a	n/a	n/a	601.045	n/a	n/a	n/a	n/a	0.7664	1.653	4.96	68.203	n/a	n/a	n/a		Medium
cyt-c_nep2	15000.00s	ELN98675_05_19_cyt_c_nep2_15000_20221111_233237	P00004	68	83	YLENPKKYIPGTKMIF	H	3	10.31	10.15-10.44	13	31	31-35	0.02	0.001	1.78E+04	650.343	n/a	n/a	n/a	n/a	650.354	n/a	n/a	n/a	n/a	0.8871	1.904	5.711	69.869	n/a	n/a	n/a		High
cyt-c_nep2	15000.00s	ELN98675_05_19_cyt_c_nep2_15000_20221111_233237	P00004	68	87	YLENPKKYIPGTKMIFAGIK	H	3	9.73	9.59-9.74	7	56	53-60	0.022	0	2.01E+04	774.413	n/a	n/a	n/a	n/a	774.404	n/a	n/a	n/a	n/a	0.874	2.801	8.402	75.069	n/a	n/a	n/a		Medium
cyt-c_nep2	15000.00s	ELN98675_05_19_cyt_c_nep2_15000_20221111_233237	P00004	69	80	LENPKKYIPGTK	H	2	5.82	5.68-5.85	8	49	48-53	0.03	0.001	2.66E+03	696.523	n/a	n/a	n/a	n/a	696.52	n/a	n/a	n/a	n/a	0.8515	1.699	3.399	65.498	n/a	n/a	n/a		High
cyt-c_nep2	15000.00s	ELN98675_05_19_cyt_c_nep2_15000_20221111_233237	P00004	69	81	LENPKKYIPGTKM	H	2	6.75	6.64-6.76	6	52	49-54	0.02	0.001	1.36E+04	762.385	n/a	n/a	n/a	n/a	762.424	n/a	n/a	n/a	n/a	0.883	2.005	4.01	68.586	n/a	n/a	n/a		High
cyt-c_nep2	15000.00s	ELN98675_05_19_cyt_c_nep2_15000_20221111_233237	P00004	69	83	LENPKKYIPGTKMIF	H	2	9.93	9.82-9.96	7	65	62-67	0.024	0.002	8.63E+03	893.381	n/a	n/a	n/a	n/a	893.388	n/a	n/a	n/a	n/a	0.8738	2.803	5.607	75.35	n/a	n/a	n/a		Medium
cyt-c_nep2	15000.00s	ELN98675_05_19_cyt_c_nep2_15000_20221111_233237	P00004	69	83	LENPKKYIPGTKMIF	H	3	9.93	9.77-9.99	10	27	24-30	0.016	0	5.02E+04	595.91	n/a	n/a	n/a	n/a	595.929	n/a	n/a	n/a	n/a	0.8785	1.87	5.611	74.567	n/a	n/a	n/a		High
cyt-c_nep2	15000.00s	ELN98675_05_19_cyt_c_nep2_15000_20221111_233237	P00004	69	87	LENPKKYIPGTKMIFAGIK	H	3	9.39	9.29-9.38	5	50	47-54	0.018	0	2.37E+04	719.93	n/a	n/a	n/a	n/a	719.962	n/a	n/a	n/a	n/a	0.8532	2.75	8.249	77.806	n/a	n/a	n/a		High
cyt-c_nep2	15000.00s	ELN98675_05_19_cyt_c_nep2_15000_20221111_233237	P00004	72	80	PKKYIPGTK	H	2	4.71	4.60-4.72	6	28	25-32	0.022	0.001	2.90E+03	517.942	n/a	n/a	n/a	n/a	517.862	n/a	n/a	n/a	n/a	0.8319	1.23	2.46	62.117	n/a	n/a	n/a		Medium
cyt-c_nep2	15000.00s	ELN98675_05_19_cyt_c_nep2_15000_20221111_233237	P00004	72	81	PKKYIPGTKM	H	2	5.63	5.56-5.66	5	34	31-36	0.017	0.001	1.64E+04	583.753	n/a	n/a	n/a	n/a	583.773	n/a	n/a	n/a	n/a	0.8939	1.541	3.083	66.608	n/a	n/a	n/a		Medium
cyt-c_nep2	15000.00s	ELN98675_05_19_cyt_c_nep2_15000_20221111_233237	P00004	72	83	PKKYIPGTKMIF	H	2	9.51	9.36-9.48	6	48	45-51	0.016	0.001	4.68E+04	714.713	n/a	n/a	n/a	n/a	714.747	n/a	n/a	n/a	n/a	0.8822	2.35	4.699	73.693	n/a	n/a	n/a		Medium
cyt-c_nep2	15000.00s	ELN98675_05_19_cyt_c_nep2_15000_20221111_233237	P00004	72	87	PKKYIPGTKMIFAGIK	H	3	8.94	8.81-8.98	8	34	31-36	0.021	0	5.34E+03	600.545	n/a	n/a	n/a	n/a	600.575	n/a	n/a	n/a	n/a	0.8408	2.155	6.464	77.192	n/a	n/a	n/a		Medium
cyt-c_nep2	15000.00s	ELN98675_05_19_cyt_c_nep2_15000_20221111_233237	P00004	72	89	PKKYIPGTKMIFAGIKKK	H	3	7.43	7.27-7.47	9	47	44-51	0.026	0	5.90E+03	686.195	n/a	n/a	n/a	n/a	686.197	n/a	n/a	n/a	n/a	0.9036	2.327	6.982	78.099	n/a	n/a	n/a		High
cyt-c_nep2	15000.00s	ELN98675_05_19_cyt_c_nep2_15000_20221111_233237	P00004	75	81	YIPGTKM	H	1	6.87	6.79-6.89	5	104	101-108	0.036	0.002	1.71E+03	812.37	n/a	n/a	n/a	n/a	812.334	n/a	n/a	n/a	n/a	0.8423	2.34	2.34	81.963	n/a	n/a	n/a		Medium
cyt-c_nep2	15000.00s	ELN98675_05_19_cyt_c_nep2_15000_20221111_233237	P00004	75	83	YIPGTKMIF	H	2	11.51	11.38-11.59	8	29	26-33	0.013	0	4.16E+04	537.552	n/a	n/a	n/a	n/a	537.609	n/a	n/a	n/a	n/a	0.8505	1.942	3.884	90.287	n/a	n/a	n/a		High
cyt-c_nep2	15000.00s	ELN98675_05_19_cyt_c_nep2_15000_20221111_233237	P00004	75	87	YIPGTKMIFAGIK	H	2	10.57	10.42-10.49	4	57	54-61	0.034	0.002	564	723.672	n/a	n/a	n/a	n/a	723.679	n/a	n/a	n/a	n/a	0.8111	3.282	6.564	89.738	n/a	n/a	n/a		Medium
cyt-c_nep2	15000.00s	ELN98675_05_19_cyt_c_nep2_15000_20221111_233237	P00004	75	89	YIPGTKMIFAGIKKK	H	3	8.71	8.58-8.71	6	30	31-32	0.028	0	446	568.382	n/a	n/a	n/a	n/a	568.412	n/a	n/a	n/a	n/a	0.8304	2.363	7.089	89.674	n/a	n/a	n/a		Medium
cyt-c_nep2	15000.00s	ELN98675_05_19_cyt_c_nep2_15000_20221111_233237	P00004	81	89	MIFAGIKKK	H	2	7.12	7.05-7.12	4	31	32-34	0.025	0.001	406	520.388	n/a	n/a	n/a	n/a	520.323	n/a	n/a	n/a	n/a	0.8112	1.641	3.281	86.588	n/a	n/a	n/a		Medium
cyt-c_nep2	15000.00s	ELN98675_05_19_cyt_c_nep2_15000_20221111_233237	P00004	82	87	IFAGIK	H	1	7.78	7.67-7.85	8	80	77-84	0.02	0.001	1.94E+04	651.029	n/a	n/a	n/a	n/a	651.104	n/a	n/a	n/a	n/a	0.8868	2.29	2.29	85.611	n/a	n/a	n/a		High
cyt-c_nep2	15000.00s	ELN98675_05_19_cyt_c_nep2_15000_20221111_233237	P00004	82	89	IFAGIKKK	H	2	5.46	5.32-5.56	9	24	21-26	0.014	0.001	5.00E+04	454.436	n/a	n/a	n/a	n/a	454.444	n/a	n/a	n/a	n/a	0.8926	1.361	2.722	88.627	n/a	n/a	n/a		High
cyt-c_nep2	15000.00s	ELN98675_05_19_cyt_c_nep2_15000_20221111_233237	P00004	82	94	IFAGIKKKTERED	H	2	6.86	6.71-6.84	6	27	27-31	0.032	0.001	213	770.545	n/a	n/a	n/a	n/a	770.59	n/a	n/a	n/a	n/a	0.7264	2.203	4.406	66.188	n/a	n/a	n/a		Medium
cyt-c_nep2	15000.00s	ELN98675_05_19_cyt_c_nep2_15000_20221111_233237	P00004	82	95	IFAGIKKKTEREDL	H	3	6.85	6.69-6.96	12	25	22-29	0.013	0.001	8.20E+04	551.885	n/a	n/a	n/a	n/a	551.887	n/a	n/a	n/a	n/a	0.8852	1.574	4.723	66.239	n/a	n/a	n/a		High
cyt-c_nep2	15000.00s	ELN98675_05_19_cyt_c_nep2_15000_20221111_233237	P00004	82	97	IFAGIKKKTEREDLIA	H	3	7.71	7.62-7.82	9	32	29-34	0.022	0	6.91E+03	613.364	n/a	n/a	n/a	n/a	613.361	n/a	n/a	n/a	n/a	0.8809	1.636	4.907	57.581	n/a	n/a	n/a		Medium
cyt-c_nep2	15000.00s	ELN98675_05_19_cyt_c_nep2_15000_20221111_233237	P00004	82	98	IFAGIKKKTEREDLIAY	H	3	8.63	8.56-8.66	5	38	35-40	0.022	0.001	7.38E+03	667.746	n/a	n/a	n/a	n/a	667.739	n/a	n/a	n/a	n/a	0.9001	1.623	4.869	53.499	n/a	n/a	n/a		High
cyt-c_nep2	15000.00s	ELN98675_05_19_cyt_c_nep2_15000_20221111_233237	P00004	82	100	IFAGIKKKTEREDLIAYLK	H	3	9.45	9.38-9.57	7	44	41-46	0.025	0.001	3.73E+03	748.144	n/a	n/a	n/a	n/a	748.134	n/a	n/a	n/a	n/a	0.8545	1.575	4.724	44.272	n/a	n/a	n/a		High
cyt-c_nep2	15000.00s	ELN98675_05_19_cyt_c_nep2_15000_20221111_233237	P00004	84	95	AGIKKKTEREDL	H	2	5.1	4.92-5.18	10	49	48-52	0.02	0.002	1.78E+04	696.558	n/a	n/a	n/a	n/a	696.567	n/a	n/a	n/a	n/a	0.8879	1.768	3.536	60.722	n/a	n/a	n/a		High
cyt-c_nep2	15000.00s	ELN98675_05_19_cyt_c_nep2_15000_20221111_233237	P00004	84	97	AGIKKKTEREDLIA	H	2	6.23	6.11-6.21	5	58	58-62	0.031	0.001	1.77E+03	788.686	n/a	n/a	n/a	n/a	788.673	n/a	n/a	n/a	n/a	0.8391	1.755	3.511	50.921	n/a	n/a	n/a		Medium
cyt-c_nep2	15000.00s	ELN98675_05_19_cyt_c_nep2_15000_20221111_233237	P00004	84	98	AGIKKKTEREDLIAY	H	3	7.62	7.49-7.67	7	26	23-29	0.021	0	1.99E+03	580.561	n/a	n/a	n/a	n/a	580.523	n/a	n/a	n/a	n/a	0.8311	1.184	3.553	46.27	n/a	n/a	n/a		Medium
cyt-c_nep2	15000.00s	ELN98675_05_19_cyt_c_nep2_15000_20221111_233237	P00004	88	95	KKTEREDL	H	2	5.12	4.97-5.15	7	26	26-30	0.013	0.001	6.90E+04	510.667	n/a	n/a	n/a	n/a	510.664	n/a	n/a	n/a	n/a	0.9072	0.594	1.189	37.931	n/a	n/a	n/a		High
cyt-c_nep2	15000.00s	ELN98675_05_19_cyt_c_nep2_15000_20221111_233237	P00004	88	97	KKTEREDLIA	H	2	6.38	6.28-6.41	6	34	31-36	0.02	0.001	7.83E+03	602.791	n/a	n/a	n/a	n/a	602.773	n/a	n/a	n/a	n/a	0.8725	0.586	1.172	27.011	n/a	n/a	n/a		Medium
cyt-c_nep2	15000.00s	ELN98675_05_19_cyt_c_nep2_15000_20221111_233237	P00004	88	98	KKTEREDLIAY	H	2	7.87	7.77-7.90	6	43	43-47	0.025	0.001	4.65E+03	684.435	n/a	n/a	n/a	n/a	684.398	n/a	n/a	n/a	n/a	0.8808	0.624	1.248	24.963	n/a	n/a	n/a		High
cyt-c_nep2	15000.00s	ELN98675_05_19_cyt_c_nep2_15000_20221111_233237	P00004	88	100	KKTEREDLIAYLK	H	3	9.11	8.98-9.14	6	27	24-29	0.02	0	6.10E+03	537.052	n/a	n/a	n/a	n/a	537.041	n/a	n/a	n/a	n/a	0.89	0.412	1.235	18.683	n/a	n/a	n/a		High
cyt-c_nep2	15000.00s	ELN98675_05_19_cyt_c_nep2_15000_20221111_233237	P00004	88	101	KKTEREDLIAYLKK	H	3	8.21	8.10-8.33	10	26	23-28	0.022	0.001	8.27E+03	579.867	n/a	n/a	n/a	n/a	579.848	n/a	n/a	n/a	n/a	0.9008	0.495	1.484	20.047	n/a	n/a	n/a		High
cyt-c_nep2	15000.00s	ELN98675_05_19_cyt_c_nep2_15000_20221111_233237	P00004	88	105	KKTEREDLIAYLKKATNE	H	3	9.81	9.74-9.86	6	44	41-46	0.017	0.001	3.78E+04	719.071	n/a	n/a	n/a	n/a	719.06	n/a	n/a	n/a	n/a	0.8751	1.241	3.723	35.833	n/a	n/a	n/a		Medium
cyt-c_nep2	15000.00s	ELN98675_05_19_cyt_c_nep2_15000_20221111_233237	P00004	90	95	TEREDL	H	1	5.77	5.68-5.80	6	88	85-91	0.018	0.002	7.03E+04	763.028	n/a	n/a	n/a	n/a	762.982	n/a	n/a	n/a	n/a	0.9062	0.195	0.195	8.742	n/a	n/a	n/a		High
cyt-c_nep2	15000.00s	ELN98675_05_19_cyt_c_nep2_15000_20221111_233237	P00004	90	97	TEREDLIA	H	2	7.34	7.27-7.37	5	22	19-25	0.016	0.001	1.11E+04	474.186	n/a	n/a	n/a	n/a	474.147	n/a	n/a	n/a	n/a	0.8913	0.132	0.264	7.858	n/a	n/a	n/a		High
cyt-c_nep2	15000.00s	ELN98675_05_19_cyt_c_nep2_15000_20221111_233237	P00004	90	98	TEREDLIAY	H	2	8.94	8.88-8.98	5	30	31-32	0.024	0.001	2.22E+03	555.813	n/a	n/a	n/a	n/a	555.763	n/a	n/a	n/a	n/a	0.8481	0.161	0.322	7.834	n/a	n/a	n/a		Medium
cyt-c_nep2	15000.00s	ELN98675_05_19_cyt_c_nep2_15000_20221111_233237	P00004	90	100	TEREDLIAYLK	H	2	10.11	10.05-10.15	5	49	49-53	0.026	0.001	1.90E+03	676.488	n/a	n/a	n/a	n/a	676.425	n/a	n/a	n/a	n/a	0.8531	0.158	0.316	5.174	n/a	n/a	n/a		Medium
cyt-c_nep2	15000.00s	ELN98675_05_19_cyt_c_nep2_15000_20221111_233237	P00004	90	101	TEREDLIAYLKK	H	3	8.96	8.86-8.98	6	20	17-23	0.022	0	2.17E+03	494.178	n/a	n/a	n/a	n/a	494.153	n/a	n/a	n/a	n/a	0.8907	0.248	0.745	11.188	n/a	n/a	n/a		Medium
cyt-c_nep2	15000.00s	ELN98675_05_19_cyt_c_nep2_15000_20221111_233237	P00004	90	105	TEREDLIAYLKKATNE	H	3	10.6	10.55-10.63	4	35	32-37	0.019	0.001	6.45E+03	633.378	n/a	n/a	n/a	n/a	633.355	n/a	n/a	n/a	n/a	0.8784	0.984	2.952	30.208	n/a	n/a	n/a		Medium
cyt-c_nep2	15000.00s	ELN98675_05_19_cyt_c_nep2_15000_20221111_233237	P00004	95	100	LIAYLK	H	1	8.32	8.20-8.33	6	96	93-100	0.035	0.002	887	721.133	n/a	n/a	n/a	n/a	721.061	n/a	n/a	n/a	n/a	0.8581	0.14	0.14	4.95	n/a	n/a	n/a		Medium
cyt-c_nep2	15000.00s	ELN98675_05_19_cyt_c_nep2_15000_20221111_233237	P00004	96	101	IAYLKK	H	1	5.35	5.23-5.42	9	97	94-99	0.016	0.002	5.00E+04	736.377	n/a	n/a	n/a	n/a	736.357	n/a	n/a	n/a	n/a	0.8975	0.422	0.422	14.303	n/a	n/a	n/a		High
cyt-c_nep2	15000.00s	ELN98675_05_19_cyt_c_nep2_15000_20221111_233237	P00004	96	105	IAYLKKATNE	H	2	5.57	5.42-5.66	9	35	32-39	0.012	0.001	3.13E+05	577.539	n/a	n/a	n/a	n/a	577.51	n/a	n/a	n/a	n/a	0.8614	1.34	2.679	47.459	n/a	n/a	n/a		Medium
cyt-c_nep2	15000.00s	ELN98675_05_19_cyt_c_nep2_15000_20221111_233237	P00004	98	105	YLKKATNE	H	2	4.37	4.27-4.39	6	23	25-29	0.013	0.001	2.44E+04	485.309	n/a	n/a	n/a	n/a	485.293	n/a	n/a	n/a	n/a	0.8746	1.24	2.48	63.708	n/a	n/a	n/a		Medium
