# Supplementary material for: Inferring residue level hydrogen deuterium exchange with ReX
Source: Commun Chem. 2025 Nov 10;8:343. doi: 10.1038/s42004-025-01719-4 (PMC12603136; doi:10.1038/s42004-025-01719-4)
Supplement: Supplementary file 5 — Supplementary Dataset 2 [file 42004_2025_1719_MOESM5_ESM.csv]

State	DeutTime	Experiment	Protein	Start	End	Sequence	Adduct	Charge	Search RT	Actual RT	# Spectra	Search IMS	IMS Range	Peak Width	m/z Shift	Max Inty	Exp Cent	Exp Cent 2	L/R Ratio	Left %	Right %	Theor Cent	Theor Cent 2	Theor L/R	Theor Left %	Theor Right %	Score	Cent Diff	Uptake	Deut %	Cent Diff 2	# Deut 2	Deut % 2	Mark	Confidence
cytc-pepsin	0s	ELN98675_02_04_cyt_c_pepsin_0_20221110_110137	P00004	23	37	KGGKHKTGPNLHGLF	H	3	8.74	8.64-8.94	20	20	17-22	0.015	0	1.27E+05	531.282	n/a	n/a	n/a	n/a	531.284	n/a	n/a	n/a	n/a	0.9267	n/a	n/a		n/a	n/a	n/a		High
cytc-pepsin	0s	ELN98675_02_04_cyt_c_pepsin_0_20221110_110137	P00004	34	47	HGLFGRKTGQAPGF	H	2	8.65	8.54-8.83	19	58	55-60	0.027	0	7.54E+03	737.332	n/a	n/a	n/a	n/a	737.334	n/a	n/a	n/a	n/a	0.8987	n/a	n/a		n/a	n/a	n/a		High
cytc-pepsin	0s	ELN98675_02_04_cyt_c_pepsin_0_20221110_110137	P00004	34	48	HGLFGRKTGQAPGFT	H	3	8.04	7.91-8.18	16	27	24-29	0.017	-0.001	1.62E+04	525.593	n/a	n/a	n/a	n/a	525.593	n/a	n/a	n/a	n/a	0.9125	n/a	n/a		n/a	n/a	n/a		High
cytc-pepsin	0s	ELN98675_02_04_cyt_c_pepsin_0_20221110_110137	P00004	38	47	GRKTGQAPGF	H	2	6.37	6.24-6.50	17	28	25-30	0.015	0	1.29E+05	510.076	n/a	n/a	n/a	n/a	510.072	n/a	n/a	n/a	n/a	0.9148	n/a	n/a		n/a	n/a	n/a		High
cytc-pepsin	0s	ELN98675_02_04_cyt_c_pepsin_0_20221110_110137	P00004	38	48	GRKTGQAPGFT	H	2	5.65	5.53-5.82	19	32	29-34	0.015	0	1.92E+05	560.623	n/a	n/a	n/a	n/a	560.624	n/a	n/a	n/a	n/a	0.9177	n/a	n/a		n/a	n/a	n/a		High
cytc-pepsin	0s	ELN98675_02_04_cyt_c_pepsin_0_20221110_110137	P00004	38	50	GRKTGQAPGFTYT	H	2	6.87	6.76-7.00	16	44	41-46	0.022	0	1.79E+04	692.769	n/a	n/a	n/a	n/a	692.763	n/a	n/a	n/a	n/a	0.9047	n/a	n/a		n/a	n/a	n/a		High
cytc-pepsin	0s	ELN98675_02_04_cyt_c_pepsin_0_20221110_110137	P00004	48	65	TYTDANKNKGITWKEETL	H	3	8.46	8.39-8.50	8	38	35-40	0.016	0	1.46E+05	705.104	n/a	n/a	n/a	n/a	705.107	n/a	n/a	n/a	n/a	0.904	n/a	n/a		n/a	n/a	n/a		High
cytc-pepsin	0s	ELN98675_02_04_cyt_c_pepsin_0_20221110_110137	P00004	48	66	TYTDANKNKGITWKEETLM	H	3	9.24	9.13-9.38	17	39	36-41	0.019	-0.001	5.58E+04	748.848	n/a	n/a	n/a	n/a	748.84	n/a	n/a	n/a	n/a	0.9077	n/a	n/a		n/a	n/a	n/a		High
cytc-pepsin	0s	ELN98675_02_04_cyt_c_pepsin_0_20221110_110137	P00004	48	67	TYTDANKNKGITWKEETLME	H	3	8.88	8.76-9.03	16	42	42-46	0.018	-0.001	4.86E+04	791.894	n/a	n/a	n/a	n/a	791.878	n/a	n/a	n/a	n/a	0.8847	n/a	n/a		n/a	n/a	n/a		High
cytc-pepsin	0s	ELN98675_02_04_cyt_c_pepsin_0_20221110_110137	P00004	49	65	YTDANKNKGITWKEETL	H	3	8.44	8.29-8.59	18	36	33-38	0.016	0.001	7.77E+05	671.408	n/a	n/a	n/a	n/a	671.406	n/a	n/a	n/a	n/a	0.9141	n/a	n/a		n/a	n/a	n/a		High
cytc-pepsin	0s	ELN98675_02_04_cyt_c_pepsin_0_20221110_110137	P00004	49	66	YTDANKNKGITWKEETLM	H	3	9.23	9.16-9.30	10	35	35-39	0.013	0	2.44E+05	715.14	n/a	n/a	n/a	n/a	715.138	n/a	n/a	n/a	n/a	0.8815	n/a	n/a		n/a	n/a	n/a		High
cytc-pepsin	0s	ELN98675_02_04_cyt_c_pepsin_0_20221110_110137	P00004	49	67	YTDANKNKGITWKEETLME	H	3	8.86	8.76-8.94	12	38	38-42	0.015	-0.001	2.05E+05	758.178	n/a	n/a	n/a	n/a	758.177	n/a	n/a	n/a	n/a	0.8725	n/a	n/a		n/a	n/a	n/a		High
cytc-pepsin	0s	ELN98675_02_04_cyt_c_pepsin_0_20221110_110137	P00004	51	65	DANKNKGITWKEETL	H	3	8.36	8.28-8.42	10	30	27-32	0.015	0	8.70E+04	583.317	n/a	n/a	n/a	n/a	583.313	n/a	n/a	n/a	n/a	0.9012	n/a	n/a		n/a	n/a	n/a		High
cytc-pepsin	0s	ELN98675_02_04_cyt_c_pepsin_0_20221110_110137	P00004	51	66	DANKNKGITWKEETLM	H	3	9.17	9.08-9.24	11	28	25-30	0.019	-0.001	1.40E+04	627.06	n/a	n/a	n/a	n/a	627.046	n/a	n/a	n/a	n/a	0.9221	n/a	n/a		n/a	n/a	n/a		High
cytc-pepsin	0s	ELN98675_02_04_cyt_c_pepsin_0_20221110_110137	P00004	51	67	DANKNKGITWKEETLME	H	3	8.79	8.68-8.97	19	30	27-32	0.021	0	1.39E+04	670.114	n/a	n/a	n/a	n/a	670.084	n/a	n/a	n/a	n/a	0.9149	n/a	n/a		n/a	n/a	n/a		High
cytc-pepsin	0s	ELN98675_02_04_cyt_c_pepsin_0_20221110_110137	P00004	53	65	NKNKGITWKEETL	H	3	8.29	8.23-8.34	8	26	23-28	0.015	0	3.04E+04	521.274	n/a	n/a	n/a	n/a	521.258	n/a	n/a	n/a	n/a	0.9031	n/a	n/a		n/a	n/a	n/a		High
cytc-pepsin	0s	ELN98675_02_04_cyt_c_pepsin_0_20221110_110137	P00004	66	80	MEYLENPKKYIPGTK	H	2	8.44	8.37-8.50	9	34	33-37	0.039	0	702	906.582	n/a	n/a	n/a	n/a	906.563	n/a	n/a	n/a	n/a	0.8398	n/a	n/a		n/a	n/a	n/a		Medium
cytc-pepsin	0s	ELN98675_02_04_cyt_c_pepsin_0_20221110_110137	P00004	66	81	MEYLENPKKYIPGTKM	H	2	8.43	8.31-8.59	17	77	77-81	0.015	0.001	6.50E+05	972.154	n/a	n/a	n/a	n/a	972.161	n/a	n/a	n/a	n/a	0.8671	n/a	n/a		n/a	n/a	n/a		High
cytc-pepsin	0s	ELN98675_02_04_cyt_c_pepsin_0_20221110_110137	P00004	66	81	MEYLENPKKYIPGTKM	H	3	8.43	8.29-8.59	18	32	29-34	0.016	0.001	7.83E+05	648.438	n/a	n/a	n/a	n/a	648.443	n/a	n/a	n/a	n/a	0.9128	n/a	n/a		n/a	n/a	n/a		High
cytc-pepsin	0s	ELN98675_02_04_cyt_c_pepsin_0_20221110_110137	P00004	66	83	MEYLENPKKYIPGTKMIF	H	3	10.85	10.70-10.99	19	41	38-43	0.017	0.001	2.25E+06	735.214	n/a	n/a	n/a	n/a	735.221	n/a	n/a	n/a	n/a	0.9066	n/a	n/a		n/a	n/a	n/a		High
cytc-pepsin	0s	ELN98675_02_04_cyt_c_pepsin_0_20221110_110137	P00004	67	81	EYLENPKKYIPGTKM	H	3	7.73	7.60-7.90	20	27	27-31	0.012	0	2.38E+05	604.71	n/a	n/a	n/a	n/a	604.711	n/a	n/a	n/a	n/a	0.889	n/a	n/a		n/a	n/a	n/a		High
cytc-pepsin	0s	ELN98675_02_04_cyt_c_pepsin_0_20221110_110137	P00004	67	83	EYLENPKKYIPGTKMIF	H	3	10.43	10.29-10.59	18	35	32-37	0.017	0	5.27E+05	691.483	n/a	n/a	n/a	n/a	691.488	n/a	n/a	n/a	n/a	0.9302	n/a	n/a		n/a	n/a	n/a		High
cytc-pepsin	0s	ELN98675_02_04_cyt_c_pepsin_0_20221110_110137	P00004	68	81	YLENPKKYIPGTKM	H	2	7.39	7.30-7.47	12	63	63-67	0.013	0.001	3.82E+05	842.002	n/a	n/a	n/a	n/a	842.006	n/a	n/a	n/a	n/a	0.8881	n/a	n/a		n/a	n/a	n/a		High
cytc-pepsin	0s	ELN98675_02_04_cyt_c_pepsin_0_20221110_110137	P00004	68	81	YLENPKKYIPGTKM	H	3	7.39	7.25-7.55	18	23	22-26	0.011	0.001	5.00E+05	561.671	n/a	n/a	n/a	n/a	561.673	n/a	n/a	n/a	n/a	0.8852	n/a	n/a		n/a	n/a	n/a		High
cytc-pepsin	0s	ELN98675_02_04_cyt_c_pepsin_0_20221110_110137	P00004	68	83	YLENPKKYIPGTKMIF	H	2	10.31	10.21-10.39	12	74	73-77	0.016	0.002	7.48E+05	972.161	n/a	n/a	n/a	n/a	972.172	n/a	n/a	n/a	n/a	0.8633	n/a	n/a		n/a	n/a	n/a		High
cytc-pepsin	0s	ELN98675_02_04_cyt_c_pepsin_0_20221110_110137	P00004	68	83	YLENPKKYIPGTKMIF	H	3	10.31	10.18-10.48	20	32	29-34	0.015	0.002	1.64E+06	648.446	n/a	n/a	n/a	n/a	648.45	n/a	n/a	n/a	n/a	0.9086	n/a	n/a		n/a	n/a	n/a		High
cytc-pepsin	0s	ELN98675_02_04_cyt_c_pepsin_0_20221110_110137	P00004	69	81	LENPKKYIPGTKM	H	2	6.75	6.63-6.89	17	52	49-54	0.019	0	5.39E+04	760.412	n/a	n/a	n/a	n/a	760.419	n/a	n/a	n/a	n/a	0.9285	n/a	n/a		n/a	n/a	n/a		High
cytc-pepsin	0s	ELN98675_02_04_cyt_c_pepsin_0_20221110_110137	P00004	69	83	LENPKKYIPGTKMIF	H	2	9.93	9.85-10.00	10	65	62-67	0.019	0.001	1.72E+05	890.583	n/a	n/a	n/a	n/a	890.585	n/a	n/a	n/a	n/a	0.9236	n/a	n/a		n/a	n/a	n/a		High
cytc-pepsin	0s	ELN98675_02_04_cyt_c_pepsin_0_20221110_110137	P00004	69	83	LENPKKYIPGTKMIF	H	3	9.93	9.79-10.09	18	27	26-30	0.012	0.001	5.59E+05	594.061	n/a	n/a	n/a	n/a	594.059	n/a	n/a	n/a	n/a	0.8749	n/a	n/a		n/a	n/a	n/a		High
cytc-pepsin	0s	ELN98675_02_04_cyt_c_pepsin_0_20221110_110137	P00004	82	94	IFAGIKKKTERED	H	2	6.83	6.71-6.97	17	27	24-29	0.023	0.001	1.14E+04	768.38	n/a	n/a	n/a	n/a	768.387	n/a	n/a	n/a	n/a	0.9034	n/a	n/a		n/a	n/a	n/a		High
cytc-pepsin	0s	ELN98675_02_04_cyt_c_pepsin_0_20221110_110137	P00004	82	95	IFAGIKKKTEREDL	H	2	6.83	6.71-7.00	19	70	67-72	0.018	0.002	7.80E+05	824.959	n/a	n/a	n/a	n/a	824.966	n/a	n/a	n/a	n/a	0.9191	n/a	n/a		n/a	n/a	n/a		High
cytc-pepsin	0s	ELN98675_02_04_cyt_c_pepsin_0_20221110_110137	P00004	82	95	IFAGIKKKTEREDL	H	3	6.83	6.71-7.00	19	25	22-27	0.015	0.002	1.37E+06	550.309	n/a	n/a	n/a	n/a	550.313	n/a	n/a	n/a	n/a	0.906	n/a	n/a		n/a	n/a	n/a		High
cytc-pepsin	0s	ELN98675_02_04_cyt_c_pepsin_0_20221110_110137	P00004	82	97	IFAGIKKKTEREDLIA	H	3	7.71	7.60-7.88	19	32	29-34	0.016	0	2.47E+05	611.723	n/a	n/a	n/a	n/a	611.725	n/a	n/a	n/a	n/a	0.925	n/a	n/a		n/a	n/a	n/a		High
cytc-pepsin	0s	ELN98675_02_04_cyt_c_pepsin_0_20221110_110137	P00004	83	95	FAGIKKKTEREDL	H	2	6.83	6.79-6.90	8	60	60-64	0.02	0	1.31E+04	768.384	n/a	n/a	n/a	n/a	768.387	n/a	n/a	n/a	n/a	0.8965	n/a	n/a		n/a	n/a	n/a		High
cytc-pepsin	0s	ELN98675_02_04_cyt_c_pepsin_0_20221110_110137	P00004	83	96	FAGIKKKTEREDLI	H	3	6.83	6.71-7.00	19	25	22-27	0.015	0.002	1.37E+06	550.309	n/a	n/a	n/a	n/a	550.313	n/a	n/a	n/a	n/a	0.906	n/a	n/a		n/a	n/a	n/a		High
cytc-pepsin	0s	ELN98675_02_04_cyt_c_pepsin_0_20221110_110137	P00004	84	95	AGIKKKTEREDL	H	2	5.1	5.04-5.17	9	48	48-52	0.013	0.002	1.66E+06	694.792	n/a	n/a	n/a	n/a	694.799	n/a	n/a	n/a	n/a	0.8376	n/a	n/a		n/a	n/a	n/a		Medium
cytc-pepsin	0s	ELN98675_02_04_cyt_c_pepsin_0_20221110_110137	P00004	84	95	AGIKKKTEREDL	H	3	5.1	4.98-5.25	16	17	16-20	0.012	0.002	1.70E+06	463.537	n/a	n/a	n/a	n/a	463.535	n/a	n/a	n/a	n/a	0.8384	n/a	n/a		n/a	n/a	n/a		Medium
cytc-pepsin	0s	ELN98675_02_04_cyt_c_pepsin_0_20221110_110137	P00004	84	97	AGIKKKTEREDLIA	H	3	6.22	6.10-6.40	20	20	17-22	0.015	0	3.09E+05	524.945	n/a	n/a	n/a	n/a	524.947	n/a	n/a	n/a	n/a	0.9206	n/a	n/a		n/a	n/a	n/a		High
cytc-pepsin	0s	ELN98675_02_04_cyt_c_pepsin_0_20221110_110137	P00004	85	95	GIKKKTEREDL	H	2	5.1	5.04-5.15	8	18	15-20	0.021	0	8.27E+03	659.248	n/a	n/a	n/a	n/a	659.26	n/a	n/a	n/a	n/a	0.9109	n/a	n/a		n/a	n/a	n/a		High
cytc-pepsin	0s	ELN98675_02_04_cyt_c_pepsin_0_20221110_110137	P00004	86	95	IKKKTEREDL	H	2	5.04	4.93-5.17	14	41	38-43	0.018	0	3.05E+04	630.745	n/a	n/a	n/a	n/a	630.735	n/a	n/a	n/a	n/a	0.9153	n/a	n/a		n/a	n/a	n/a		High
cytc-pepsin	0s	ELN98675_02_04_cyt_c_pepsin_0_20221110_110137	P00004	96	105	IAYLKKATNE	H	2	5.58	5.53-5.69	11	35	32-37	0.016	0.003	2.04E+06	576.185	n/a	n/a	n/a	n/a	576.171	n/a	n/a	n/a	n/a	0.8259	n/a	n/a		n/a	n/a	n/a		Medium
cytc-pepsin	0s	ELN98675_02_04_cyt_c_pepsin_0_20221110_110137	P00004	97	105	AYLKKATNE	H	2	5.58	5.53-5.66	9	11	Nov-15	0.014	0	3.06E+04	519.613	n/a	n/a	n/a	n/a	519.592	n/a	n/a	n/a	n/a	0.8509	n/a	n/a		n/a	n/a	n/a		High
cytc-pepsin	0s	ELN98675_02_04_cyt_c_pepsin_0_20221110_110137	P00004	98	105	YLKKATNE	H	2	4.38	4.24-4.46	15	23	25-29	0.011	0	2.17E+05	484.084	n/a	n/a	n/a	n/a	484.053	n/a	n/a	n/a	n/a	0.7796	n/a	n/a		n/a	n/a	n/a		Medium
cytc-pepsin	0s	ELN98675_02_06_cyt_c_pepsin_0_20221110_114441	P00004	23	37	KGGKHKTGPNLHGLF	H	3	8.74	8.69-8.99	13	20	17-22	0.015	0	8.47E+04	531.283	n/a	n/a	n/a	n/a	531.284	n/a	n/a	n/a	n/a	0.9056	n/a	n/a		n/a	n/a	n/a		High
cytc-pepsin	0s	ELN98675_02_06_cyt_c_pepsin_0_20221110_114441	P00004	34	47	HGLFGRKTGQAPGF	H	2	8.65	8.58-8.71	6	58	55-60	0.032	0	3.65E+03	737.356	n/a	n/a	n/a	n/a	737.334	n/a	n/a	n/a	n/a	0.9079	n/a	n/a		n/a	n/a	n/a		High
cytc-pepsin	0s	ELN98675_02_06_cyt_c_pepsin_0_20221110_114441	P00004	34	48	HGLFGRKTGQAPGFT	H	3	8.04	7.92-8.18	10	27	27-31	0.018	0	1.14E+04	525.597	n/a	n/a	n/a	n/a	525.593	n/a	n/a	n/a	n/a	0.9017	n/a	n/a		n/a	n/a	n/a		High
cytc-pepsin	0s	ELN98675_02_06_cyt_c_pepsin_0_20221110_114441	P00004	38	47	GRKTGQAPGF	H	2	6.37	6.28-6.46	8	28	25-30	0.015	0	9.32E+04	510.075	n/a	n/a	n/a	n/a	510.072	n/a	n/a	n/a	n/a	0.9154	n/a	n/a		n/a	n/a	n/a		High
cytc-pepsin	0s	ELN98675_02_06_cyt_c_pepsin_0_20221110_114441	P00004	38	48	GRKTGQAPGFT	H	2	5.65	5.56-5.83	12	32	29-34	0.016	0.001	1.33E+05	560.627	n/a	n/a	n/a	n/a	560.624	n/a	n/a	n/a	n/a	0.9203	n/a	n/a		n/a	n/a	n/a		High
cytc-pepsin	0s	ELN98675_02_06_cyt_c_pepsin_0_20221110_114441	P00004	38	50	GRKTGQAPGFTYT	H	2	6.87	6.79-6.91	6	44	44-48	0.023	0	1.22E+04	692.767	n/a	n/a	n/a	n/a	692.763	n/a	n/a	n/a	n/a	0.8997	n/a	n/a		n/a	n/a	n/a		High
cytc-pepsin	0s	ELN98675_02_06_cyt_c_pepsin_0_20221110_114441	P00004	48	65	TYTDANKNKGITWKEETL	H	3	8.46	8.40-8.56	6	38	38-42	0.015	0	2.14E+05	705.107	n/a	n/a	n/a	n/a	705.107	n/a	n/a	n/a	n/a	0.8917	n/a	n/a		n/a	n/a	n/a		High
cytc-pepsin	0s	ELN98675_02_06_cyt_c_pepsin_0_20221110_114441	P00004	48	66	TYTDANKNKGITWKEETLM	H	3	9.24	9.16-9.29	6	39	36-41	0.022	-0.001	2.64E+04	748.852	n/a	n/a	n/a	n/a	748.84	n/a	n/a	n/a	n/a	0.9156	n/a	n/a		n/a	n/a	n/a		High
cytc-pepsin	0s	ELN98675_02_06_cyt_c_pepsin_0_20221110_114441	P00004	48	67	TYTDANKNKGITWKEETLME	H	3	8.88	8.76-9.04	11	42	39-44	0.024	0	1.78E+04	791.899	n/a	n/a	n/a	n/a	791.878	n/a	n/a	n/a	n/a	0.8885	n/a	n/a		n/a	n/a	n/a		High
cytc-pepsin	0s	ELN98675_02_06_cyt_c_pepsin_0_20221110_114441	P00004	49	65	YTDANKNKGITWKEETL	H	3	8.44	8.33-8.61	11	36	35-39	0.011	0	9.08E+05	671.405	n/a	n/a	n/a	n/a	671.406	n/a	n/a	n/a	n/a	0.868	n/a	n/a		n/a	n/a	n/a		High
cytc-pepsin	0s	ELN98675_02_06_cyt_c_pepsin_0_20221110_114441	P00004	49	66	YTDANKNKGITWKEETLM	H	3	9.23	9.09-9.38	13	35	35-39	0.016	0	1.87E+05	715.141	n/a	n/a	n/a	n/a	715.139	n/a	n/a	n/a	n/a	0.9014	n/a	n/a		n/a	n/a	n/a		High
cytc-pepsin	0s	ELN98675_02_06_cyt_c_pepsin_0_20221110_114441	P00004	49	67	YTDANKNKGITWKEETLME	H	3	8.86	8.76-8.98	10	38	38-42	0.018	0	1.45E+05	758.182	n/a	n/a	n/a	n/a	758.177	n/a	n/a	n/a	n/a	0.8758	n/a	n/a		n/a	n/a	n/a		High
cytc-pepsin	0s	ELN98675_02_06_cyt_c_pepsin_0_20221110_114441	P00004	51	65	DANKNKGITWKEETL	H	3	8.36	8.23-8.50	12	30	27-32	0.017	0	5.87E+04	583.323	n/a	n/a	n/a	n/a	583.313	n/a	n/a	n/a	n/a	0.9058	n/a	n/a		n/a	n/a	n/a		High
cytc-pepsin	0s	ELN98675_02_06_cyt_c_pepsin_0_20221110_114441	P00004	51	66	DANKNKGITWKEETLM	H	3	9.17	9.09-9.26	8	28	28-32	0.021	-0.001	1.21E+04	627.063	n/a	n/a	n/a	n/a	627.046	n/a	n/a	n/a	n/a	0.9026	n/a	n/a		n/a	n/a	n/a		High
cytc-pepsin	0s	ELN98675_02_06_cyt_c_pepsin_0_20221110_114441	P00004	51	67	DANKNKGITWKEETLME	H	3	8.79	8.68-8.93	11	30	27-32	0.025	0	7.49E+03	670.12	n/a	n/a	n/a	n/a	670.084	n/a	n/a	n/a	n/a	0.9081	n/a	n/a		n/a	n/a	n/a		High
cytc-pepsin	0s	ELN98675_02_06_cyt_c_pepsin_0_20221110_114441	P00004	53	65	NKNKGITWKEETL	H	3	8.29	8.23-8.35	6	26	23-28	0.018	0	1.91E+04	521.273	n/a	n/a	n/a	n/a	521.258	n/a	n/a	n/a	n/a	0.9012	n/a	n/a		n/a	n/a	n/a		High
cytc-pepsin	0s	ELN98675_02_06_cyt_c_pepsin_0_20221110_114441	P00004	66	80	MEYLENPKKYIPGTK	H	2	8.44	8.38-8.50	6	34	31-36	0.045	0	417	906.619	n/a	n/a	n/a	n/a	906.563	n/a	n/a	n/a	n/a	0.8325	n/a	n/a		n/a	n/a	n/a		Medium
cytc-pepsin	0s	ELN98675_02_06_cyt_c_pepsin_0_20221110_114441	P00004	66	81	MEYLENPKKYIPGTKM	H	2	8.43	8.30-8.56	10	77	74-79	0.021	0.001	1.99E+05	972.154	n/a	n/a	n/a	n/a	972.161	n/a	n/a	n/a	n/a	0.9199	n/a	n/a		n/a	n/a	n/a		High
cytc-pepsin	0s	ELN98675_02_06_cyt_c_pepsin_0_20221110_114441	P00004	66	81	MEYLENPKKYIPGTKM	H	3	8.43	8.35-8.50	7	32	29-34	0.015	0.001	5.13E+05	648.437	n/a	n/a	n/a	n/a	648.443	n/a	n/a	n/a	n/a	0.9052	n/a	n/a		n/a	n/a	n/a		High
cytc-pepsin	0s	ELN98675_02_06_cyt_c_pepsin_0_20221110_114441	P00004	66	83	MEYLENPKKYIPGTKMIF	H	3	10.85	10.70-11.00	13	41	38-43	0.017	0.001	1.40E+06	735.215	n/a	n/a	n/a	n/a	735.221	n/a	n/a	n/a	n/a	0.91	n/a	n/a		n/a	n/a	n/a		High
cytc-pepsin	0s	ELN98675_02_06_cyt_c_pepsin_0_20221110_114441	P00004	67	81	EYLENPKKYIPGTKM	H	3	7.73	7.58-7.87	13	27	24-29	0.017	0	1.08E+05	604.709	n/a	n/a	n/a	n/a	604.711	n/a	n/a	n/a	n/a	0.9312	n/a	n/a		n/a	n/a	n/a		High
cytc-pepsin	0s	ELN98675_02_06_cyt_c_pepsin_0_20221110_114441	P00004	67	83	EYLENPKKYIPGTKMIF	H	3	10.43	10.29-10.59	11	35	32-37	0.017	0	3.23E+05	691.481	n/a	n/a	n/a	n/a	691.488	n/a	n/a	n/a	n/a	0.9125	n/a	n/a		n/a	n/a	n/a		High
cytc-pepsin	0s	ELN98675_02_06_cyt_c_pepsin_0_20221110_114441	P00004	68	81	YLENPKKYIPGTKM	H	2	7.39	7.29-7.47	8	63	60-65	0.019	0	1.26E+05	842.004	n/a	n/a	n/a	n/a	842.006	n/a	n/a	n/a	n/a	0.9235	n/a	n/a		n/a	n/a	n/a		High
cytc-pepsin	0s	ELN98675_02_06_cyt_c_pepsin_0_20221110_114441	P00004	68	81	YLENPKKYIPGTKM	H	3	7.39	7.24-7.49	11	23	20-25	0.015	0	2.88E+05	561.673	n/a	n/a	n/a	n/a	561.673	n/a	n/a	n/a	n/a	0.9156	n/a	n/a		n/a	n/a	n/a		High
cytc-pepsin	0s	ELN98675_02_06_cyt_c_pepsin_0_20221110_114441	P00004	68	83	YLENPKKYIPGTKMIF	H	2	10.31	10.17-10.47	13	74	74-78	0.017	0.001	6.20E+05	972.165	n/a	n/a	n/a	n/a	972.172	n/a	n/a	n/a	n/a	0.8934	n/a	n/a		n/a	n/a	n/a		High
cytc-pepsin	0s	ELN98675_02_06_cyt_c_pepsin_0_20221110_114441	P00004	68	83	YLENPKKYIPGTKMIF	H	3	10.31	10.22-10.42	9	32	29-34	0.015	0.001	1.12E+06	648.446	n/a	n/a	n/a	n/a	648.45	n/a	n/a	n/a	n/a	0.9059	n/a	n/a		n/a	n/a	n/a		High
cytc-pepsin	0s	ELN98675_02_06_cyt_c_pepsin_0_20221110_114441	P00004	69	81	LENPKKYIPGTKM	H	2	6.75	6.67-6.79	6	52	49-54	0.021	0	2.55E+04	760.42	n/a	n/a	n/a	n/a	760.419	n/a	n/a	n/a	n/a	0.9286	n/a	n/a		n/a	n/a	n/a		High
cytc-pepsin	0s	ELN98675_02_06_cyt_c_pepsin_0_20221110_114441	P00004	69	83	LENPKKYIPGTKMIF	H	2	9.93	9.86-9.99	6	65	62-67	0.02	0.001	9.26E+04	890.582	n/a	n/a	n/a	n/a	890.585	n/a	n/a	n/a	n/a	0.9313	n/a	n/a		n/a	n/a	n/a		High
cytc-pepsin	0s	ELN98675_02_06_cyt_c_pepsin_0_20221110_114441	P00004	69	83	LENPKKYIPGTKMIF	H	3	9.93	9.79-10.07	11	27	24-29	0.016	0	2.33E+05	594.058	n/a	n/a	n/a	n/a	594.059	n/a	n/a	n/a	n/a	0.9331	n/a	n/a		n/a	n/a	n/a		High
cytc-pepsin	0s	ELN98675_02_06_cyt_c_pepsin_0_20221110_114441	P00004	82	94	IFAGIKKKTERED	H	2	6.83	6.79-6.91	6	27	24-29	0.029	0	3.74E+03	768.364	n/a	n/a	n/a	n/a	768.387	n/a	n/a	n/a	n/a	0.9063	n/a	n/a		n/a	n/a	n/a		High
cytc-pepsin	0s	ELN98675_02_06_cyt_c_pepsin_0_20221110_114441	P00004	82	95	IFAGIKKKTEREDL	H	2	6.83	6.74-6.99	11	70	67-72	0.018	0	4.36E+05	824.963	n/a	n/a	n/a	n/a	824.966	n/a	n/a	n/a	n/a	0.9044	n/a	n/a		n/a	n/a	n/a		High
cytc-pepsin	0s	ELN98675_02_06_cyt_c_pepsin_0_20221110_114441	P00004	82	95	IFAGIKKKTEREDL	H	3	6.83	6.71-6.99	12	25	22-27	0.014	0.001	9.80E+05	550.312	n/a	n/a	n/a	n/a	550.313	n/a	n/a	n/a	n/a	0.9136	n/a	n/a		n/a	n/a	n/a		High
cytc-pepsin	0s	ELN98675_02_06_cyt_c_pepsin_0_20221110_114441	P00004	82	97	IFAGIKKKTEREDLIA	H	3	7.71	7.61-7.91	14	32	29-34	0.016	0	1.93E+05	611.722	n/a	n/a	n/a	n/a	611.725	n/a	n/a	n/a	n/a	0.9157	n/a	n/a		n/a	n/a	n/a		High
cytc-pepsin	0s	ELN98675_02_06_cyt_c_pepsin_0_20221110_114441	P00004	83	95	FAGIKKKTEREDL	H	2	6.83	6.71-6.99	12	60	60-64	0.028	-0.001	1.01E+04	768.389	n/a	n/a	n/a	n/a	768.387	n/a	n/a	n/a	n/a	0.8832	n/a	n/a		n/a	n/a	n/a		High
cytc-pepsin	0s	ELN98675_02_06_cyt_c_pepsin_0_20221110_114441	P00004	83	96	FAGIKKKTEREDLI	H	3	6.83	6.71-6.99	12	25	22-27	0.014	0.001	9.80E+05	550.312	n/a	n/a	n/a	n/a	550.313	n/a	n/a	n/a	n/a	0.9136	n/a	n/a		n/a	n/a	n/a		High
cytc-pepsin	0s	ELN98675_02_06_cyt_c_pepsin_0_20221110_114441	P00004	84	95	AGIKKKTEREDL	H	2	5.1	5.05-5.18	6	48	48-52	0.013	0.001	1.20E+06	694.794	n/a	n/a	n/a	n/a	694.799	n/a	n/a	n/a	n/a	0.841	n/a	n/a		n/a	n/a	n/a		Medium
cytc-pepsin	0s	ELN98675_02_06_cyt_c_pepsin_0_20221110_114441	P00004	84	95	AGIKKKTEREDL	H	3	5.1	4.99-5.25	10	17	15-19	0.01	0.001	1.51E+06	463.539	n/a	n/a	n/a	n/a	463.535	n/a	n/a	n/a	n/a	0.855	n/a	n/a		n/a	n/a	n/a		Medium
cytc-pepsin	0s	ELN98675_02_06_cyt_c_pepsin_0_20221110_114441	P00004	84	97	AGIKKKTEREDLIA	H	3	6.22	6.14-6.31	8	20	20-24	0.012	0	2.99E+05	524.949	n/a	n/a	n/a	n/a	524.947	n/a	n/a	n/a	n/a	0.8879	n/a	n/a		n/a	n/a	n/a		High
cytc-pepsin	0s	ELN98675_02_06_cyt_c_pepsin_0_20221110_114441	P00004	85	95	GIKKKTEREDL	H	2	5.1	4.99-5.20	8	18	15-20	0.024	0.001	5.10E+03	659.243	n/a	n/a	n/a	n/a	659.26	n/a	n/a	n/a	n/a	0.8982	n/a	n/a		n/a	n/a	n/a		High
cytc-pepsin	0s	ELN98675_02_06_cyt_c_pepsin_0_20221110_114441	P00004	86	95	IKKKTEREDL	H	2	5.04	4.97-5.13	6	41	38-43	0.022	0	1.30E+04	630.737	n/a	n/a	n/a	n/a	630.735	n/a	n/a	n/a	n/a	0.9155	n/a	n/a		n/a	n/a	n/a		High
cytc-pepsin	0s	ELN98675_02_06_cyt_c_pepsin_0_20221110_114441	P00004	96	105	IAYLKKATNE	H	2	5.58	5.45-5.73	11	35	32-37	0.014	0.002	1.56E+06	576.198	n/a	n/a	n/a	n/a	576.171	n/a	n/a	n/a	n/a	0.8009	n/a	n/a		n/a	n/a	n/a		Medium
cytc-pepsin	0s	ELN98675_02_06_cyt_c_pepsin_0_20221110_114441	P00004	97	105	AYLKKATNE	H	2	5.58	5.50-5.66	6	11	Nov-15	0.017	0	1.40E+04	519.606	n/a	n/a	n/a	n/a	519.592	n/a	n/a	n/a	n/a	0.8531	n/a	n/a		n/a	n/a	n/a		High
cytc-pepsin	0s	ELN98675_02_06_cyt_c_pepsin_0_20221110_114441	P00004	98	105	YLKKATNE	H	2	4.38	4.14-4.29	7	23	25-29	0.014	0	3.64E+04	484.073	n/a	n/a	n/a	n/a	484.053	n/a	n/a	n/a	n/a	0.8596	n/a	n/a		n/a	n/a	n/a		Medium
cytc-pepsin	FD	ELN98675_02_11_cyt-c_100D_FA_Quench_15min	P00004	23	37	KGGKHKTGPNLHGLF	H	3	8.74	8.61-8.93	14	20	17-22	0.014	-0.001	6.59E+04	532.771	n/a	n/a	n/a	n/a	532.786	n/a	n/a	n/a	n/a	0.8834	1.502	4.506	37.55	n/a	n/a	n/a		High
cytc-pepsin	FD	ELN98675_02_11_cyt-c_100D_FA_Quench_15min	P00004	34	47	HGLFGRKTGQAPGF	H	2	8.65	8.58-8.73	7	58	55-60	0.033	-0.001	2.30E+03	740.266	n/a	n/a	n/a	n/a	740.284	n/a	n/a	n/a	n/a	0.8807	2.95	5.9	53.637	n/a	n/a	n/a		High
cytc-pepsin	FD	ELN98675_02_11_cyt-c_100D_FA_Quench_15min	P00004	34	48	HGLFGRKTGQAPGFT	H	3	8.04	7.97-8.13	6	27	24-31	0.019	-0.002	3.16E+03	527.864	n/a	n/a	n/a	n/a	527.881	n/a	n/a	n/a	n/a	0.8421	2.288	6.863	57.191	n/a	n/a	n/a		Medium
cytc-pepsin	FD	ELN98675_02_11_cyt-c_100D_FA_Quench_15min	P00004	38	47	GRKTGQAPGF	H	2	6.37	6.28-6.48	9	28	25-30	0.014	-0.001	5.60E+04	511.987	n/a	n/a	n/a	n/a	512.001	n/a	n/a	n/a	n/a	0.8956	1.929	3.858	55.115	n/a	n/a	n/a		Medium
cytc-pepsin	FD	ELN98675_02_11_cyt-c_100D_FA_Quench_15min	P00004	38	48	GRKTGQAPGFT	H	2	5.65	5.56-5.73	8	32	29-34	0.014	-0.001	5.58E+04	562.981	n/a	n/a	n/a	n/a	562.992	n/a	n/a	n/a	n/a	0.89	2.368	4.736	59.198	n/a	n/a	n/a		High
cytc-pepsin	FD	ELN98675_02_11_cyt-c_100D_FA_Quench_15min	P00004	38	50	GRKTGQAPGFTYT	H	2	6.87	6.76-6.94	8	44	41-48	0.025	-0.002	4.69E+03	695.892	n/a	n/a	n/a	n/a	695.924	n/a	n/a	n/a	n/a	0.8331	3.161	6.323	63.226	n/a	n/a	n/a		Medium
cytc-pepsin	FD	ELN98675_02_11_cyt-c_100D_FA_Quench_15min	P00004	48	65	TYTDANKNKGITWKEETL	H	3	8.46	8.35-8.58	9	38	35-42	0.016	-0.002	8.57E+04	708.341	n/a	n/a	n/a	n/a	708.34	n/a	n/a	n/a	n/a	0.8721	3.233	9.698	60.611	n/a	n/a	n/a		High
cytc-pepsin	FD	ELN98675_02_11_cyt-c_100D_FA_Quench_15min	P00004	48	66	TYTDANKNKGITWKEETLM	H	3	9.24	9.14-9.31	8	39	36-41	0.024	-0.002	7.93E+03	752.301	n/a	n/a	n/a	n/a	752.301	n/a	n/a	n/a	n/a	0.8622	3.461	10.382	61.074	n/a	n/a	n/a		High
cytc-pepsin	FD	ELN98675_02_11_cyt-c_100D_FA_Quench_15min	P00004	48	67	TYTDANKNKGITWKEETLME	H	3	8.88	8.81-8.98	8	42	39-46	0.026	-0.002	6.08E+03	795.59	n/a	n/a	n/a	n/a	795.561	n/a	n/a	n/a	n/a	0.8153	3.683	11.048	61.378	n/a	n/a	n/a		Medium
cytc-pepsin	FD	ELN98675_02_11_cyt-c_100D_FA_Quench_15min	P00004	49	65	YTDANKNKGITWKEETL	H	3	8.44	8.33-8.61	11	36	33-39	0.016	-0.002	2.70E+05	674.38	n/a	n/a	n/a	n/a	674.404	n/a	n/a	n/a	n/a	0.8772	2.998	8.995	59.966	n/a	n/a	n/a		High
cytc-pepsin	FD	ELN98675_02_11_cyt-c_100D_FA_Quench_15min	P00004	49	66	YTDANKNKGITWKEETLM	H	3	9.23	9.11-9.38	12	35	35-39	0.017	-0.002	4.22E+04	718.335	n/a	n/a	n/a	n/a	718.342	n/a	n/a	n/a	n/a	0.8531	3.204	9.611	60.07	n/a	n/a	n/a		High
cytc-pepsin	FD	ELN98675_02_11_cyt-c_100D_FA_Quench_15min	P00004	49	67	YTDANKNKGITWKEETLME	H	3	8.86	8.76-8.98	10	38	38-42	0.023	-0.002	2.50E+04	761.617	n/a	n/a	n/a	n/a	761.627	n/a	n/a	n/a	n/a	0.8879	3.45	10.35	60.884	n/a	n/a	n/a		High
cytc-pepsin	FD	ELN98675_02_11_cyt-c_100D_FA_Quench_15min	P00004	51	65	DANKNKGITWKEETL	H	3	8.36	8.25-8.43	8	30	27-32	0.017	-0.002	2.12E+04	585.992	n/a	n/a	n/a	n/a	586.011	n/a	n/a	n/a	n/a	0.8838	2.697	8.092	62.248	n/a	n/a	n/a		Medium
cytc-pepsin	FD	ELN98675_02_11_cyt-c_100D_FA_Quench_15min	P00004	51	66	DANKNKGITWKEETLM	H	3	9.17	9.09-9.19	5	28	25-32	0.024	-0.001	2.57E+03	629.957	n/a	n/a	n/a	n/a	629.966	n/a	n/a	n/a	n/a	0.8493	2.92	8.76	62.575	n/a	n/a	n/a		Medium
cytc-pepsin	FD	ELN98675_02_11_cyt-c_100D_FA_Quench_15min	P00004	51	67	DANKNKGITWKEETLME	H	3	8.79	8.73-8.86	6	30	27-32	0.028	-0.002	1.21E+03	673.177	n/a	n/a	n/a	n/a	673.175	n/a	n/a	n/a	n/a	0.8373	3.091	9.274	61.827	n/a	n/a	n/a		Medium
cytc-pepsin	FD	ELN98675_02_11_cyt-c_100D_FA_Quench_15min	P00004	53	65	NKNKGITWKEETL	H	3	8.29	8.20-8.40	9	26	23-28	0.019	-0.002	7.53E+03	523.571	n/a	n/a	n/a	n/a	523.588	n/a	n/a	n/a	n/a	0.876	2.33	6.99	63.548	n/a	n/a	n/a		Medium
cytc-pepsin	FD	ELN98675_02_11_cyt-c_100D_FA_Quench_15min	P00004	66	80	MEYLENPKKYIPGTK	H	2	8.44	8.33-8.43	5	34	34-37	0.042	-0.001	158	910.36	n/a	n/a	n/a	n/a	910.236	n/a	n/a	n/a	n/a	0.7293	3.673	7.346	66.782	n/a	n/a	n/a		Medium
cytc-pepsin	FD	ELN98675_02_11_cyt-c_100D_FA_Quench_15min	P00004	66	81	MEYLENPKKYIPGTKM	H	2	8.43	8.25-8.50	11	77	74-81	0.015	-0.002	2.70E+05	976.056	n/a	n/a	n/a	n/a	976.091	n/a	n/a	n/a	n/a	0.8593	3.93	7.859	65.493	n/a	n/a	n/a		High
cytc-pepsin	FD	ELN98675_02_11_cyt-c_100D_FA_Quench_15min	P00004	66	81	MEYLENPKKYIPGTKM	H	3	8.43	8.08-8.40	14	32	29-34	0.011	-0.001	2.24E+05	651.093	n/a	n/a	n/a	n/a	651.129	n/a	n/a	n/a	n/a	0.8562	2.685	8.055	67.129	n/a	n/a	n/a		High
cytc-pepsin	FD	ELN98675_02_11_cyt-c_100D_FA_Quench_15min	P00004	66	83	MEYLENPKKYIPGTKMIF	H	3	10.85	10.65-10.97	14	41	38-43	0.011	-0.001	1.02E+06	738.372	n/a	n/a	n/a	n/a	738.406	n/a	n/a	n/a	n/a	0.8606	3.185	9.555	68.247	n/a	n/a	n/a		High
cytc-pepsin	FD	ELN98675_02_11_cyt-c_100D_FA_Quench_15min	P00004	67	81	EYLENPKKYIPGTKM	H	3	7.73	7.55-7.85	13	27	24-31	0.016	-0.002	4.41E+04	607.039	n/a	n/a	n/a	n/a	607.06	n/a	n/a	n/a	n/a	0.8914	2.349	7.048	64.071	n/a	n/a	n/a		High
cytc-pepsin	FD	ELN98675_02_11_cyt-c_100D_FA_Quench_15min	P00004	67	83	EYLENPKKYIPGTKMIF	H	3	10.43	10.25-10.55	12	35	32-37	0.015	-0.001	1.73E+05	694.326	n/a	n/a	n/a	n/a	694.356	n/a	n/a	n/a	n/a	0.8732	2.868	8.603	66.18	n/a	n/a	n/a		High
cytc-pepsin	FD	ELN98675_02_11_cyt-c_100D_FA_Quench_15min	P00004	68	81	YLENPKKYIPGTKM	H	2	7.39	7.24-7.49	11	63	60-67	0.018	-0.002	1.02E+05	845.21	n/a	n/a	n/a	n/a	845.245	n/a	n/a	n/a	n/a	0.8833	3.239	6.478	64.78	n/a	n/a	n/a		High
cytc-pepsin	FD	ELN98675_02_11_cyt-c_100D_FA_Quench_15min	P00004	68	81	YLENPKKYIPGTKM	H	3	7.39	7.17-7.49	14	23	20-26	0.014	-0.001	1.41E+05	563.828	n/a	n/a	n/a	n/a	563.849	n/a	n/a	n/a	n/a	0.885	2.176	6.529	65.291	n/a	n/a	n/a		High
cytc-pepsin	FD	ELN98675_02_11_cyt-c_100D_FA_Quench_15min	P00004	68	83	YLENPKKYIPGTKMIF	H	2	10.31	10.17-10.39	10	74	73-78	0.016	-0.002	2.76E+05	976.172	n/a	n/a	n/a	n/a	976.201	n/a	n/a	n/a	n/a	0.8763	4.03	8.059	67.162	n/a	n/a	n/a		High
cytc-pepsin	FD	ELN98675_02_11_cyt-c_100D_FA_Quench_15min	P00004	68	83	YLENPKKYIPGTKMIF	H	3	10.31	10.07-10.39	14	32	29-34	0.01	-0.001	6.95E+05	651.118	n/a	n/a	n/a	n/a	651.151	n/a	n/a	n/a	n/a	0.8411	2.701	8.103	67.526	n/a	n/a	n/a		Medium
cytc-pepsin	FD	ELN98675_02_11_cyt-c_100D_FA_Quench_15min	P00004	69	81	LENPKKYIPGTKM	H	2	6.75	6.64-6.81	8	52	49-54	0.021	-0.001	1.25E+04	763.263	n/a	n/a	n/a	n/a	763.306	n/a	n/a	n/a	n/a	0.8851	2.887	5.774	64.158	n/a	n/a	n/a		High
cytc-pepsin	FD	ELN98675_02_11_cyt-c_100D_FA_Quench_15min	P00004	69	83	LENPKKYIPGTKMIF	H	2	9.93	9.82-9.99	8	65	62-67	0.016	-0.001	6.38E+04	894.288	n/a	n/a	n/a	n/a	894.307	n/a	n/a	n/a	n/a	0.8491	3.722	7.444	67.676	n/a	n/a	n/a		Medium
cytc-pepsin	FD	ELN98675_02_11_cyt-c_100D_FA_Quench_15min	P00004	69	83	LENPKKYIPGTKMIF	H	3	9.93	9.82-9.99	8	27	24-30	0.013	-0.002	2.04E+05	596.525	n/a	n/a	n/a	n/a	596.552	n/a	n/a	n/a	n/a	0.8818	2.493	7.48	67.999	n/a	n/a	n/a		High
cytc-pepsin	FD	ELN98675_02_11_cyt-c_100D_FA_Quench_15min	P00004	82	94	IFAGIKKKTERED	H	2	6.83	6.74-6.96	10	27	24-29	0.03	-0.001	3.02E+03	771.615	n/a	n/a	n/a	n/a	771.641	n/a	n/a	n/a	n/a	0.8685	3.254	6.509	59.17	n/a	n/a	n/a		Medium
cytc-pepsin	FD	ELN98675_02_11_cyt-c_100D_FA_Quench_15min	P00004	82	95	IFAGIKKKTEREDL	H	2	6.83	6.64-6.96	14	70	67-72	0.013	-0.001	3.68E+05	828.463	n/a	n/a	n/a	n/a	828.464	n/a	n/a	n/a	n/a	0.8644	3.498	6.996	58.302	n/a	n/a	n/a		High
cytc-pepsin	FD	ELN98675_02_11_cyt-c_100D_FA_Quench_15min	P00004	82	95	IFAGIKKKTEREDL	H	3	6.83	6.67-6.99	14	25	22-27	0.011	-0.001	6.09E+05	552.622	n/a	n/a	n/a	n/a	552.649	n/a	n/a	n/a	n/a	0.8691	2.336	7.009	58.409	n/a	n/a	n/a		High
cytc-pepsin	FD	ELN98675_02_11_cyt-c_100D_FA_Quench_15min	P00004	82	97	IFAGIKKKTEREDLIA	H	3	7.71	7.55-7.85	13	32	29-34	0.014	-0.002	1.01E+05	614.489	n/a	n/a	n/a	n/a	614.517	n/a	n/a	n/a	n/a	0.8909	2.792	8.376	59.828	n/a	n/a	n/a		Medium
cytc-pepsin	FD	ELN98675_02_11_cyt-c_100D_FA_Quench_15min	P00004	83	95	FAGIKKKTEREDL	H	2	6.83	6.74-6.99	11	60	60-64	0.03	-0.002	4.96E+03	771.62	n/a	n/a	n/a	n/a	771.625	n/a	n/a	n/a	n/a	0.8783	3.238	6.477	58.879	n/a	n/a	n/a		High
cytc-pepsin	FD	ELN98675_02_11_cyt-c_100D_FA_Quench_15min	P00004	83	96	FAGIKKKTEREDLI	H	3	6.83	6.67-6.99	14	25	22-27	0.011	-0.001	6.09E+05	552.622	n/a	n/a	n/a	n/a	552.649	n/a	n/a	n/a	n/a	0.8691	2.336	7.009	58.409	n/a	n/a	n/a		High
cytc-pepsin	FD	ELN98675_02_11_cyt-c_100D_FA_Quench_15min	P00004	84	95	AGIKKKTEREDL	H	2	5.1	4.97-5.27	12	48	48-52	0.012	-0.001	7.81E+05	697.648	n/a	n/a	n/a	n/a	697.683	n/a	n/a	n/a	n/a	0.8467	2.883	5.767	57.665	n/a	n/a	n/a		Medium
cytc-pepsin	FD	ELN98675_02_11_cyt-c_100D_FA_Quench_15min	P00004	84	95	AGIKKKTEREDL	H	3	5.1	4.94-5.25	12	17	15-20	0.01	-0.001	7.61E+05	465.416	n/a	n/a	n/a	n/a	465.425	n/a	n/a	n/a	n/a	0.8745	1.89	5.669	56.685	n/a	n/a	n/a		Medium
cytc-pepsin	FD	ELN98675_02_11_cyt-c_100D_FA_Quench_15min	P00004	84	97	AGIKKKTEREDLIA	H	3	6.22	6.06-6.36	13	20	17-24	0.012	-0.001	1.67E+05	527.259	n/a	n/a	n/a	n/a	527.267	n/a	n/a	n/a	n/a	0.8794	2.32	6.959	57.988	n/a	n/a	n/a		High
cytc-pepsin	FD	ELN98675_02_11_cyt-c_100D_FA_Quench_15min	P00004	85	95	GIKKKTEREDL	H	2	5.1	5.05-5.18	6	18	15-20	0.026	-0.002	1.83E+03	661.867	n/a	n/a	n/a	n/a	661.898	n/a	n/a	n/a	n/a	0.8697	2.637	5.274	58.603	n/a	n/a	n/a		High
cytc-pepsin	FD	ELN98675_02_11_cyt-c_100D_FA_Quench_15min	P00004	86	95	IKKKTEREDL	H	2	5.04	4.92-5.13	8	41	38-43	0.021	-0.002	9.57E+03	632.747	n/a	n/a	n/a	n/a	632.745	n/a	n/a	n/a	n/a	0.8757	2.011	4.022	50.269	n/a	n/a	n/a		High
cytc-pepsin	FD	ELN98675_02_11_cyt-c_100D_FA_Quench_15min	P00004	96	105	IAYLKKATNE	H	2	5.58	5.40-5.68	11	35	32-37	0.012	0	1.08E+06	579.004	n/a	n/a	n/a	n/a	578.996	n/a	n/a	n/a	n/a	0.8649	2.825	5.651	70.634	n/a	n/a	n/a		Medium
cytc-pepsin	FD	ELN98675_02_11_cyt-c_100D_FA_Quench_15min	P00004	97	105	AYLKKATNE	H	2	5.58	5.45-5.63	7	11	Nov-15	0.016	-0.002	1.14E+04	522.175	n/a	n/a	n/a	n/a	522.159	n/a	n/a	n/a	n/a	0.8622	2.567	5.134	73.338	n/a	n/a	n/a		High
cytc-pepsin	FD	ELN98675_02_11_cyt-c_100D_FA_Quench_15min	P00004	98	105	YLKKATNE	H	2	4.38	4.07-4.39	14	23	25-29	0.01	-0.002	1.26E+05	485.999	n/a	n/a	n/a	n/a	486.008	n/a	n/a	n/a	n/a	0.8413	1.955	3.911	65.176	n/a	n/a	n/a		Medium
cytc-pepsin	15.00s	ELN98675_02_07_cyt_c_pepsin_15_20221110_120615	P00004	23	37	KGGKHKTGPNLHGLF	H	3	8.74	8.58-8.90	14	20	17-22	0.011	0	1.27E+05	531.639	n/a	n/a	n/a	n/a	531.63	n/a	n/a	n/a	n/a	0.876	0.346	1.038	23.001	n/a	n/a	n/a		High
cytc-pepsin	15.00s	ELN98675_02_07_cyt_c_pepsin_15_20221110_120615	P00004	34	47	HGLFGRKTGQAPGF	H	2	8.65	8.58-8.71	6	58	55-60	0.03	0	3.31E+03	738.013	n/a	n/a	n/a	n/a	737.967	n/a	n/a	n/a	n/a	0.8722	0.634	1.267	21.558	n/a	n/a	n/a		Medium
cytc-pepsin	15.00s	ELN98675_02_07_cyt_c_pepsin_15_20221110_120615	P00004	34	48	HGLFGRKTGQAPGFT	H	3	8.04	7.95-8.13	7	27	24-31	0.018	0	7.94E+03	526.27	n/a	n/a	n/a	n/a	526.226	n/a	n/a	n/a	n/a	0.8658	0.633	1.899	27.698	n/a	n/a	n/a		Medium
cytc-pepsin	15.00s	ELN98675_02_07_cyt_c_pepsin_15_20221110_120615	P00004	38	47	GRKTGQAPGF	H	2	6.37	6.28-6.46	8	28	25-30	0.013	0	8.92E+04	510.625	n/a	n/a	n/a	n/a	510.589	n/a	n/a	n/a	n/a	0.8818	0.517	1.034	26.858	n/a	n/a	n/a		High
cytc-pepsin	15.00s	ELN98675_02_07_cyt_c_pepsin_15_20221110_120615	P00004	38	48	GRKTGQAPGFT	H	2	5.65	5.56-5.78	10	32	29-34	0.014	0	9.23E+04	561.507	n/a	n/a	n/a	n/a	561.468	n/a	n/a	n/a	n/a	0.878	0.844	1.687	35.637	n/a	n/a	n/a		High
cytc-pepsin	15.00s	ELN98675_02_07_cyt_c_pepsin_15_20221110_120615	P00004	38	50	GRKTGQAPGFTYT	H	2	6.87	6.79-6.89	5	44	41-48	0.022	0.001	8.69E+03	694.062	n/a	n/a	n/a	n/a	694.009	n/a	n/a	n/a	n/a	0.8634	1.246	2.492	39.47	n/a	n/a	n/a		Medium
cytc-pepsin	15.00s	ELN98675_02_07_cyt_c_pepsin_15_20221110_120615	P00004	48	65	TYTDANKNKGITWKEETL	H	3	8.46	8.35-8.61	10	38	35-42	0.014	0	1.97E+05	706.35	n/a	n/a	n/a	n/a	706.319	n/a	n/a	n/a	n/a	0.8716	1.212	3.635	37.457	n/a	n/a	n/a		High
cytc-pepsin	15.00s	ELN98675_02_07_cyt_c_pepsin_15_20221110_120615	P00004	48	66	TYTDANKNKGITWKEETLM	H	3	9.24	9.14-9.34	9	39	36-41	0.02	0	2.81E+04	750.097	n/a	n/a	n/a	n/a	750.042	n/a	n/a	n/a	n/a	0.883	1.202	3.606	34.829	n/a	n/a	n/a		High
cytc-pepsin	15.00s	ELN98675_02_07_cyt_c_pepsin_15_20221110_120615	P00004	48	67	TYTDANKNKGITWKEETLME	H	3	8.88	8.78-8.98	9	42	39-46	0.023	-0.001	1.91E+04	793.179	n/a	n/a	n/a	n/a	793.14	n/a	n/a	n/a	n/a	0.8677	1.262	3.786	34.44	n/a	n/a	n/a		High
cytc-pepsin	15.00s	ELN98675_02_07_cyt_c_pepsin_15_20221110_120615	P00004	49	65	YTDANKNKGITWKEETL	H	3	8.44	8.30-8.61	12	36	33-39	0.011	0.001	6.85E+05	672.574	n/a	n/a	n/a	n/a	672.571	n/a	n/a	n/a	n/a	0.8621	1.165	3.495	38.852	n/a	n/a	n/a		High
cytc-pepsin	15.00s	ELN98675_02_07_cyt_c_pepsin_15_20221110_120615	P00004	49	66	YTDANKNKGITWKEETLM	H	3	9.23	9.09-9.41	14	35	35-39	0.016	0	1.31E+05	716.311	n/a	n/a	n/a	n/a	716.298	n/a	n/a	n/a	n/a	0.8934	1.159	3.477	36.204	n/a	n/a	n/a		High
cytc-pepsin	15.00s	ELN98675_02_07_cyt_c_pepsin_15_20221110_120615	P00004	49	67	YTDANKNKGITWKEETLME	H	3	8.86	8.73-8.98	11	38	38-42	0.018	0	8.61E+04	759.386	n/a	n/a	n/a	n/a	759.372	n/a	n/a	n/a	n/a	0.8901	1.195	3.586	34.68	n/a	n/a	n/a		High
cytc-pepsin	15.00s	ELN98675_02_07_cyt_c_pepsin_15_20221110_120615	P00004	51	65	DANKNKGITWKEETL	H	3	8.36	8.23-8.43	9	30	27-32	0.014	0	5.46E+04	584.268	n/a	n/a	n/a	n/a	584.229	n/a	n/a	n/a	n/a	0.8759	0.915	2.746	34.017	n/a	n/a	n/a		High
cytc-pepsin	15.00s	ELN98675_02_07_cyt_c_pepsin_15_20221110_120615	P00004	51	66	DANKNKGITWKEETLM	H	3	9.17	9.06-9.24	8	28	25-32	0.02	0	1.13E+04	628.022	n/a	n/a	n/a	n/a	627.992	n/a	n/a	n/a	n/a	0.8827	0.946	2.837	32.555	n/a	n/a	n/a		High
cytc-pepsin	15.00s	ELN98675_02_07_cyt_c_pepsin_15_20221110_120615	P00004	51	67	DANKNKGITWKEETLME	H	3	8.79	8.73-8.86	6	30	27-32	0.024	0	4.81E+03	671.072	n/a	n/a	n/a	n/a	671.053	n/a	n/a	n/a	n/a	0.8863	0.969	2.906	31.67	n/a	n/a	n/a		Medium
cytc-pepsin	15.00s	ELN98675_02_07_cyt_c_pepsin_15_20221110_120615	P00004	53	65	NKNKGITWKEETL	H	3	8.29	8.18-8.38	9	26	23-28	0.015	-0.001	2.21E+04	522.153	n/a	n/a	n/a	n/a	522.117	n/a	n/a	n/a	n/a	0.8554	0.859	2.577	37.107	n/a	n/a	n/a		High
cytc-pepsin	15.00s	ELN98675_02_07_cyt_c_pepsin_15_20221110_120615	P00004	66	80	MEYLENPKKYIPGTK	H	2	8.44	8.33-8.50	8	34	34-38	0.041	0.001	309	907.222	n/a	n/a	n/a	n/a	907.13	n/a	n/a	n/a	n/a	0.8197	0.567	1.135	15.606	n/a	n/a	n/a		Medium
cytc-pepsin	15.00s	ELN98675_02_07_cyt_c_pepsin_15_20221110_120615	P00004	66	81	MEYLENPKKYIPGTKM	H	2	8.43	8.28-8.58	12	77	74-81	0.017	0.001	3.21E+05	972.797	n/a	n/a	n/a	n/a	972.784	n/a	n/a	n/a	n/a	0.8781	0.622	1.245	15.81	n/a	n/a	n/a		High
cytc-pepsin	15.00s	ELN98675_02_07_cyt_c_pepsin_15_20221110_120615	P00004	66	81	MEYLENPKKYIPGTKM	H	3	8.43	8.08-8.40	14	32	29-34	0.013	0.001	2.83E+05	648.89	n/a	n/a	n/a	n/a	648.883	n/a	n/a	n/a	n/a	0.8754	0.439	1.318	16.322	n/a	n/a	n/a		High
cytc-pepsin	15.00s	ELN98675_02_07_cyt_c_pepsin_15_20221110_120615	P00004	66	83	MEYLENPKKYIPGTKMIF	H	3	10.85	10.60-10.92	14	41	38-43	0.015	0.001	9.56E+05	736.031	n/a	n/a	n/a	n/a	736.051	n/a	n/a	n/a	n/a	0.853	0.83	2.49	26.015	n/a	n/a	n/a		High
cytc-pepsin	15.00s	ELN98675_02_07_cyt_c_pepsin_15_20221110_120615	P00004	67	81	EYLENPKKYIPGTKM	H	3	7.73	7.55-7.87	14	27	24-31	0.012	0	1.11E+05	605.124	n/a	n/a	n/a	n/a	605.122	n/a	n/a	n/a	n/a	0.8557	0.411	1.232	17.466	n/a	n/a	n/a		High
cytc-pepsin	15.00s	ELN98675_02_07_cyt_c_pepsin_15_20221110_120615	P00004	67	83	EYLENPKKYIPGTKMIF	H	3	10.43	10.20-10.55	14	35	32-37	0.015	0.001	2.41E+05	692.271	n/a	n/a	n/a	n/a	692.272	n/a	n/a	n/a	n/a	0.8716	0.784	2.352	27.275	n/a	n/a	n/a		High
cytc-pepsin	15.00s	ELN98675_02_07_cyt_c_pepsin_15_20221110_120615	P00004	68	81	YLENPKKYIPGTKM	H	2	7.39	7.24-7.49	11	63	60-67	0.016	0.001	1.84E+05	842.609	n/a	n/a	n/a	n/a	842.594	n/a	n/a	n/a	n/a	0.8874	0.588	1.177	18.153	n/a	n/a	n/a		High
cytc-pepsin	15.00s	ELN98675_02_07_cyt_c_pepsin_15_20221110_120615	P00004	68	81	YLENPKKYIPGTKM	H	3	7.39	7.07-7.39	14	23	20-26	0.012	0	2.18E+05	562.094	n/a	n/a	n/a	n/a	562.088	n/a	n/a	n/a	n/a	0.8828	0.416	1.247	19.087	n/a	n/a	n/a		High
cytc-pepsin	15.00s	ELN98675_02_07_cyt_c_pepsin_15_20221110_120615	P00004	68	83	YLENPKKYIPGTKMIF	H	2	10.31	10.12-10.42	13	74	73-78	0.018	0.001	3.81E+05	973.338	n/a	n/a	n/a	n/a	973.347	n/a	n/a	n/a	n/a	0.8593	1.176	2.351	29.108	n/a	n/a	n/a		High
cytc-pepsin	15.00s	ELN98675_02_07_cyt_c_pepsin_15_20221110_120615	P00004	68	83	YLENPKKYIPGTKMIF	H	3	10.31	10.17-10.49	14	32	29-34	0.014	0.001	8.57E+05	649.228	n/a	n/a	n/a	n/a	649.231	n/a	n/a	n/a	n/a	0.8528	0.781	2.342	28.86	n/a	n/a	n/a		High
cytc-pepsin	15.00s	ELN98675_02_07_cyt_c_pepsin_15_20221110_120615	P00004	69	81	LENPKKYIPGTKM	H	2	6.75	6.64-6.81	8	52	49-54	0.019	0.001	2.25E+04	760.973	n/a	n/a	n/a	n/a	760.956	n/a	n/a	n/a	n/a	0.9059	0.538	1.075	18.604	n/a	n/a	n/a		High
cytc-pepsin	15.00s	ELN98675_02_07_cyt_c_pepsin_15_20221110_120615	P00004	69	83	LENPKKYIPGTKMIF	H	2	9.93	9.82-9.99	8	65	62-67	0.016	0.001	8.65E+04	891.707	n/a	n/a	n/a	n/a	891.704	n/a	n/a	n/a	n/a	0.8876	1.119	2.239	30.054	n/a	n/a	n/a		High
cytc-pepsin	15.00s	ELN98675_02_07_cyt_c_pepsin_15_20221110_120615	P00004	69	83	LENPKKYIPGTKMIF	H	3	9.93	9.74-10.05	12	27	24-30	0.012	0	3.10E+05	594.814	n/a	n/a	n/a	n/a	594.802	n/a	n/a	n/a	n/a	0.8821	0.743	2.23	29.814	n/a	n/a	n/a		High
cytc-pepsin	15.00s	ELN98675_02_07_cyt_c_pepsin_15_20221110_120615	P00004	82	94	IFAGIKKKTERED	H	2	6.83	6.76-6.91	7	27	24-29	0.026	0.001	2.69E+03	769.974	n/a	n/a	n/a	n/a	769.964	n/a	n/a	n/a	n/a	0.828	1.577	3.154	48.24	n/a	n/a	n/a		Medium
cytc-pepsin	15.00s	ELN98675_02_07_cyt_c_pepsin_15_20221110_120615	P00004	82	95	IFAGIKKKTEREDL	H	2	6.83	6.69-6.99	13	70	67-72	0.013	0.001	3.16E+05	826.717	n/a	n/a	n/a	n/a	826.746	n/a	n/a	n/a	n/a	0.8695	1.78	3.56	50.823	n/a	n/a	n/a		High
cytc-pepsin	15.00s	ELN98675_02_07_cyt_c_pepsin_15_20221110_120615	P00004	82	95	IFAGIKKKTEREDL	H	3	6.83	6.67-6.99	14	25	22-27	0.011	0.001	6.96E+05	551.467	n/a	n/a	n/a	n/a	551.497	n/a	n/a	n/a	n/a	0.8648	1.184	3.551	50.62	n/a	n/a	n/a		High
cytc-pepsin	15.00s	ELN98675_02_07_cyt_c_pepsin_15_20221110_120615	P00004	82	97	IFAGIKKKTEREDLIA	H	3	7.71	7.58-7.85	12	32	29-34	0.013	0	1.22E+05	612.911	n/a	n/a	n/a	n/a	612.935	n/a	n/a	n/a	n/a	0.8688	1.21	3.631	43.314	n/a	n/a	n/a		High
cytc-pepsin	15.00s	ELN98675_02_07_cyt_c_pepsin_15_20221110_120615	P00004	83	95	FAGIKKKTEREDL	H	2	6.83	6.74-6.84	5	60	60-64	0.031	0.001	3.30E+03	770.011	n/a	n/a	n/a	n/a	770.021	n/a	n/a	n/a	n/a	0.8791	1.634	3.268	50.456	n/a	n/a	n/a		High
cytc-pepsin	15.00s	ELN98675_02_07_cyt_c_pepsin_15_20221110_120615	P00004	83	96	FAGIKKKTEREDLI	H	3	6.83	6.67-6.99	14	25	22-27	0.01	0.001	7.08E+05	551.467	n/a	n/a	n/a	n/a	551.491	n/a	n/a	n/a	n/a	0.8603	1.178	3.535	50.381	n/a	n/a	n/a		High
cytc-pepsin	15.00s	ELN98675_02_07_cyt_c_pepsin_15_20221110_120615	P00004	84	95	AGIKKKTEREDL	H	2	5.1	4.97-5.27	12	48	48-52	0.011	0.002	7.72E+05	696.061	n/a	n/a	n/a	n/a	696.087	n/a	n/a	n/a	n/a	0.8873	1.288	2.575	44.567	n/a	n/a	n/a		Medium
cytc-pepsin	15.00s	ELN98675_02_07_cyt_c_pepsin_15_20221110_120615	P00004	84	95	AGIKKKTEREDL	H	3	5.1	4.97-5.27	12	17	15-20	0.011	0.001	8.32E+05	464.371	n/a	n/a	n/a	n/a	464.352	n/a	n/a	n/a	n/a	0.8697	0.817	2.45	43.279	n/a	n/a	n/a		Medium
cytc-pepsin	15.00s	ELN98675_02_07_cyt_c_pepsin_15_20221110_120615	P00004	84	97	AGIKKKTEREDLIA	H	3	6.22	6.09-6.41	14	20	17-24	0.011	0	2.42E+05	525.812	n/a	n/a	n/a	n/a	525.81	n/a	n/a	n/a	n/a	0.85	0.863	2.589	37.195	n/a	n/a	n/a		High
cytc-pepsin	15.00s	ELN98675_02_07_cyt_c_pepsin_15_20221110_120615	P00004	85	95	GIKKKTEREDL	H	2	5.1	5.05-5.15	5	18	15-20	0.026	0.001	2.17E+03	660.4	n/a	n/a	n/a	n/a	660.41	n/a	n/a	n/a	n/a	0.8882	1.15	2.3	43.358	n/a	n/a	n/a		High
cytc-pepsin	15.00s	ELN98675_02_07_cyt_c_pepsin_15_20221110_120615	P00004	86	95	IKKKTEREDL	H	2	5.04	4.94-5.10	6	41	38-43	0.02	0.001	1.02E+04	631.565	n/a	n/a	n/a	n/a	631.562	n/a	n/a	n/a	n/a	0.8813	0.827	1.654	41.265	n/a	n/a	n/a		High
cytc-pepsin	15.00s	ELN98675_02_07_cyt_c_pepsin_15_20221110_120615	P00004	96	105	IAYLKKATNE	H	2	5.58	5.42-5.71	11	35	32-37	0.013	0.001	1.21E+06	576.58	n/a	n/a	n/a	n/a	576.547	n/a	n/a	n/a	n/a	0.8463	0.376	0.752	13.414	n/a	n/a	n/a		Medium
cytc-pepsin	15.00s	ELN98675_02_07_cyt_c_pepsin_15_20221110_120615	P00004	97	105	AYLKKATNE	H	2	5.58	5.47-5.68	8	11	Nov-15	0.017	0	1.51E+04	519.965	n/a	n/a	n/a	n/a	519.914	n/a	n/a	n/a	n/a	0.8793	0.322	0.645	12.646	n/a	n/a	n/a		High
cytc-pepsin	15.00s	ELN98675_02_07_cyt_c_pepsin_15_20221110_120615	P00004	98	105	YLKKATNE	H	2	4.38	4.14-4.46	14	23	25-29	0.013	0	1.36E+05	484.418	n/a	n/a	n/a	n/a	484.382	n/a	n/a	n/a	n/a	0.8481	0.329	0.659	17.063	n/a	n/a	n/a		Medium
cytc-pepsin	150.00s	ELN98675_02_08_cyt_c_pepsin_150_20221110_122748	P00004	23	37	KGGKHKTGPNLHGLF	H	3	8.74	8.61-8.93	14	20	17-22	0.013	0	6.60E+04	531.674	n/a	n/a	n/a	n/a	531.666	n/a	n/a	n/a	n/a	0.8767	0.382	1.145	25.392	n/a	n/a	n/a		High
cytc-pepsin	150.00s	ELN98675_02_08_cyt_c_pepsin_150_20221110_122748	P00004	34	47	HGLFGRKTGQAPGF	H	2	8.65	8.58-8.71	6	58	55-60	0.033	0.001	1.61E+03	738.128	n/a	n/a	n/a	n/a	738.064	n/a	n/a	n/a	n/a	0.8729	0.731	1.462	24.861	n/a	n/a	n/a		Medium
cytc-pepsin	150.00s	ELN98675_02_08_cyt_c_pepsin_150_20221110_122748	P00004	34	48	HGLFGRKTGQAPGFT	H	3	8.04	7.97-8.10	5	27	24-31	0.022	0	2.89E+03	526.321	n/a	n/a	n/a	n/a	526.267	n/a	n/a	n/a	n/a	0.8468	0.674	2.022	29.491	n/a	n/a	n/a		Medium
cytc-pepsin	150.00s	ELN98675_02_08_cyt_c_pepsin_150_20221110_122748	P00004	38	47	GRKTGQAPGF	H	2	6.37	6.31-6.46	7	28	25-30	0.014	0	4.15E+04	510.729	n/a	n/a	n/a	n/a	510.691	n/a	n/a	n/a	n/a	0.8765	0.619	1.238	32.144	n/a	n/a	n/a		Medium
cytc-pepsin	150.00s	ELN98675_02_08_cyt_c_pepsin_150_20221110_122748	P00004	38	48	GRKTGQAPGFT	H	2	5.65	5.56-5.75	9	32	29-34	0.015	0	5.15E+04	561.589	n/a	n/a	n/a	n/a	561.541	n/a	n/a	n/a	n/a	0.8839	0.917	1.833	38.726	n/a	n/a	n/a		High
cytc-pepsin	150.00s	ELN98675_02_08_cyt_c_pepsin_150_20221110_122748	P00004	38	50	GRKTGQAPGFTYT	H	2	6.87	6.79-6.89	5	44	41-48	0.027	0	3.44E+03	694.179	n/a	n/a	n/a	n/a	694.102	n/a	n/a	n/a	n/a	0.8358	1.339	2.679	42.432	n/a	n/a	n/a		Medium
cytc-pepsin	150.00s	ELN98675_02_08_cyt_c_pepsin_150_20221110_122748	P00004	48	65	TYTDANKNKGITWKEETL	H	3	8.46	8.35-8.58	9	38	35-42	0.016	0	1.08E+05	706.512	n/a	n/a	n/a	n/a	706.476	n/a	n/a	n/a	n/a	0.8749	1.369	4.107	42.328	n/a	n/a	n/a		High
cytc-pepsin	150.00s	ELN98675_02_08_cyt_c_pepsin_150_20221110_122748	P00004	48	66	TYTDANKNKGITWKEETLM	H	3	9.24	9.14-9.31	8	39	36-41	0.021	0	1.39E+04	750.274	n/a	n/a	n/a	n/a	750.244	n/a	n/a	n/a	n/a	0.8623	1.404	4.212	40.679	n/a	n/a	n/a		High
cytc-pepsin	150.00s	ELN98675_02_08_cyt_c_pepsin_150_20221110_122748	P00004	48	67	TYTDANKNKGITWKEETLME	H	3	8.88	8.78-8.98	9	42	39-46	0.026	-0.001	1.05E+04	793.354	n/a	n/a	n/a	n/a	793.312	n/a	n/a	n/a	n/a	0.8771	1.434	4.302	39.143	n/a	n/a	n/a		High
cytc-pepsin	150.00s	ELN98675_02_08_cyt_c_pepsin_150_20221110_122748	P00004	49	65	YTDANKNKGITWKEETL	H	3	8.44	8.30-8.58	11	36	33-39	0.012	0.001	3.85E+05	672.729	n/a	n/a	n/a	n/a	672.708	n/a	n/a	n/a	n/a	0.8599	1.302	3.906	43.425	n/a	n/a	n/a		High
cytc-pepsin	150.00s	ELN98675_02_08_cyt_c_pepsin_150_20221110_122748	P00004	49	66	YTDANKNKGITWKEETLM	H	3	9.23	9.09-9.38	13	35	35-39	0.016	0	7.80E+04	716.47	n/a	n/a	n/a	n/a	716.44	n/a	n/a	n/a	n/a	0.8721	1.301	3.904	40.65	n/a	n/a	n/a		High
cytc-pepsin	150.00s	ELN98675_02_08_cyt_c_pepsin_150_20221110_122748	P00004	49	67	YTDANKNKGITWKEETLME	H	3	8.86	8.73-8.98	11	38	38-42	0.019	0	5.26E+04	759.542	n/a	n/a	n/a	n/a	759.501	n/a	n/a	n/a	n/a	0.8811	1.324	3.973	38.421	n/a	n/a	n/a		High
cytc-pepsin	150.00s	ELN98675_02_08_cyt_c_pepsin_150_20221110_122748	P00004	51	65	DANKNKGITWKEETL	H	3	8.36	8.25-8.43	8	30	27-32	0.018	0	2.15E+04	584.429	n/a	n/a	n/a	n/a	584.397	n/a	n/a	n/a	n/a	0.8748	1.084	3.252	40.284	n/a	n/a	n/a		High
cytc-pepsin	150.00s	ELN98675_02_08_cyt_c_pepsin_150_20221110_122748	P00004	51	66	DANKNKGITWKEETLM	H	3	9.17	9.06-9.26	9	28	25-32	0.023	0	5.92E+03	628.186	n/a	n/a	n/a	n/a	628.14	n/a	n/a	n/a	n/a	0.8778	1.094	3.281	37.654	n/a	n/a	n/a		High
cytc-pepsin	150.00s	ELN98675_02_08_cyt_c_pepsin_150_20221110_122748	P00004	51	67	DANKNKGITWKEETLME	H	3	8.79	8.73-8.83	5	30	27-32	0.025	0	2.45E+03	671.239	n/a	n/a	n/a	n/a	671.193	n/a	n/a	n/a	n/a	0.8731	1.109	3.328	36.274	n/a	n/a	n/a		High
cytc-pepsin	150.00s	ELN98675_02_08_cyt_c_pepsin_150_20221110_122748	P00004	53	65	NKNKGITWKEETL	H	3	8.29	8.18-8.38	9	26	23-28	0.018	0	9.72E+03	522.293	n/a	n/a	n/a	n/a	522.268	n/a	n/a	n/a	n/a	0.871	1.01	3.03	43.636	n/a	n/a	n/a		Medium
cytc-pepsin	150.00s	ELN98675_02_08_cyt_c_pepsin_150_20221110_122748	P00004	66	80	MEYLENPKKYIPGTK	H	2	8.44	8.35-8.45	5	34	34-38	0.043	0.001	199	907.473	n/a	n/a	n/a	n/a	907.405	n/a	n/a	n/a	n/a	0.7954	0.842	1.685	23.17	n/a	n/a	n/a		Medium
cytc-pepsin	150.00s	ELN98675_02_08_cyt_c_pepsin_150_20221110_122748	P00004	66	81	MEYLENPKKYIPGTKM	H	2	8.43	8.30-8.56	10	77	74-81	0.018	0.001	1.96E+05	972.999	n/a	n/a	n/a	n/a	972.986	n/a	n/a	n/a	n/a	0.8819	0.825	1.649	20.946	n/a	n/a	n/a		High
cytc-pepsin	150.00s	ELN98675_02_08_cyt_c_pepsin_150_20221110_122748	P00004	66	81	MEYLENPKKYIPGTKM	H	3	8.43	8.15-8.47	14	32	29-34	0.013	0.001	2.93E+05	649.022	n/a	n/a	n/a	n/a	649.033	n/a	n/a	n/a	n/a	0.8621	0.589	1.767	21.892	n/a	n/a	n/a		High
cytc-pepsin	150.00s	ELN98675_02_08_cyt_c_pepsin_150_20221110_122748	P00004	66	83	MEYLENPKKYIPGTKMIF	H	3	10.85	10.55-10.87	14	41	38-43	0.014	0.001	6.29E+05	736.239	n/a	n/a	n/a	n/a	736.258	n/a	n/a	n/a	n/a	0.8539	1.037	3.11	32.491	n/a	n/a	n/a		High
cytc-pepsin	150.00s	ELN98675_02_08_cyt_c_pepsin_150_20221110_122748	P00004	67	81	EYLENPKKYIPGTKM	H	3	7.73	7.47-7.77	12	27	24-31	0.014	0	7.33E+04	605.277	n/a	n/a	n/a	n/a	605.255	n/a	n/a	n/a	n/a	0.8766	0.544	1.633	23.155	n/a	n/a	n/a		High
cytc-pepsin	150.00s	ELN98675_02_08_cyt_c_pepsin_150_20221110_122748	P00004	67	83	EYLENPKKYIPGTKMIF	H	3	10.43	10.17-10.49	14	35	32-37	0.014	0.001	1.57E+05	692.478	n/a	n/a	n/a	n/a	692.467	n/a	n/a	n/a	n/a	0.8812	0.979	2.936	34.053	n/a	n/a	n/a		High
cytc-pepsin	150.00s	ELN98675_02_08_cyt_c_pepsin_150_20221110_122748	P00004	68	81	YLENPKKYIPGTKM	H	2	7.39	7.24-7.49	11	63	60-67	0.017	0	1.22E+05	842.832	n/a	n/a	n/a	n/a	842.8	n/a	n/a	n/a	n/a	0.8802	0.795	1.589	24.511	n/a	n/a	n/a		High
cytc-pepsin	150.00s	ELN98675_02_08_cyt_c_pepsin_150_20221110_122748	P00004	68	81	YLENPKKYIPGTKM	H	3	7.39	7.32-7.42	5	23	20-26	0.013	0	1.19E+05	562.228	n/a	n/a	n/a	n/a	562.225	n/a	n/a	n/a	n/a	0.8854	0.552	1.655	25.337	n/a	n/a	n/a		High
cytc-pepsin	150.00s	ELN98675_02_08_cyt_c_pepsin_150_20221110_122748	P00004	68	83	YLENPKKYIPGTKMIF	H	2	10.31	10.15-10.39	11	74	73-78	0.018	0.001	2.66E+05	973.652	n/a	n/a	n/a	n/a	973.645	n/a	n/a	n/a	n/a	0.8786	1.473	2.946	36.477	n/a	n/a	n/a		High
cytc-pepsin	150.00s	ELN98675_02_08_cyt_c_pepsin_150_20221110_122748	P00004	68	83	YLENPKKYIPGTKMIF	H	3	10.31	10.05-10.37	14	32	29-34	0.013	0.001	5.79E+05	649.444	n/a	n/a	n/a	n/a	649.437	n/a	n/a	n/a	n/a	0.8641	0.987	2.961	36.478	n/a	n/a	n/a		High
cytc-pepsin	150.00s	ELN98675_02_08_cyt_c_pepsin_150_20221110_122748	P00004	69	81	LENPKKYIPGTKM	H	2	6.75	6.64-6.79	7	52	49-54	0.022	0	1.13E+04	761.186	n/a	n/a	n/a	n/a	761.142	n/a	n/a	n/a	n/a	0.8923	0.723	1.446	25.025	n/a	n/a	n/a		High
cytc-pepsin	150.00s	ELN98675_02_08_cyt_c_pepsin_150_20221110_122748	P00004	69	83	LENPKKYIPGTKMIF	H	2	9.93	9.84-9.96	6	65	62-67	0.017	0.001	4.43E+04	892.028	n/a	n/a	n/a	n/a	892.006	n/a	n/a	n/a	n/a	0.8819	1.421	2.843	38.16	n/a	n/a	n/a		High
cytc-pepsin	150.00s	ELN98675_02_08_cyt_c_pepsin_150_20221110_122748	P00004	69	83	LENPKKYIPGTKMIF	H	3	9.93	9.74-10.05	12	27	24-30	0.013	0	1.66E+05	595.023	n/a	n/a	n/a	n/a	595.011	n/a	n/a	n/a	n/a	0.8928	0.952	2.856	38.185	n/a	n/a	n/a		High
cytc-pepsin	150.00s	ELN98675_02_08_cyt_c_pepsin_150_20221110_122748	P00004	82	94	IFAGIKKKTERED	H	2	6.83	6.79-6.94	7	27	24-29	0.03	0.001	1.76E+03	769.966	n/a	n/a	n/a	n/a	769.935	n/a	n/a	n/a	n/a	0.8645	1.549	3.097	47.372	n/a	n/a	n/a		Medium
cytc-pepsin	150.00s	ELN98675_02_08_cyt_c_pepsin_150_20221110_122748	P00004	82	95	IFAGIKKKTEREDL	H	2	6.83	6.67-6.99	14	70	67-72	0.014	0.001	2.12E+05	826.714	n/a	n/a	n/a	n/a	826.706	n/a	n/a	n/a	n/a	0.877	1.741	3.481	49.691	n/a	n/a	n/a		High
cytc-pepsin	150.00s	ELN98675_02_08_cyt_c_pepsin_150_20221110_122748	P00004	82	95	IFAGIKKKTEREDL	H	3	6.83	6.67-6.99	14	25	22-27	0.012	0.001	4.45E+05	551.464	n/a	n/a	n/a	n/a	551.47	n/a	n/a	n/a	n/a	0.882	1.158	3.473	49.496	n/a	n/a	n/a		High
cytc-pepsin	150.00s	ELN98675_02_08_cyt_c_pepsin_150_20221110_122748	P00004	82	97	IFAGIKKKTEREDLIA	H	3	7.71	7.58-7.87	13	32	29-34	0.012	0	1.19E+05	612.912	n/a	n/a	n/a	n/a	612.924	n/a	n/a	n/a	n/a	0.8512	1.199	3.598	42.921	n/a	n/a	n/a		Medium
cytc-pepsin	150.00s	ELN98675_02_08_cyt_c_pepsin_150_20221110_122748	P00004	83	95	FAGIKKKTEREDL	H	2	6.83	6.76-6.89	6	60	60-64	0.033	0.001	2.43E+03	769.994	n/a	n/a	n/a	n/a	769.997	n/a	n/a	n/a	n/a	0.8807	1.61	3.221	49.728	n/a	n/a	n/a		Medium
cytc-pepsin	150.00s	ELN98675_02_08_cyt_c_pepsin_150_20221110_122748	P00004	83	96	FAGIKKKTEREDLI	H	3	6.83	6.67-6.99	14	25	22-27	0.012	0.001	4.44E+05	551.464	n/a	n/a	n/a	n/a	551.474	n/a	n/a	n/a	n/a	0.8816	1.161	3.482	49.633	n/a	n/a	n/a		High
cytc-pepsin	150.00s	ELN98675_02_08_cyt_c_pepsin_150_20221110_122748	P00004	84	95	AGIKKKTEREDL	H	2	5.1	4.97-5.27	12	48	48-52	0.012	0.001	5.07E+05	696.027	n/a	n/a	n/a	n/a	696.017	n/a	n/a	n/a	n/a	0.8835	1.218	2.436	42.152	n/a	n/a	n/a		Medium
cytc-pepsin	150.00s	ELN98675_02_08_cyt_c_pepsin_150_20221110_122748	P00004	84	95	AGIKKKTEREDL	H	3	5.1	4.97-5.27	12	17	15-20	0.013	0	4.81E+05	464.349	n/a	n/a	n/a	n/a	464.353	n/a	n/a	n/a	n/a	0.8361	0.818	2.454	43.344	n/a	n/a	n/a		Medium
cytc-pepsin	150.00s	ELN98675_02_08_cyt_c_pepsin_150_20221110_122748	P00004	84	97	AGIKKKTEREDLIA	H	3	6.22	6.09-6.41	14	20	17-24	0.014	0	1.24E+05	525.79	n/a	n/a	n/a	n/a	525.788	n/a	n/a	n/a	n/a	0.8937	0.84	2.521	36.222	n/a	n/a	n/a		High
cytc-pepsin	150.00s	ELN98675_02_08_cyt_c_pepsin_150_20221110_122748	P00004	85	95	GIKKKTEREDL	H	2	5.1	4.99-5.20	8	18	15-20	0.028	0.001	1.78E+03	660.397	n/a	n/a	n/a	n/a	660.394	n/a	n/a	n/a	n/a	0.8874	1.134	2.268	42.756	n/a	n/a	n/a		High
cytc-pepsin	150.00s	ELN98675_02_08_cyt_c_pepsin_150_20221110_122748	P00004	86	95	IKKKTEREDL	H	2	5.04	4.94-5.08	5	41	38-43	0.022	0.001	5.37E+03	631.594	n/a	n/a	n/a	n/a	631.567	n/a	n/a	n/a	n/a	0.878	0.832	1.664	41.509	n/a	n/a	n/a		High
cytc-pepsin	150.00s	ELN98675_02_08_cyt_c_pepsin_150_20221110_122748	P00004	96	105	IAYLKKATNE	H	2	5.58	5.40-5.71	12	35	32-37	0.011	0.001	8.79E+05	576.758	n/a	n/a	n/a	n/a	576.723	n/a	n/a	n/a	n/a	0.8574	0.553	1.105	19.703	n/a	n/a	n/a		Medium
cytc-pepsin	150.00s	ELN98675_02_08_cyt_c_pepsin_150_20221110_122748	P00004	97	105	AYLKKATNE	H	2	5.58	5.47-5.63	6	11	Nov-15	0.018	0	6.75E+03	520.132	n/a	n/a	n/a	n/a	520.085	n/a	n/a	n/a	n/a	0.8633	0.493	0.986	19.329	n/a	n/a	n/a		High
cytc-pepsin	150.00s	ELN98675_02_08_cyt_c_pepsin_150_20221110_122748	P00004	98	105	YLKKATNE	H	2	4.38	4.12-4.44	14	23	25-29	0.013	0	8.90E+04	484.587	n/a	n/a	n/a	n/a	484.566	n/a	n/a	n/a	n/a	0.8821	0.514	1.027	26.613	n/a	n/a	n/a		Medium
cytc-pepsin	1500.00s	ELN98675_02_09_cyt_c_pepsin_1500_20221110_130605	P00004	23	37	KGGKHKTGPNLHGLF	H	3	8.74	8.61-8.93	14	20	17-22	0.015	0.001	5.16E+04	531.816	n/a	n/a	n/a	n/a	531.801	n/a	n/a	n/a	n/a	0.9049	0.517	1.552	34.393	n/a	n/a	n/a		High
cytc-pepsin	1500.00s	ELN98675_02_09_cyt_c_pepsin_1500_20221110_130605	P00004	34	47	HGLFGRKTGQAPGF	H	2	8.65	8.58-8.71	6	58	55-60	0.036	0.002	1.23E+03	738.671	n/a	n/a	n/a	n/a	738.661	n/a	n/a	n/a	n/a	0.8762	1.327	2.654	45.148	n/a	n/a	n/a		Medium
cytc-pepsin	1500.00s	ELN98675_02_09_cyt_c_pepsin_1500_20221110_130605	P00004	34	48	HGLFGRKTGQAPGFT	H	3	8.04	7.99-8.10	4	27	24-31	0.02	0.001	2.97E+03	526.705	n/a	n/a	n/a	n/a	526.67	n/a	n/a	n/a	n/a	0.8631	1.077	3.232	47.14	n/a	n/a	n/a		Medium
cytc-pepsin	1500.00s	ELN98675_02_09_cyt_c_pepsin_1500_20221110_130605	P00004	38	47	GRKTGQAPGF	H	2	6.37	6.31-6.46	7	28	25-30	0.014	0.001	3.16E+04	511.197	n/a	n/a	n/a	n/a	511.189	n/a	n/a	n/a	n/a	0.8886	1.117	2.234	58.027	n/a	n/a	n/a		High
cytc-pepsin	1500.00s	ELN98675_02_09_cyt_c_pepsin_1500_20221110_130605	P00004	38	48	GRKTGQAPGFT	H	2	5.65	5.56-5.75	9	32	29-34	0.014	0.002	4.46E+04	562.074	n/a	n/a	n/a	n/a	562.105	n/a	n/a	n/a	n/a	0.8867	1.481	2.961	62.552	n/a	n/a	n/a		High
cytc-pepsin	1500.00s	ELN98675_02_09_cyt_c_pepsin_1500_20221110_130605	P00004	38	50	GRKTGQAPGFTYT	H	2	6.87	6.79-6.91	6	44	41-48	0.029	0.002	2.78E+03	694.788	n/a	n/a	n/a	n/a	694.773	n/a	n/a	n/a	n/a	0.879	2.01	4.021	63.686	n/a	n/a	n/a		Medium
cytc-pepsin	1500.00s	ELN98675_02_09_cyt_c_pepsin_1500_20221110_130605	P00004	48	65	TYTDANKNKGITWKEETL	H	3	8.46	8.35-8.61	10	38	35-42	0.018	0.001	8.14E+04	707.049	n/a	n/a	n/a	n/a	707.058	n/a	n/a	n/a	n/a	0.891	1.95	5.851	60.303	n/a	n/a	n/a		High
cytc-pepsin	1500.00s	ELN98675_02_09_cyt_c_pepsin_1500_20221110_130605	P00004	48	66	TYTDANKNKGITWKEETLM	H	3	9.24	9.14-9.31	8	39	36-41	0.022	0	1.04E+04	750.786	n/a	n/a	n/a	n/a	750.777	n/a	n/a	n/a	n/a	0.8429	1.937	5.81	56.116	n/a	n/a	n/a		High
cytc-pepsin	1500.00s	ELN98675_02_09_cyt_c_pepsin_1500_20221110_130605	P00004	48	67	TYTDANKNKGITWKEETLME	H	3	8.88	8.78-8.95	8	42	39-46	0.028	0.001	7.53E+03	793.9	n/a	n/a	n/a	n/a	793.907	n/a	n/a	n/a	n/a	0.8874	2.029	6.087	55.376	n/a	n/a	n/a		High
cytc-pepsin	1500.00s	ELN98675_02_09_cyt_c_pepsin_1500_20221110_130605	P00004	49	65	YTDANKNKGITWKEETL	H	3	8.44	8.30-8.61	12	36	33-39	0.014	0.001	2.90E+05	673.18	n/a	n/a	n/a	n/a	673.192	n/a	n/a	n/a	n/a	0.8899	1.786	5.358	59.573	n/a	n/a	n/a		High
cytc-pepsin	1500.00s	ELN98675_02_09_cyt_c_pepsin_1500_20221110_130605	P00004	49	66	YTDANKNKGITWKEETLM	H	3	9.23	9.11-9.38	12	35	35-39	0.019	0.001	5.08E+04	716.93	n/a	n/a	n/a	n/a	716.934	n/a	n/a	n/a	n/a	0.8942	1.795	5.386	56.073	n/a	n/a	n/a		High
cytc-pepsin	1500.00s	ELN98675_02_09_cyt_c_pepsin_1500_20221110_130605	P00004	49	67	YTDANKNKGITWKEETLME	H	3	8.86	8.76-8.95	9	38	38-42	0.019	0.001	3.68E+04	760.015	n/a	n/a	n/a	n/a	760.01	n/a	n/a	n/a	n/a	0.875	1.834	5.502	53.202	n/a	n/a	n/a		High
cytc-pepsin	1500.00s	ELN98675_02_09_cyt_c_pepsin_1500_20221110_130605	P00004	51	65	DANKNKGITWKEETL	H	3	8.36	8.25-8.43	8	30	27-32	0.017	0.001	2.11E+04	584.853	n/a	n/a	n/a	n/a	584.856	n/a	n/a	n/a	n/a	0.8838	1.543	4.628	57.333	n/a	n/a	n/a		High
cytc-pepsin	1500.00s	ELN98675_02_09_cyt_c_pepsin_1500_20221110_130605	P00004	51	66	DANKNKGITWKEETLM	H	3	9.17	9.09-9.21	6	28	25-32	0.024	0.001	3.86E+03	628.614	n/a	n/a	n/a	n/a	628.599	n/a	n/a	n/a	n/a	0.8948	1.553	4.66	53.474	n/a	n/a	n/a		High
cytc-pepsin	1500.00s	ELN98675_02_09_cyt_c_pepsin_1500_20221110_130605	P00004	51	67	DANKNKGITWKEETLME	H	3	8.79	8.71-8.83	6	30	27-32	0.025	0.001	1.87E+03	671.677	n/a	n/a	n/a	n/a	671.671	n/a	n/a	n/a	n/a	0.8528	1.587	4.762	51.903	n/a	n/a	n/a		Medium
cytc-pepsin	1500.00s	ELN98675_02_09_cyt_c_pepsin_1500_20221110_130605	P00004	53	65	NKNKGITWKEETL	H	3	8.29	8.20-8.33	6	26	23-28	0.018	0.001	7.69E+03	522.587	n/a	n/a	n/a	n/a	522.571	n/a	n/a	n/a	n/a	0.8844	1.313	3.938	56.706	n/a	n/a	n/a		Medium
cytc-pepsin	1500.00s	ELN98675_02_09_cyt_c_pepsin_1500_20221110_130605	P00004	66	80	MEYLENPKKYIPGTK	H	2	8.44	8.33-8.50	8	34	34-37	0.04	0.002	175	907.88	n/a	n/a	n/a	n/a	907.811	n/a	n/a	n/a	n/a	0.7944	1.248	2.496	34.333	n/a	n/a	n/a		Medium
cytc-pepsin	1500.00s	ELN98675_02_09_cyt_c_pepsin_1500_20221110_130605	P00004	66	81	MEYLENPKKYIPGTKM	H	2	8.43	8.28-8.50	10	77	74-81	0.018	0.002	1.44E+05	973.537	n/a	n/a	n/a	n/a	973.554	n/a	n/a	n/a	n/a	0.8848	1.393	2.786	35.381	n/a	n/a	n/a		High
cytc-pepsin	1500.00s	ELN98675_02_09_cyt_c_pepsin_1500_20221110_130605	P00004	66	81	MEYLENPKKYIPGTKM	H	3	8.43	8.10-8.45	15	32	29-34	0.013	0.001	2.21E+05	649.39	n/a	n/a	n/a	n/a	649.406	n/a	n/a	n/a	n/a	0.875	0.962	2.887	35.761	n/a	n/a	n/a		High
cytc-pepsin	1500.00s	ELN98675_02_09_cyt_c_pepsin_1500_20221110_130605	P00004	66	83	MEYLENPKKYIPGTKMIF	H	3	10.85	10.60-10.92	14	41	38-43	0.014	0.002	5.88E+05	736.636	n/a	n/a	n/a	n/a	736.654	n/a	n/a	n/a	n/a	0.8774	1.433	4.298	44.901	n/a	n/a	n/a		High
cytc-pepsin	1500.00s	ELN98675_02_09_cyt_c_pepsin_1500_20221110_130605	P00004	67	81	EYLENPKKYIPGTKM	H	3	7.73	7.55-7.85	13	27	24-31	0.016	0.001	4.26E+04	605.638	n/a	n/a	n/a	n/a	605.625	n/a	n/a	n/a	n/a	0.8957	0.914	2.742	38.889	n/a	n/a	n/a		High
cytc-pepsin	1500.00s	ELN98675_02_09_cyt_c_pepsin_1500_20221110_130605	P00004	67	83	EYLENPKKYIPGTKMIF	H	3	10.43	10.22-10.55	13	35	32-37	0.012	0.002	1.61E+05	692.877	n/a	n/a	n/a	n/a	692.889	n/a	n/a	n/a	n/a	0.868	1.401	4.202	48.732	n/a	n/a	n/a		High
cytc-pepsin	1500.00s	ELN98675_02_09_cyt_c_pepsin_1500_20221110_130605	P00004	68	81	YLENPKKYIPGTKM	H	2	7.39	7.24-7.49	11	63	60-67	0.017	0.002	8.84E+04	843.372	n/a	n/a	n/a	n/a	843.352	n/a	n/a	n/a	n/a	0.8829	1.346	2.692	41.519	n/a	n/a	n/a		High
cytc-pepsin	1500.00s	ELN98675_02_09_cyt_c_pepsin_1500_20221110_130605	P00004	68	81	YLENPKKYIPGTKM	H	3	7.39	7.05-7.37	14	23	20-26	0.014	0.001	8.39E+04	562.612	n/a	n/a	n/a	n/a	562.609	n/a	n/a	n/a	n/a	0.8902	0.936	2.808	42.995	n/a	n/a	n/a		High
cytc-pepsin	1500.00s	ELN98675_02_09_cyt_c_pepsin_1500_20221110_130605	P00004	68	83	YLENPKKYIPGTKMIF	H	2	10.31	10.15-10.39	11	74	73-78	0.017	0.003	2.17E+05	974.253	n/a	n/a	n/a	n/a	974.268	n/a	n/a	n/a	n/a	0.8905	2.096	4.192	51.902	n/a	n/a	n/a		High
cytc-pepsin	1500.00s	ELN98675_02_09_cyt_c_pepsin_1500_20221110_130605	P00004	68	83	YLENPKKYIPGTKMIF	H	3	10.31	10.05-10.37	14	32	29-34	0.011	0.002	5.77E+05	649.84	n/a	n/a	n/a	n/a	649.852	n/a	n/a	n/a	n/a	0.8572	1.402	4.206	51.826	n/a	n/a	n/a		High
cytc-pepsin	1500.00s	ELN98675_02_09_cyt_c_pepsin_1500_20221110_130605	P00004	69	81	LENPKKYIPGTKM	H	2	6.75	6.64-6.81	8	52	49-54	0.022	0.002	8.13E+03	761.703	n/a	n/a	n/a	n/a	761.692	n/a	n/a	n/a	n/a	0.8673	1.273	2.546	44.048	n/a	n/a	n/a		High
cytc-pepsin	1500.00s	ELN98675_02_09_cyt_c_pepsin_1500_20221110_130605	P00004	69	83	LENPKKYIPGTKMIF	H	2	9.93	9.84-9.96	6	65	62-67	0.017	0.002	3.54E+04	892.629	n/a	n/a	n/a	n/a	892.645	n/a	n/a	n/a	n/a	0.8719	2.06	4.12	55.305	n/a	n/a	n/a		High
cytc-pepsin	1500.00s	ELN98675_02_09_cyt_c_pepsin_1500_20221110_130605	P00004	69	83	LENPKKYIPGTKMIF	H	3	9.93	9.72-10.05	13	27	24-30	0.014	0.001	1.39E+05	595.424	n/a	n/a	n/a	n/a	595.434	n/a	n/a	n/a	n/a	0.8982	1.375	4.124	55.139	n/a	n/a	n/a		High
cytc-pepsin	1500.00s	ELN98675_02_09_cyt_c_pepsin_1500_20221110_130605	P00004	82	94	IFAGIKKKTERED	H	2	6.83	6.79-6.96	8	27	24-29	0.035	0.002	1.53E+03	770.133	n/a	n/a	n/a	n/a	770.128	n/a	n/a	n/a	n/a	0.8912	1.742	3.484	53.282	n/a	n/a	n/a		Medium
cytc-pepsin	1500.00s	ELN98675_02_09_cyt_c_pepsin_1500_20221110_130605	P00004	82	95	IFAGIKKKTEREDL	H	2	6.83	6.71-6.99	12	70	67-72	0.017	0.002	1.44E+05	826.91	n/a	n/a	n/a	n/a	826.934	n/a	n/a	n/a	n/a	0.8869	1.968	3.936	56.19	n/a	n/a	n/a		High
cytc-pepsin	1500.00s	ELN98675_02_09_cyt_c_pepsin_1500_20221110_130605	P00004	82	95	IFAGIKKKTEREDL	H	3	6.83	6.67-6.99	14	25	22-27	0.01	0.001	3.70E+05	551.598	n/a	n/a	n/a	n/a	551.617	n/a	n/a	n/a	n/a	0.8638	1.304	3.913	55.767	n/a	n/a	n/a		High
cytc-pepsin	1500.00s	ELN98675_02_09_cyt_c_pepsin_1500_20221110_130605	P00004	82	97	IFAGIKKKTEREDLIA	H	3	7.71	7.60-7.80	9	32	29-34	0.016	0.001	6.28E+04	613.053	n/a	n/a	n/a	n/a	613.064	n/a	n/a	n/a	n/a	0.8887	1.339	4.018	47.936	n/a	n/a	n/a		Medium
cytc-pepsin	1500.00s	ELN98675_02_09_cyt_c_pepsin_1500_20221110_130605	P00004	83	95	FAGIKKKTEREDL	H	2	6.83	6.74-6.84	5	60	60-64	0.029	0.001	1.79E+03	770.18	n/a	n/a	n/a	n/a	770.179	n/a	n/a	n/a	n/a	0.8276	1.792	3.585	55.347	n/a	n/a	n/a		Medium
cytc-pepsin	1500.00s	ELN98675_02_09_cyt_c_pepsin_1500_20221110_130605	P00004	83	96	FAGIKKKTEREDLI	H	3	6.83	6.67-6.99	14	25	22-27	0.01	0.001	3.69E+05	551.599	n/a	n/a	n/a	n/a	551.609	n/a	n/a	n/a	n/a	0.8626	1.296	3.887	55.406	n/a	n/a	n/a		High
cytc-pepsin	1500.00s	ELN98675_02_09_cyt_c_pepsin_1500_20221110_130605	P00004	84	95	AGIKKKTEREDL	H	2	5.1	4.97-5.27	12	48	48-52	0.011	0.002	4.47E+05	696.199	n/a	n/a	n/a	n/a	696.208	n/a	n/a	n/a	n/a	0.8906	1.409	2.818	48.761	n/a	n/a	n/a		Medium
cytc-pepsin	1500.00s	ELN98675_02_09_cyt_c_pepsin_1500_20221110_130605	P00004	84	95	AGIKKKTEREDL	H	3	5.1	4.94-5.25	12	17	15-20	0.013	0.001	4.20E+05	464.46	n/a	n/a	n/a	n/a	464.456	n/a	n/a	n/a	n/a	0.8502	0.921	2.762	48.792	n/a	n/a	n/a		Medium
cytc-pepsin	1500.00s	ELN98675_02_09_cyt_c_pepsin_1500_20221110_130605	P00004	84	97	AGIKKKTEREDLIA	H	3	6.22	6.09-6.41	14	20	17-24	0.014	0.001	1.02E+05	525.905	n/a	n/a	n/a	n/a	525.901	n/a	n/a	n/a	n/a	0.8991	0.953	2.86	41.092	n/a	n/a	n/a		High
cytc-pepsin	1500.00s	ELN98675_02_09_cyt_c_pepsin_1500_20221110_130605	P00004	85	95	GIKKKTEREDL	H	2	5.1	5.05-5.15	5	18	15-20	0.026	0.002	974	660.553	n/a	n/a	n/a	n/a	660.516	n/a	n/a	n/a	n/a	0.8465	1.255	2.51	47.328	n/a	n/a	n/a		Medium
cytc-pepsin	1500.00s	ELN98675_02_09_cyt_c_pepsin_1500_20221110_130605	P00004	86	95	IKKKTEREDL	H	2	5.04	4.97-5.10	5	41	38-43	0.022	0.001	4.69E+03	631.679	n/a	n/a	n/a	n/a	631.657	n/a	n/a	n/a	n/a	0.8633	0.922	1.845	46.012	n/a	n/a	n/a		High
cytc-pepsin	1500.00s	ELN98675_02_09_cyt_c_pepsin_1500_20221110_130605	P00004	96	105	IAYLKKATNE	H	2	5.58	5.45-5.68	9	35	32-37	0.012	0.002	6.54E+05	576.985	n/a	n/a	n/a	n/a	576.959	n/a	n/a	n/a	n/a	0.8648	0.788	1.575	28.086	n/a	n/a	n/a		Medium
cytc-pepsin	1500.00s	ELN98675_02_09_cyt_c_pepsin_1500_20221110_130605	P00004	97	105	AYLKKATNE	H	2	5.58	5.50-5.68	7	11	Nov-15	0.02	0.001	5.08E+03	520.32	n/a	n/a	n/a	n/a	520.288	n/a	n/a	n/a	n/a	0.8876	0.696	1.392	27.301	n/a	n/a	n/a		High
cytc-pepsin	1500.00s	ELN98675_02_09_cyt_c_pepsin_1500_20221110_130605	P00004	98	105	YLKKATNE	H	2	4.38	4.17-4.49	14	23	25-29	0.015	0.001	6.70E+04	484.812	n/a	n/a	n/a	n/a	484.797	n/a	n/a	n/a	n/a	0.8716	0.744	1.488	38.561	n/a	n/a	n/a		Medium
cytc-pepsin	15000.00s	ELN98675_02_10_cyt_c_pepsin_15000_20221110_142024	P00004	23	37	KGGKHKTGPNLHGLF	H	3	8.74	8.63-8.95	14	20	17-22	0.015	-0.002	4.21E+04	531.935	n/a	n/a	n/a	n/a	531.926	n/a	n/a	n/a	n/a	0.9011	0.641	1.924	42.659	n/a	n/a	n/a		High
cytc-pepsin	15000.00s	ELN98675_02_10_cyt_c_pepsin_15000_20221110_142024	P00004	34	47	HGLFGRKTGQAPGF	H	2	8.65	8.61-8.73	6	58	55-60	0.028	-0.002	1.20E+03	739.34	n/a	n/a	n/a	n/a	739.314	n/a	n/a	n/a	n/a	0.8058	1.98	3.96	67.36	n/a	n/a	n/a		Medium
cytc-pepsin	15000.00s	ELN98675_02_10_cyt_c_pepsin_15000_20221110_142024	P00004	34	48	HGLFGRKTGQAPGFT	H	3	8.04	7.97-8.10	5	27	24-31	0.02	-0.002	2.92E+03	527.218	n/a	n/a	n/a	n/a	527.223	n/a	n/a	n/a	n/a	0.8238	1.63	4.889	71.318	n/a	n/a	n/a		Medium
cytc-pepsin	15000.00s	ELN98675_02_10_cyt_c_pepsin_15000_20221110_142024	P00004	38	47	GRKTGQAPGF	H	2	6.37	6.33-6.48	7	28	25-30	0.016	-0.002	2.10E+04	511.682	n/a	n/a	n/a	n/a	511.726	n/a	n/a	n/a	n/a	0.8774	1.654	3.309	85.925	n/a	n/a	n/a		Medium
cytc-pepsin	15000.00s	ELN98675_02_10_cyt_c_pepsin_15000_20221110_142024	P00004	38	48	GRKTGQAPGFT	H	2	5.65	5.58-5.75	8	32	29-34	0.015	-0.001	3.14E+04	562.619	n/a	n/a	n/a	n/a	562.677	n/a	n/a	n/a	n/a	0.8776	2.053	4.107	86.753	n/a	n/a	n/a		High
cytc-pepsin	15000.00s	ELN98675_02_10_cyt_c_pepsin_15000_20221110_142024	P00004	38	50	GRKTGQAPGFTYT	H	2	6.87	6.79-6.94	7	44	41-48	0.024	-0.003	3.15E+03	695.446	n/a	n/a	n/a	n/a	695.482	n/a	n/a	n/a	n/a	0.7906	2.719	5.439	86.149	n/a	n/a	n/a		Medium
cytc-pepsin	15000.00s	ELN98675_02_10_cyt_c_pepsin_15000_20221110_142024	P00004	48	65	TYTDANKNKGITWKEETL	H	3	8.46	8.38-8.63	10	38	35-42	0.017	-0.002	7.04E+04	707.415	n/a	n/a	n/a	n/a	707.472	n/a	n/a	n/a	n/a	0.8644	2.365	7.095	73.12	n/a	n/a	n/a		High
cytc-pepsin	15000.00s	ELN98675_02_10_cyt_c_pepsin_15000_20221110_142024	P00004	48	66	TYTDANKNKGITWKEETLM	H	3	9.24	9.16-9.36	9	39	36-41	0.026	-0.002	7.20E+03	751.172	n/a	n/a	n/a	n/a	751.205	n/a	n/a	n/a	n/a	0.8779	2.366	7.097	68.544	n/a	n/a	n/a		Medium
cytc-pepsin	15000.00s	ELN98675_02_10_cyt_c_pepsin_15000_20221110_142024	P00004	48	67	TYTDANKNKGITWKEETLME	H	3	8.88	8.81-8.95	7	42	39-46	0.029	-0.003	5.91E+03	794.321	n/a	n/a	n/a	n/a	794.377	n/a	n/a	n/a	n/a	0.8684	2.499	7.496	68.2	n/a	n/a	n/a		Medium
cytc-pepsin	15000.00s	ELN98675_02_10_cyt_c_pepsin_15000_20221110_142024	P00004	49	65	YTDANKNKGITWKEETL	H	3	8.44	8.33-8.63	12	36	33-39	0.013	-0.002	2.59E+05	673.483	n/a	n/a	n/a	n/a	673.506	n/a	n/a	n/a	n/a	0.8647	2.1	6.299	70.034	n/a	n/a	n/a		High
cytc-pepsin	15000.00s	ELN98675_02_10_cyt_c_pepsin_15000_20221110_142024	P00004	49	66	YTDANKNKGITWKEETLM	H	3	9.23	9.14-9.36	10	35	35-39	0.019	-0.002	3.60E+04	717.228	n/a	n/a	n/a	n/a	717.213	n/a	n/a	n/a	n/a	0.869	2.074	6.222	64.783	n/a	n/a	n/a		High
cytc-pepsin	15000.00s	ELN98675_02_10_cyt_c_pepsin_15000_20221110_142024	P00004	49	67	YTDANKNKGITWKEETLME	H	3	8.86	8.76-8.98	10	38	38-42	0.022	-0.003	2.92E+04	760.385	n/a	n/a	n/a	n/a	760.419	n/a	n/a	n/a	n/a	0.8821	2.242	6.727	65.049	n/a	n/a	n/a		High
cytc-pepsin	15000.00s	ELN98675_02_10_cyt_c_pepsin_15000_20221110_142024	P00004	51	65	DANKNKGITWKEETL	H	3	8.36	8.25-8.43	8	30	27-32	0.018	-0.002	1.61E+04	585.118	n/a	n/a	n/a	n/a	585.13	n/a	n/a	n/a	n/a	0.8841	1.817	5.451	67.522	n/a	n/a	n/a		High
cytc-pepsin	15000.00s	ELN98675_02_10_cyt_c_pepsin_15000_20221110_142024	P00004	51	66	DANKNKGITWKEETLM	H	3	9.17	9.11-9.21	5	28	25-32	0.024	-0.002	2.44E+03	628.873	n/a	n/a	n/a	n/a	628.852	n/a	n/a	n/a	n/a	0.8592	1.806	5.419	62.183	n/a	n/a	n/a		Medium
cytc-pepsin	15000.00s	ELN98675_02_10_cyt_c_pepsin_15000_20221110_142024	P00004	51	67	DANKNKGITWKEETLME	H	3	8.79	8.73-8.88	7	30	27-32	0.027	-0.003	1.57E+03	672.048	n/a	n/a	n/a	n/a	672.045	n/a	n/a	n/a	n/a	0.8428	1.961	5.884	64.131	n/a	n/a	n/a		Medium
cytc-pepsin	15000.00s	ELN98675_02_10_cyt_c_pepsin_15000_20221110_142024	P00004	53	65	NKNKGITWKEETL	H	3	8.29	8.23-8.35	6	26	23-28	0.019	-0.002	5.94E+03	522.742	n/a	n/a	n/a	n/a	522.761	n/a	n/a	n/a	n/a	0.8665	1.502	4.507	64.895	n/a	n/a	n/a		High
cytc-pepsin	15000.00s	ELN98675_02_10_cyt_c_pepsin_15000_20221110_142024	P00004	66	80	MEYLENPKKYIPGTK	H	2	8.44	8.35-8.47	6	34	34-37	0.038	-0.002	125	908.722	n/a	n/a	n/a	n/a	908.682	n/a	n/a	n/a	n/a	0.7703	2.119	4.238	58.283	n/a	n/a	n/a		Medium
cytc-pepsin	15000.00s	ELN98675_02_10_cyt_c_pepsin_15000_20221110_142024	P00004	66	81	MEYLENPKKYIPGTKM	H	2	8.43	8.30-8.50	9	77	74-81	0.018	-0.003	1.17E+05	974.179	n/a	n/a	n/a	n/a	974.205	n/a	n/a	n/a	n/a	0.8785	2.044	4.088	51.914	n/a	n/a	n/a		High
cytc-pepsin	15000.00s	ELN98675_02_10_cyt_c_pepsin_15000_20221110_142024	P00004	66	81	MEYLENPKKYIPGTKM	H	3	8.43	8.13-8.47	15	32	29-34	0.014	-0.002	1.78E+05	649.829	n/a	n/a	n/a	n/a	649.845	n/a	n/a	n/a	n/a	0.8701	1.402	4.206	52.1	n/a	n/a	n/a		High
cytc-pepsin	15000.00s	ELN98675_02_10_cyt_c_pepsin_15000_20221110_142024	P00004	66	83	MEYLENPKKYIPGTKMIF	H	3	10.85	10.60-10.92	14	41	38-43	0.012	-0.001	5.46E+05	737.085	n/a	n/a	n/a	n/a	737.111	n/a	n/a	n/a	n/a	0.8598	1.89	5.671	59.239	n/a	n/a	n/a		High
cytc-pepsin	15000.00s	ELN98675_02_10_cyt_c_pepsin_15000_20221110_142024	P00004	67	81	EYLENPKKYIPGTKM	H	3	7.73	7.60-7.85	11	27	24-31	0.018	-0.002	3.51E+04	606.054	n/a	n/a	n/a	n/a	606.069	n/a	n/a	n/a	n/a	0.8905	1.358	4.074	57.773	n/a	n/a	n/a		High
cytc-pepsin	15000.00s	ELN98675_02_10_cyt_c_pepsin_15000_20221110_142024	P00004	67	83	EYLENPKKYIPGTKMIF	H	3	10.43	10.34-10.49	7	35	32-37	0.012	-0.002	9.47E+04	693.309	n/a	n/a	n/a	n/a	693.318	n/a	n/a	n/a	n/a	0.8411	1.83	5.489	63.662	n/a	n/a	n/a		Medium
cytc-pepsin	15000.00s	ELN98675_02_10_cyt_c_pepsin_15000_20221110_142024	P00004	68	81	YLENPKKYIPGTKM	H	2	7.39	7.24-7.49	11	63	60-67	0.019	-0.003	6.08E+04	843.992	n/a	n/a	n/a	n/a	844.03	n/a	n/a	n/a	n/a	0.8833	2.024	4.049	62.452	n/a	n/a	n/a		High
cytc-pepsin	15000.00s	ELN98675_02_10_cyt_c_pepsin_15000_20221110_142024	P00004	68	81	YLENPKKYIPGTKM	H	3	7.39	7.22-7.55	13	23	20-26	0.015	-0.002	8.87E+04	563.013	n/a	n/a	n/a	n/a	563.033	n/a	n/a	n/a	n/a	0.8941	1.36	4.08	62.47	n/a	n/a	n/a		High
cytc-pepsin	15000.00s	ELN98675_02_10_cyt_c_pepsin_15000_20221110_142024	P00004	68	83	YLENPKKYIPGTKMIF	H	2	10.31	10.17-10.42	11	74	73-78	0.018	-0.002	1.63E+05	974.901	n/a	n/a	n/a	n/a	974.974	n/a	n/a	n/a	n/a	0.8829	2.803	5.605	69.398	n/a	n/a	n/a		High
cytc-pepsin	15000.00s	ELN98675_02_10_cyt_c_pepsin_15000_20221110_142024	P00004	68	83	YLENPKKYIPGTKMIF	H	3	10.31	10.07-10.39	14	32	29-34	0.012	-0.001	3.84E+05	650.268	n/a	n/a	n/a	n/a	650.307	n/a	n/a	n/a	n/a	0.8726	1.856	5.569	68.615	n/a	n/a	n/a		High
cytc-pepsin	15000.00s	ELN98675_02_10_cyt_c_pepsin_15000_20221110_142024	P00004	69	81	LENPKKYIPGTKM	H	2	6.75	6.69-6.79	5	52	49-54	0.026	-0.002	4.77E+03	762.325	n/a	n/a	n/a	n/a	762.349	n/a	n/a	n/a	n/a	0.883	1.93	3.861	66.8	n/a	n/a	n/a		High
cytc-pepsin	15000.00s	ELN98675_02_10_cyt_c_pepsin_15000_20221110_142024	P00004	69	83	LENPKKYIPGTKMIF	H	2	9.93	9.84-9.99	7	65	62-67	0.019	-0.002	2.74E+04	893.274	n/a	n/a	n/a	n/a	893.311	n/a	n/a	n/a	n/a	0.8773	2.726	5.453	73.193	n/a	n/a	n/a		Medium
cytc-pepsin	15000.00s	ELN98675_02_10_cyt_c_pepsin_15000_20221110_142024	P00004	69	83	LENPKKYIPGTKMIF	H	3	9.93	9.79-10.10	12	27	24-30	0.016	-0.002	8.56E+04	595.847	n/a	n/a	n/a	n/a	595.871	n/a	n/a	n/a	n/a	0.8945	1.812	5.435	72.671	n/a	n/a	n/a		High
cytc-pepsin	15000.00s	ELN98675_02_10_cyt_c_pepsin_15000_20221110_142024	P00004	82	94	IFAGIKKKTERED	H	2	6.83	6.76-6.99	10	27	24-29	0.03	-0.003	1.25E+03	770.461	n/a	n/a	n/a	n/a	770.481	n/a	n/a	n/a	n/a	0.8438	2.095	4.189	64.074	n/a	n/a	n/a		Medium
cytc-pepsin	15000.00s	ELN98675_02_10_cyt_c_pepsin_15000_20221110_142024	P00004	82	95	IFAGIKKKTEREDL	H	2	6.83	6.71-7.05	13	70	67-72	0.016	-0.003	1.23E+05	827.179	n/a	n/a	n/a	n/a	827.187	n/a	n/a	n/a	n/a	0.8815	2.222	4.443	63.426	n/a	n/a	n/a		High
cytc-pepsin	15000.00s	ELN98675_02_10_cyt_c_pepsin_15000_20221110_142024	P00004	82	95	IFAGIKKKTEREDL	H	3	6.83	6.71-7.05	13	25	22-27	0.01	-0.002	3.31E+05	551.773	n/a	n/a	n/a	n/a	551.788	n/a	n/a	n/a	n/a	0.8485	1.475	4.426	63.08	n/a	n/a	n/a		Medium
cytc-pepsin	15000.00s	ELN98675_02_10_cyt_c_pepsin_15000_20221110_142024	P00004	82	97	IFAGIKKKTEREDLIA	H	3	7.71	7.60-7.90	13	32	29-34	0.015	-0.002	6.36E+04	613.233	n/a	n/a	n/a	n/a	613.252	n/a	n/a	n/a	n/a	0.8866	1.527	4.581	54.657	n/a	n/a	n/a		Medium
cytc-pepsin	15000.00s	ELN98675_02_10_cyt_c_pepsin_15000_20221110_142024	P00004	83	95	FAGIKKKTEREDL	H	2	6.83	6.76-6.94	8	60	60-64	0.029	-0.003	2.03E+03	770.436	n/a	n/a	n/a	n/a	770.456	n/a	n/a	n/a	n/a	0.8255	2.07	4.14	63.914	n/a	n/a	n/a		Medium
cytc-pepsin	15000.00s	ELN98675_02_10_cyt_c_pepsin_15000_20221110_142024	P00004	83	96	FAGIKKKTEREDLI	H	3	6.83	6.71-7.05	13	25	22-27	0.01	-0.002	3.35E+05	551.773	n/a	n/a	n/a	n/a	551.777	n/a	n/a	n/a	n/a	0.8433	1.465	4.394	62.627	n/a	n/a	n/a		Medium
cytc-pepsin	15000.00s	ELN98675_02_10_cyt_c_pepsin_15000_20221110_142024	P00004	84	95	AGIKKKTEREDL	H	2	5.1	4.99-5.30	12	48	48-52	0.015	-0.001	3.19E+05	696.434	n/a	n/a	n/a	n/a	696.441	n/a	n/a	n/a	n/a	0.869	1.641	3.283	56.811	n/a	n/a	n/a		Medium
cytc-pepsin	15000.00s	ELN98675_02_10_cyt_c_pepsin_15000_20221110_142024	P00004	84	95	AGIKKKTEREDL	H	3	5.1	4.97-5.27	12	17	15-20	0.01	-0.001	4.10E+05	464.615	n/a	n/a	n/a	n/a	464.599	n/a	n/a	n/a	n/a	0.8801	1.063	3.19	56.357	n/a	n/a	n/a		Medium
cytc-pepsin	15000.00s	ELN98675_02_10_cyt_c_pepsin_15000_20221110_142024	P00004	84	97	AGIKKKTEREDLIA	H	3	6.22	6.11-6.43	14	20	17-24	0.013	-0.002	8.27E+04	526.06	n/a	n/a	n/a	n/a	526.061	n/a	n/a	n/a	n/a	0.868	1.113	3.34	47.996	n/a	n/a	n/a		High
cytc-pepsin	15000.00s	ELN98675_02_10_cyt_c_pepsin_15000_20221110_142024	P00004	85	95	GIKKKTEREDL	H	2	5.1	5.05-5.20	7	18	15-20	0.025	-0.001	826	660.764	n/a	n/a	n/a	n/a	660.706	n/a	n/a	n/a	n/a	0.7989	1.445	2.891	54.499	n/a	n/a	n/a		Medium
cytc-pepsin	15000.00s	ELN98675_02_10_cyt_c_pepsin_15000_20221110_142024	P00004	86	95	IKKKTEREDL	H	2	5.04	4.99-5.10	4	41	38-43	0.022	-0.001	2.95E+03	631.732	n/a	n/a	n/a	n/a	631.72	n/a	n/a	n/a	n/a	0.848	0.985	1.97	49.139	n/a	n/a	n/a		Medium
cytc-pepsin	15000.00s	ELN98675_02_10_cyt_c_pepsin_15000_20221110_142024	P00004	96	105	IAYLKKATNE	H	2	5.58	5.45-5.71	10	35	32-37	0.012	-0.001	5.31E+05	577.437	n/a	n/a	n/a	n/a	577.411	n/a	n/a	n/a	n/a	0.8789	1.241	2.481	44.237	n/a	n/a	n/a		Medium
cytc-pepsin	15000.00s	ELN98675_02_10_cyt_c_pepsin_15000_20221110_142024	P00004	97	105	AYLKKATNE	H	2	5.58	5.56-5.63	4	11	Nov-15	0.018	-0.002	3.08E+03	520.752	n/a	n/a	n/a	n/a	520.738	n/a	n/a	n/a	n/a	0.8487	1.146	2.292	44.947	n/a	n/a	n/a		High
cytc-pepsin	15000.00s	ELN98675_02_10_cyt_c_pepsin_15000_20221110_142024	P00004	98	105	YLKKATNE	H	2	4.38	4.17-4.49	14	23	25-29	0.014	-0.002	4.90E+04	485.239	n/a	n/a	n/a	n/a	485.24	n/a	n/a	n/a	n/a	0.8797	1.187	2.375	61.532	n/a	n/a	n/a		Medium
