# Supplementary material for: Inferring residue level hydrogen deuterium exchange with ReX
Source: Commun Chem. 2025 Nov 10;8:343. doi: 10.1038/s42004-025-01719-4 (PMC12603136; doi:10.1038/s42004-025-01719-4)
Supplement: Supplementary file 6 — Supplementary Dataset 3 [file 42004_2025_1719_MOESM6_ESM.csv]

State	DeutTime	Experiment	Protein	Start	End	Sequence	Adduct	Charge	Search RT	Actual RT	# Spectra	Search IMS	IMS Range	Peak Width	m/z Shift	Max Inty	Exp Cent	Exp Cent 2	L/R Ratio	Left %	Right %	Theor Cent	Theor Cent 2	Theor L/R	Theor Left %	Theor Right %	Score	Cent Diff	Uptake	Deut %	Cent Diff 2	# Deut 2	Deut % 2	Mark	Confidence
cytc-type13	0s	ELN98675_06_01_cyt_c_type13_0_20221112_095824	P00004	20	36	TVEKGGKHKTGPNLHGL	H	3	6.27	6.14-6.31	8	27	24-29	0.018	0	2.65E+04	592.011	n/a	n/a	n/a	n/a	592.009	n/a	n/a	n/a	n/a	0.9193	n/a	n/a		n/a	n/a	n/a		High
cytc-type13	0s	ELN98675_06_01_cyt_c_type13_0_20221112_095824	P00004	35	49	GLFGRKTGQAPGFTY	H	2	10.18	10.10-10.22	6	60	60-64	0.021	0	3.04E+04	800.908	n/a	n/a	n/a	n/a	800.903	n/a	n/a	n/a	n/a	0.911	n/a	n/a		n/a	n/a	n/a		High
cytc-type13	0s	ELN98675_06_01_cyt_c_type13_0_20221112_095824	P00004	35	51	GLFGRKTGQAPGFTYTD	H	2	9.48	9.39-9.54	6	73	73-77	0.027	0	1.28E+04	909.013	n/a	n/a	n/a	n/a	908.998	n/a	n/a	n/a	n/a	0.8919	n/a	n/a		n/a	n/a	n/a		High
cytc-type13	0s	ELN98675_06_01_cyt_c_type13_0_20221112_095824	P00004	37	49	FGRKTGQAPGFTY	H	2	8.3	8.23-8.38	7	46	43-48	0.018	0	9.59E+04	715.804	n/a	n/a	n/a	n/a	715.798	n/a	n/a	n/a	n/a	0.9151	n/a	n/a		n/a	n/a	n/a		High
cytc-type13	0s	ELN98675_06_01_cyt_c_type13_0_20221112_095824	P00004	37	51	FGRKTGQAPGFTYTD	H	2	7.48	7.37-7.67	12	58	58-62	0.02	0	9.16E+04	823.894	n/a	n/a	n/a	n/a	823.894	n/a	n/a	n/a	n/a	0.8929	n/a	n/a		n/a	n/a	n/a		High
cytc-type13	0s	ELN98675_06_01_cyt_c_type13_0_20221112_095824	P00004	40	49	KTGQAPGFTY	H	2	8.06	7.92-8.20	11	28	28-32	0.016	0	4.04E+04	535.604	n/a	n/a	n/a	n/a	535.592	n/a	n/a	n/a	n/a	0.8436	n/a	n/a		n/a	n/a	n/a		Medium
cytc-type13	0s	ELN98675_06_01_cyt_c_type13_0_20221112_095824	P00004	50	60	TDANKNKGITW	H	2	8.58	8.50-8.63	5	38	38-42	0.018	0	2.17E+04	624.747	n/a	n/a	n/a	n/a	624.687	n/a	n/a	n/a	n/a	0.876	n/a	n/a		n/a	n/a	n/a		Medium
cytc-type13	0s	ELN98675_06_01_cyt_c_type13_0_20221112_095824	P00004	50	63	TDANKNKGITWKEE	H	2	6.35	6.23-6.38	7	57	54-59	0.026	0	1.42E+04	817.91	n/a	n/a	n/a	n/a	817.888	n/a	n/a	n/a	n/a	0.8853	n/a	n/a		n/a	n/a	n/a		High
cytc-type13	0s	ELN98675_06_01_cyt_c_type13_0_20221112_095824	P00004	50	63	TDANKNKGITWKEE	H	3	6.35	6.21-6.54	13	24	24-28	0.017	0	4.10E+04	545.61	n/a	n/a	n/a	n/a	545.594	n/a	n/a	n/a	n/a	0.898	n/a	n/a		n/a	n/a	n/a		High
cytc-type13	0s	ELN98675_06_01_cyt_c_type13_0_20221112_095824	P00004	50	65	TDANKNKGITWKEETL	H	3	8.27	8.15-8.35	9	32	29-34	0.022	-0.001	9.32E+03	617.039	n/a	n/a	n/a	n/a	617.015	n/a	n/a	n/a	n/a	0.8735	n/a	n/a		n/a	n/a	n/a		High
cytc-type13	0s	ELN98675_06_01_cyt_c_type13_0_20221112_095824	P00004	52	60	ANKNKGITW	H	2	8.59	8.47-8.71	9	24	21-26	0.017	0	3.14E+04	516.606	n/a	n/a	n/a	n/a	516.591	n/a	n/a	n/a	n/a	0.9064	n/a	n/a		n/a	n/a	n/a		High
cytc-type13	0s	ELN98675_06_01_cyt_c_type13_0_20221112_095824	P00004	52	63	ANKNKGITWKEE	H	2	6.31	6.19-6.38	9	45	42-47	0.019	0	2.99E+04	709.8	n/a	n/a	n/a	n/a	709.792	n/a	n/a	n/a	n/a	0.8816	n/a	n/a		n/a	n/a	n/a		High
cytc-type13	0s	ELN98675_06_01_cyt_c_type13_0_20221112_095824	P00004	52	65	ANKNKGITWKEETL	H	3	8.26	8.13-8.33	9	25	22-27	0.019	0	1.01E+04	544.963	n/a	n/a	n/a	n/a	544.951	n/a	n/a	n/a	n/a	0.892	n/a	n/a		n/a	n/a	n/a		High
cytc-type13	0s	ELN98675_06_01_cyt_c_type13_0_20221112_095824	P00004	53	60	NKNKGITW	H	2	8.62	8.56-8.68	6	21	18-23	0.015	0	4.45E+04	481.057	n/a	n/a	n/a	n/a	481.052	n/a	n/a	n/a	n/a	0.9171	n/a	n/a		n/a	n/a	n/a		High
cytc-type13	0s	ELN98675_06_01_cyt_c_type13_0_20221112_095824	P00004	53	63	NKNKGITWKEE	H	2	6.33	6.21-6.36	7	40	37-42	0.025	0	4.19E+03	674.265	n/a	n/a	n/a	n/a	674.253	n/a	n/a	n/a	n/a	0.8943	n/a	n/a		n/a	n/a	n/a		Medium
cytc-type13	0s	ELN98675_06_01_cyt_c_type13_0_20221112_095824	P00004	55	60	NKGITW	H	1	9.41	9.36-9.48	6	81	82-86	0.03	0.001	3.81E+03	718.871	n/a	n/a	n/a	n/a	718.822	n/a	n/a	n/a	n/a	0.8549	n/a	n/a		n/a	n/a	n/a		Medium
cytc-type13	0s	ELN98675_06_01_cyt_c_type13_0_20221112_095824	P00004	63	68	ETLMEY	H	1	9.46	9.39-9.54	6	91	88-93	0.028	0.001	7.23E+03	785.875	n/a	n/a	n/a	n/a	785.884	n/a	n/a	n/a	n/a	0.9103	n/a	n/a		n/a	n/a	n/a		Medium
cytc-type13	0s	ELN98675_06_01_cyt_c_type13_0_20221112_095824	P00004	67	83	EYLENPKKYIPGTKMIF	H	3	10.42	10.32-10.44	6	35	32-37	0.022	0	1.14E+04	691.49	n/a	n/a	n/a	n/a	691.488	n/a	n/a	n/a	n/a	0.9148	n/a	n/a		n/a	n/a	n/a		High
cytc-type13	0s	ELN98675_06_01_cyt_c_type13_0_20221112_095824	P00004	68	81	YLENPKKYIPGTKM	H	3	7.38	7.24-7.49	11	23	23-27	0.02	0	1.15E+04	561.676	n/a	n/a	n/a	n/a	561.673	n/a	n/a	n/a	n/a	0.9034	n/a	n/a		n/a	n/a	n/a		High
cytc-type13	0s	ELN98675_06_01_cyt_c_type13_0_20221112_095824	P00004	68	82	YLENPKKYIPGTKMI	H	3	8.44	8.40-8.63	9	27	27-31	0.025	-0.001	4.23E+03	599.4	n/a	n/a	n/a	n/a	599.392	n/a	n/a	n/a	n/a	0.8967	n/a	n/a		n/a	n/a	n/a		High
cytc-type13	0s	ELN98675_06_01_cyt_c_type13_0_20221112_095824	P00004	68	83	YLENPKKYIPGTKMIF	H	3	10.3	10.20-10.34	7	31	28-33	0.015	0	2.35E+05	648.447	n/a	n/a	n/a	n/a	648.45	n/a	n/a	n/a	n/a	0.9104	n/a	n/a		n/a	n/a	n/a		High
cytc-type13	0s	ELN98675_06_01_cyt_c_type13_0_20221112_095824	P00004	68	84	YLENPKKYIPGTKMIFA	H	3	9.9	9.82-9.94	6	34	31-36	0.02	0	2.16E+04	672.137	n/a	n/a	n/a	n/a	672.143	n/a	n/a	n/a	n/a	0.9215	n/a	n/a		n/a	n/a	n/a		High
cytc-type13	0s	ELN98675_06_01_cyt_c_type13_0_20221112_095824	P00004	68	87	YLENPKKYIPGTKMIFAGIK	H	3	9.71	9.62-9.74	6	56	56-60	0.022	-0.001	1.81E+04	771.611	n/a	n/a	n/a	n/a	771.604	n/a	n/a	n/a	n/a	0.8873	n/a	n/a		n/a	n/a	n/a		Medium
cytc-type13	0s	ELN98675_06_01_cyt_c_type13_0_20221112_095824	P00004	69	80	LENPKKYIPGTK	H	2	5.82	5.73-5.85	6	48	49-53	0.022	0	1.83E+04	694.822	n/a	n/a	n/a	n/a	694.82	n/a	n/a	n/a	n/a	0.907	n/a	n/a		n/a	n/a	n/a		High
cytc-type13	0s	ELN98675_06_01_cyt_c_type13_0_20221112_095824	P00004	69	81	LENPKKYIPGTKM	H	2	6.73	6.64-6.76	6	52	52-56	0.025	0	8.45E+03	760.423	n/a	n/a	n/a	n/a	760.419	n/a	n/a	n/a	n/a	0.885	n/a	n/a		n/a	n/a	n/a		High
cytc-type13	0s	ELN98675_06_01_cyt_c_type13_0_20221112_095824	P00004	69	83	LENPKKYIPGTKMIF	H	2	9.91	9.84-9.96	6	65	62-67	0.019	0.001	9.23E+04	890.584	n/a	n/a	n/a	n/a	890.585	n/a	n/a	n/a	n/a	0.9158	n/a	n/a		n/a	n/a	n/a		High
cytc-type13	0s	ELN98675_06_01_cyt_c_type13_0_20221112_095824	P00004	69	83	LENPKKYIPGTKMIF	H	3	9.91	9.77-10.05	11	27	24-29	0.015	0	2.48E+05	594.057	n/a	n/a	n/a	n/a	594.059	n/a	n/a	n/a	n/a	0.908	n/a	n/a		n/a	n/a	n/a		High
cytc-type13	0s	ELN98675_06_01_cyt_c_type13_0_20221112_095824	P00004	69	84	LENPKKYIPGTKMIFA	H	2	9.5	9.41-9.54	5	72	72-76	0.025	0	1.53E+04	926.126	n/a	n/a	n/a	n/a	926.124	n/a	n/a	n/a	n/a	0.9076	n/a	n/a		n/a	n/a	n/a		High
cytc-type13	0s	ELN98675_06_01_cyt_c_type13_0_20221112_095824	P00004	69	87	LENPKKYIPGTKMIFAGIK	H	3	9.39	9.31-9.43	6	50	50-54	0.02	0	2.21E+04	717.211	n/a	n/a	n/a	n/a	717.212	n/a	n/a	n/a	n/a	0.8887	n/a	n/a		n/a	n/a	n/a		High
cytc-type13	0s	ELN98675_06_01_cyt_c_type13_0_20221112_095824	P00004	78	83	GTKMIF	H	1	9.98	9.91-10.05	5	89	89-93	0.023	0.001	9.15E+03	696.848	n/a	n/a	n/a	n/a	696.88	n/a	n/a	n/a	n/a	0.8417	n/a	n/a		n/a	n/a	n/a		Medium
cytc-type13	0s	ELN98675_06_01_cyt_c_type13_0_20221112_095824	P00004	84	94	AGIKKKTERED	H	2	3.77	3.66-3.81	7	39	39-43	0.02	0	1.67E+04	638.228	n/a	n/a	n/a	n/a	638.22	n/a	n/a	n/a	n/a	0.896	n/a	n/a		n/a	n/a	n/a		High
cytc-type13	0s	ELN98675_06_01_cyt_c_type13_0_20221112_095824	P00004	84	95	AGIKKKTEREDL	H	2	5.09	4.97-5.23	10	49	46-51	0.025	0	8.59E+03	694.807	n/a	n/a	n/a	n/a	694.799	n/a	n/a	n/a	n/a	0.9161	n/a	n/a		n/a	n/a	n/a		High
cytc-type13	0s	ELN98675_06_01_cyt_c_type13_0_20221112_095824	P00004	84	99	AGIKKKTEREDLIAYL	H	3	10.73	10.65-10.78	6	30	30-34	0.02	0	1.22E+04	617.064	n/a	n/a	n/a	n/a	617.058	n/a	n/a	n/a	n/a	0.9018	n/a	n/a		n/a	n/a	n/a		High
cytc-type13	0s	ELN98675_06_01_cyt_c_type13_0_20221112_095824	P00004	90	105	TEREDLIAYLKKATNE	H	3	10.59	10.49-10.65	6	35	35-39	0.018	-0.001	8.97E+03	632.374	n/a	n/a	n/a	n/a	632.371	n/a	n/a	n/a	n/a	0.8494	n/a	n/a		n/a	n/a	n/a		Medium
cytc-type13	0s	ELN98675_06_01_cyt_c_type13_0_20221112_095824	P00004	92	105	REDLIAYLKKATNE	H	3	10.53	10.42-10.63	8	29	29-33	0.021	-0.001	4.42E+03	555.69	n/a	n/a	n/a	n/a	555.632	n/a	n/a	n/a	n/a	0.8187	n/a	n/a		n/a	n/a	n/a		Medium
cytc-type13	0s	ELN98675_06_01_cyt_c_type13_0_20221112_095824	P00004	94	100	DLIAYLK	H	1	10.75	10.65-10.85	9	114	114-118	0.023	0.001	3.67E+04	835.994	n/a	n/a	n/a	n/a	836.008	n/a	n/a	n/a	n/a	0.8864	n/a	n/a		n/a	n/a	n/a		High
cytc-type13	0s	ELN98675_06_01_cyt_c_type13_0_20221112_095824	P00004	94	105	DLIAYLKKATNE	H	2	11.31	11.18-11.43	11	51	48-53	0.017	0	1.64E+05	690.288	n/a	n/a	n/a	n/a	690.294	n/a	n/a	n/a	n/a	0.9213	n/a	n/a		n/a	n/a	n/a		High
cytc-type13	0s	ELN98675_06_01_cyt_c_type13_0_20221112_095824	P00004	95	100	LIAYLK	H	1	8.32	8.23-8.35	6	96	96-100	0.015	0.001	2.26E+05	720.91	n/a	n/a	n/a	n/a	720.92	n/a	n/a	n/a	n/a	0.8842	n/a	n/a		n/a	n/a	n/a		High
cytc-type13	0s	ELN98675_06_01_cyt_c_type13_0_20221112_095824	P00004	95	105	LIAYLKKATNE	H	2	7.31	7.17-7.42	11	45	42-47	0.016	0	3.87E+05	632.75	n/a	n/a	n/a	n/a	632.75	n/a	n/a	n/a	n/a	0.9255	n/a	n/a		n/a	n/a	n/a		High
cytc-type13	0s	ELN98675_06_01_cyt_c_type13_0_20221112_095824	P00004	96	105	IAYLKKATNE	H	2	5.57	5.45-5.68	9	35	32-37	0.018	0	2.87E+04	576.195	n/a	n/a	n/a	n/a	576.171	n/a	n/a	n/a	n/a	0.8867	n/a	n/a		n/a	n/a	n/a		High
cytc-type13	0s	ELN98675_06_01_cyt_c_type13_0_20221112_095824	P00004	98	105	YLKKATNE	H	2	4.34	4.27-4.39	6	23	25-29	0.013	0	6.58E+04	484.08	n/a	n/a	n/a	n/a	484.053	n/a	n/a	n/a	n/a	0.8453	n/a	n/a		n/a	n/a	n/a		Medium
cytc-type13	FD	ELN98675_06_04_cyt-c_100D_FA_Quench_15min_type13	P00004	20	36	TVEKGGKHKTGPNLHGL	H	3	6.27	6.16-6.31	7	27	24-29	0.015	0.001	1.93E+04	593.866	n/a	n/a	n/a	n/a	593.872	n/a	n/a	n/a	n/a	0.8645	1.863	5.589	39.925	n/a	n/a	n/a		High
cytc-type13	FD	ELN98675_06_04_cyt-c_100D_FA_Quench_15min_type13	P00004	35	49	GLFGRKTGQAPGFTY	H	2	10.18	10.07-10.17	5	60	60-64	0.023	0.003	1.03E+04	804.592	n/a	n/a	n/a	n/a	804.668	n/a	n/a	n/a	n/a	0.8398	3.766	7.531	62.76	n/a	n/a	n/a		Medium
cytc-type13	FD	ELN98675_06_04_cyt-c_100D_FA_Quench_15min_type13	P00004	35	51	GLFGRKTGQAPGFTYTD	H	2	9.48	9.38-9.48	5	73	73-77	0.029	0.002	3.61E+03	913.338	n/a	n/a	n/a	n/a	913.349	n/a	n/a	n/a	n/a	0.7877	4.35	8.7	62.144	n/a	n/a	n/a		Medium
cytc-type13	FD	ELN98675_06_04_cyt-c_100D_FA_Quench_15min_type13	P00004	37	49	FGRKTGQAPGFTY	H	2	8.3	8.23-8.35	6	46	43-48	0.016	0.002	4.67E+04	718.818	n/a	n/a	n/a	n/a	718.887	n/a	n/a	n/a	n/a	0.8723	3.089	6.177	61.773	n/a	n/a	n/a		High
cytc-type13	FD	ELN98675_06_04_cyt-c_100D_FA_Quench_15min_type13	P00004	37	51	FGRKTGQAPGFTYTD	H	2	7.48	7.37-7.58	8	58	58-62	0.02	0.002	3.54E+04	827.559	n/a	n/a	n/a	n/a	827.599	n/a	n/a	n/a	n/a	0.8521	3.705	7.41	61.752	n/a	n/a	n/a		High
cytc-type13	FD	ELN98675_06_04_cyt-c_100D_FA_Quench_15min_type13	P00004	40	49	KTGQAPGFTY	H	2	8.06	7.99-8.10	4	28	28-32	0.017	0.002	8.45E+03	537.581	n/a	n/a	n/a	n/a	537.633	n/a	n/a	n/a	n/a	0.8335	2.041	4.082	58.311	n/a	n/a	n/a		Medium
cytc-type13	FD	ELN98675_06_04_cyt-c_100D_FA_Quench_15min_type13	P00004	50	60	TDANKNKGITW	H	2	8.58	8.56-8.66	5	38	38-42	0.018	0.001	7.77E+03	627.44	n/a	n/a	n/a	n/a	627.473	n/a	n/a	n/a	n/a	0.8045	2.786	5.571	61.901	n/a	n/a	n/a		Medium
cytc-type13	FD	ELN98675_06_04_cyt-c_100D_FA_Quench_15min_type13	P00004	50	63	TDANKNKGITWKEE	H	2	6.35	6.26-6.36	5	57	54-59	0.023	0.002	7.59E+03	821.537	n/a	n/a	n/a	n/a	821.576	n/a	n/a	n/a	n/a	0.8216	3.689	7.378	61.48	n/a	n/a	n/a		Medium
cytc-type13	FD	ELN98675_06_04_cyt-c_100D_FA_Quench_15min_type13	P00004	50	63	TDANKNKGITWKEE	H	3	6.35	6.23-6.43	9	24	24-28	0.017	0.001	1.60E+04	548.06	n/a	n/a	n/a	n/a	548.077	n/a	n/a	n/a	n/a	0.8683	2.483	7.449	62.077	n/a	n/a	n/a		High
cytc-type13	FD	ELN98675_06_04_cyt-c_100D_FA_Quench_15min_type13	P00004	50	65	TDANKNKGITWKEETL	H	3	8.27	8.18-8.30	6	32	29-34	0.024	0.001	2.82E+03	619.952	n/a	n/a	n/a	n/a	619.967	n/a	n/a	n/a	n/a	0.8416	2.952	8.855	63.252	n/a	n/a	n/a		Medium
cytc-type13	FD	ELN98675_06_04_cyt-c_100D_FA_Quench_15min_type13	P00004	52	60	ANKNKGITW	H	2	8.59	8.56-8.66	5	24	21-26	0.016	0.001	9.30E+03	518.782	n/a	n/a	n/a	n/a	518.82	n/a	n/a	n/a	n/a	0.8654	2.229	4.457	63.674	n/a	n/a	n/a		Medium
cytc-type13	FD	ELN98675_06_04_cyt-c_100D_FA_Quench_15min_type13	P00004	52	63	ANKNKGITWKEE	H	2	6.31	6.23-6.33	5	45	42-47	0.018	0.002	7.85E+03	712.842	n/a	n/a	n/a	n/a	712.882	n/a	n/a	n/a	n/a	0.792	3.09	6.181	61.81	n/a	n/a	n/a		Medium
cytc-type13	FD	ELN98675_06_04_cyt-c_100D_FA_Quench_15min_type13	P00004	52	65	ANKNKGITWKEETL	H	3	8.26	8.18-8.33	7	25	22-27	0.021	0.001	1.90E+03	547.529	n/a	n/a	n/a	n/a	547.519	n/a	n/a	n/a	n/a	0.7864	2.568	7.704	64.197	n/a	n/a	n/a		Medium
cytc-type13	FD	ELN98675_06_04_cyt-c_100D_FA_Quench_15min_type13	P00004	53	60	NKNKGITW	H	2	8.62	8.56-8.71	7	21	18-23	0.016	0.001	1.85E+04	482.963	n/a	n/a	n/a	n/a	483.012	n/a	n/a	n/a	n/a	0.8745	1.96	3.92	65.334	n/a	n/a	n/a		High
cytc-type13	FD	ELN98675_06_04_cyt-c_100D_FA_Quench_15min_type13	P00004	53	63	NKNKGITWKEE	H	2	6.33	6.21-6.33	6	40	37-42	0.026	0.002	1.61E+03	677.011	n/a	n/a	n/a	n/a	677.018	n/a	n/a	n/a	n/a	0.8078	2.766	5.531	61.46	n/a	n/a	n/a		Medium
cytc-type13	FD	ELN98675_06_04_cyt-c_100D_FA_Quench_15min_type13	P00004	55	60	NKGITW	H	1	9.41	9.34-9.46	6	81	82-86	0.031	0.003	941	721.473	n/a	n/a	n/a	n/a	721.444	n/a	n/a	n/a	n/a	0.7671	2.623	2.623	65.569	n/a	n/a	n/a		Medium
cytc-type13	FD	ELN98675_06_04_cyt-c_100D_FA_Quench_15min_type13	P00004	63	68	ETLMEY	H	1	9.46	9.36-9.48	6	91	88-93	0.03	0.003	4.29E+03	788.471	n/a	n/a	n/a	n/a	788.522	n/a	n/a	n/a	n/a	0.8708	2.638	2.638	65.956	n/a	n/a	n/a		Medium
cytc-type13	FD	ELN98675_06_04_cyt-c_100D_FA_Quench_15min_type13	P00004	67	83	EYLENPKKYIPGTKMIF	H	3	10.42	10.30-10.44	7	35	32-37	0.021	0.002	7.47E+03	694.339	n/a	n/a	n/a	n/a	694.369	n/a	n/a	n/a	n/a	0.8573	2.881	8.642	66.475	n/a	n/a	n/a		High
cytc-type13	FD	ELN98675_06_04_cyt-c_100D_FA_Quench_15min_type13	P00004	68	81	YLENPKKYIPGTKM	H	3	7.38	7.24-7.37	6	23	23-27	0.021	0.001	1.06E+03	563.783	n/a	n/a	n/a	n/a	563.818	n/a	n/a	n/a	n/a	0.7763	2.145	6.436	64.361	n/a	n/a	n/a		Medium
cytc-type13	FD	ELN98675_06_04_cyt-c_100D_FA_Quench_15min_type13	P00004	68	82	YLENPKKYIPGTKMI	H	3	8.44	8.40-8.63	9	27	27-31	0.026	0.001	2.00E+03	601.809	n/a	n/a	n/a	n/a	601.857	n/a	n/a	n/a	n/a	0.8506	2.465	7.394	67.221	n/a	n/a	n/a		Medium
cytc-type13	FD	ELN98675_06_04_cyt-c_100D_FA_Quench_15min_type13	P00004	68	83	YLENPKKYIPGTKMIF	H	3	10.3	10.07-10.39	14	31	28-33	0.012	0.002	2.43E+05	651.126	n/a	n/a	n/a	n/a	651.152	n/a	n/a	n/a	n/a	0.872	2.701	8.104	67.533	n/a	n/a	n/a		High
cytc-type13	FD	ELN98675_06_04_cyt-c_100D_FA_Quench_15min_type13	P00004	68	84	YLENPKKYIPGTKMIFA	H	3	9.9	9.74-9.89	7	34	31-36	0.017	0.002	1.85E+04	675.012	n/a	n/a	n/a	n/a	675.039	n/a	n/a	n/a	n/a	0.8453	2.896	8.687	66.826	n/a	n/a	n/a		Medium
cytc-type13	FD	ELN98675_06_04_cyt-c_100D_FA_Quench_15min_type13	P00004	68	87	YLENPKKYIPGTKMIFAGIK	H	3	9.71	9.59-9.69	5	56	56-60	0.025	0.002	4.10E+03	775.263	n/a	n/a	n/a	n/a	775.23	n/a	n/a	n/a	n/a	0.8137	3.626	10.878	67.987	n/a	n/a	n/a		Medium
cytc-type13	FD	ELN98675_06_04_cyt-c_100D_FA_Quench_15min_type13	P00004	69	80	LENPKKYIPGTK	H	2	5.82	5.68-5.83	7	48	49-53	0.022	0.002	1.36E+04	697.374	n/a	n/a	n/a	n/a	697.423	n/a	n/a	n/a	n/a	0.8729	2.603	5.206	65.079	n/a	n/a	n/a		High
cytc-type13	FD	ELN98675_06_04_cyt-c_100D_FA_Quench_15min_type13	P00004	69	81	LENPKKYIPGTKM	H	2	6.73	6.62-6.74	6	52	52-56	0.027	0.002	4.21E+03	763.246	n/a	n/a	n/a	n/a	763.288	n/a	n/a	n/a	n/a	0.8564	2.869	5.738	63.758	n/a	n/a	n/a		Medium
cytc-type13	FD	ELN98675_06_04_cyt-c_100D_FA_Quench_15min_type13	P00004	69	83	LENPKKYIPGTKMIF	H	2	9.91	9.82-9.91	5	65	62-67	0.016	0.003	5.48E+04	894.302	n/a	n/a	n/a	n/a	894.345	n/a	n/a	n/a	n/a	0.8692	3.76	7.52	68.364	n/a	n/a	n/a		Medium
cytc-type13	FD	ELN98675_06_04_cyt-c_100D_FA_Quench_15min_type13	P00004	69	83	LENPKKYIPGTKMIF	H	3	9.91	9.72-10.05	13	27	24-29	0.013	0.002	1.73E+05	596.529	n/a	n/a	n/a	n/a	596.55	n/a	n/a	n/a	n/a	0.8764	2.491	7.474	67.943	n/a	n/a	n/a		High
cytc-type13	FD	ELN98675_06_04_cyt-c_100D_FA_Quench_15min_type13	P00004	69	84	LENPKKYIPGTKMIFA	H	2	9.5	9.38-9.48	5	72	72-76	0.031	0.002	5.89E+03	930.099	n/a	n/a	n/a	n/a	930.139	n/a	n/a	n/a	n/a	0.8764	4.016	8.031	66.926	n/a	n/a	n/a		Medium
cytc-type13	FD	ELN98675_06_04_cyt-c_100D_FA_Quench_15min_type13	P00004	69	87	LENPKKYIPGTKMIFAGIK	H	3	9.39	9.29-9.38	5	50	50-54	0.024	0.001	3.69E+03	720.583	n/a	n/a	n/a	n/a	720.573	n/a	n/a	n/a	n/a	0.8262	3.361	10.083	67.222	n/a	n/a	n/a		Medium
cytc-type13	FD	ELN98675_06_04_cyt-c_100D_FA_Quench_15min_type13	P00004	78	83	GTKMIF	H	1	9.98	9.89-10.05	6	89	89-93	0.029	0.003	3.19E+03	699.666	n/a	n/a	n/a	n/a	699.651	n/a	n/a	n/a	n/a	0.8733	2.772	2.772	69.291	n/a	n/a	n/a		Medium
cytc-type13	FD	ELN98675_06_04_cyt-c_100D_FA_Quench_15min_type13	P00004	84	94	AGIKKKTERED	H	2	3.77	3.43-3.74	12	39	39-43	0.022	0.002	7.47E+03	640.866	n/a	n/a	n/a	n/a	640.901	n/a	n/a	n/a	n/a	0.887	2.681	5.362	59.574	n/a	n/a	n/a		High
cytc-type13	FD	ELN98675_06_04_cyt-c_100D_FA_Quench_15min_type13	P00004	84	95	AGIKKKTEREDL	H	2	5.09	4.97-5.05	3	49	46-51	0.022	0.001	2.87E+03	697.614	n/a	n/a	n/a	n/a	697.654	n/a	n/a	n/a	n/a	0.8649	2.855	5.709	57.092	n/a	n/a	n/a		Medium
cytc-type13	FD	ELN98675_06_04_cyt-c_100D_FA_Quench_15min_type13	P00004	84	99	AGIKKKTEREDLIAYL	H	3	10.73	10.63-10.82	9	30	30-34	0.024	0.001	4.50E+03	619.85	n/a	n/a	n/a	n/a	619.873	n/a	n/a	n/a	n/a	0.8893	2.815	8.446	60.325	n/a	n/a	n/a		High
cytc-type13	FD	ELN98675_06_04_cyt-c_100D_FA_Quench_15min_type13	P00004	90	105	TEREDLIAYLKKATNE	H	3	10.59	10.44-10.55	4	35	35-39	0.021	0.002	3.95E+03	635.651	n/a	n/a	n/a	n/a	635.675	n/a	n/a	n/a	n/a	0.8204	3.304	9.912	70.803	n/a	n/a	n/a		Medium
cytc-type13	FD	ELN98675_06_04_cyt-c_100D_FA_Quench_15min_type13	P00004	92	105	REDLIAYLKKATNE	H	3	10.53	10.37-10.49	6	29	29-33	0.015	0.002	7.45E+03	558.722	n/a	n/a	n/a	n/a	558.417	n/a	n/a	n/a	n/a	0.6441	2.785	8.356	69.632	n/a	n/a	n/a		Medium
cytc-type13	FD	ELN98675_06_04_cyt-c_100D_FA_Quench_15min_type13	P00004	94	100	DLIAYLK	H	1	10.75	10.60-10.73	6	114	114-118	0.027	0.003	9.89E+03	839.554	n/a	n/a	n/a	n/a	839.65	n/a	n/a	n/a	n/a	0.8436	3.642	3.642	72.845	n/a	n/a	n/a		Medium
cytc-type13	FD	ELN98675_06_04_cyt-c_100D_FA_Quench_15min_type13	P00004	94	105	DLIAYLKKATNE	H	2	11.31	11.06-11.28	10	51	48-53	0.014	0.002	1.88E+05	694.011	n/a	n/a	n/a	n/a	694.03	n/a	n/a	n/a	n/a	0.8726	3.736	7.473	74.725	n/a	n/a	n/a		Medium
cytc-type13	FD	ELN98675_06_04_cyt-c_100D_FA_Quench_15min_type13	P00004	95	100	LIAYLK	H	1	8.32	8.18-8.38	9	96	96-100	0.015	0.002	9.70E+04	723.709	n/a	n/a	n/a	n/a	723.791	n/a	n/a	n/a	n/a	0.8621	2.871	2.871	71.779	n/a	n/a	n/a		High
cytc-type13	FD	ELN98675_06_04_cyt-c_100D_FA_Quench_15min_type13	P00004	95	105	LIAYLKKATNE	H	2	7.31	7.12-7.34	10	45	42-47	0.013	0.002	3.07E+05	635.886	n/a	n/a	n/a	n/a	635.908	n/a	n/a	n/a	n/a	0.8655	3.158	6.316	70.181	n/a	n/a	n/a		High
cytc-type13	FD	ELN98675_06_04_cyt-c_100D_FA_Quench_15min_type13	P00004	96	105	IAYLKKATNE	H	2	5.57	5.47-5.58	4	35	32-37	0.015	0.001	1.76E+04	578.991	n/a	n/a	n/a	n/a	579.022	n/a	n/a	n/a	n/a	0.8726	2.851	5.703	71.286	n/a	n/a	n/a		Medium
cytc-type13	FD	ELN98675_06_04_cyt-c_100D_FA_Quench_15min_type13	P00004	98	105	YLKKATNE	H	2	4.34	4.22-4.36	7	23	25-29	0.014	0.001	2.77E+04	485.989	n/a	n/a	n/a	n/a	486.034	n/a	n/a	n/a	n/a	0.8835	1.981	3.961	66.024	n/a	n/a	n/a		Medium
cytc-type13	15.00s	ELN98675_06_03_cyt_c_type13_15_20221112_110819	P00004	20	36	TVEKGGKHKTGPNLHGL	H	3	6.27	6.14-6.38	11	27	24-29	0.014	0	3.70E+04	592.811	n/a	n/a	n/a	n/a	592.78	n/a	n/a	n/a	n/a	0.8586	0.77	2.311	41.392	n/a	n/a	n/a		High
cytc-type13	15.00s	ELN98675_06_03_cyt_c_type13_15_20221112_110819	P00004	35	49	GLFGRKTGQAPGFTY	H	2	10.18	10.07-10.20	6	60	60-64	0.021	0.002	2.69E+04	802.334	n/a	n/a	n/a	n/a	802.223	n/a	n/a	n/a	n/a	0.8695	1.321	2.642	35.129	n/a	n/a	n/a		Medium
cytc-type13	15.00s	ELN98675_06_03_cyt_c_type13_15_20221112_110819	P00004	35	51	GLFGRKTGQAPGFTYTD	H	2	9.48	9.38-9.48	5	73	73-77	0.028	0.002	9.00E+03	910.767	n/a	n/a	n/a	n/a	910.631	n/a	n/a	n/a	n/a	0.8428	1.632	3.264	37.641	n/a	n/a	n/a		Medium
cytc-type13	15.00s	ELN98675_06_03_cyt_c_type13_15_20221112_110819	P00004	37	49	FGRKTGQAPGFTY	H	2	8.3	8.18-8.47	13	46	43-48	0.016	0.001	1.20E+05	717.131	n/a	n/a	n/a	n/a	717.07	n/a	n/a	n/a	n/a	0.873	1.273	2.545	41.275	n/a	n/a	n/a		High
cytc-type13	15.00s	ELN98675_06_03_cyt_c_type13_15_20221112_110819	P00004	37	51	FGRKTGQAPGFTYTD	H	2	7.48	7.37-7.62	10	58	58-62	0.018	0.002	7.61E+04	825.538	n/a	n/a	n/a	n/a	825.431	n/a	n/a	n/a	n/a	0.8609	1.537	3.075	41.499	n/a	n/a	n/a		High
cytc-type13	15.00s	ELN98675_06_03_cyt_c_type13_15_20221112_110819	P00004	40	49	KTGQAPGFTY	H	2	8.06	7.97-8.08	4	28	28-32	0.015	0.001	2.06E+04	536.636	n/a	n/a	n/a	n/a	536.63	n/a	n/a	n/a	n/a	0.8687	1.037	2.075	51.136	n/a	n/a	n/a		Medium
cytc-type13	15.00s	ELN98675_06_03_cyt_c_type13_15_20221112_110819	P00004	50	60	TDANKNKGITW	H	2	8.58	8.50-8.63	5	38	38-42	0.018	0.001	1.55E+04	625.891	n/a	n/a	n/a	n/a	625.837	n/a	n/a	n/a	n/a	0.8761	1.15	2.3	42.189	n/a	n/a	n/a		Medium
cytc-type13	15.00s	ELN98675_06_03_cyt_c_type13_15_20221112_110819	P00004	50	63	TDANKNKGITWKEE	H	2	6.35	6.26-6.41	7	57	54-59	0.023	0.001	1.67E+04	819.553	n/a	n/a	n/a	n/a	819.495	n/a	n/a	n/a	n/a	0.8691	1.608	3.215	43.845	n/a	n/a	n/a		High
cytc-type13	15.00s	ELN98675_06_03_cyt_c_type13_15_20221112_110819	P00004	50	63	TDANKNKGITWKEE	H	3	6.35	6.23-6.43	9	24	24-28	0.017	0	3.19E+04	546.721	n/a	n/a	n/a	n/a	546.69	n/a	n/a	n/a	n/a	0.8782	1.095	3.286	44.404	n/a	n/a	n/a		High
cytc-type13	15.00s	ELN98675_06_03_cyt_c_type13_15_20221112_110819	P00004	50	65	TDANKNKGITWKEETL	H	3	8.27	8.18-8.30	6	32	29-34	0.018	0	9.79E+03	618.202	n/a	n/a	n/a	n/a	618.153	n/a	n/a	n/a	n/a	0.8473	1.138	3.414	38.86	n/a	n/a	n/a		Medium
cytc-type13	15.00s	ELN98675_06_03_cyt_c_type13_15_20221112_110819	P00004	52	60	ANKNKGITW	H	2	8.59	8.50-8.63	5	24	21-26	0.015	0.001	2.06E+04	517.484	n/a	n/a	n/a	n/a	517.448	n/a	n/a	n/a	n/a	0.8835	0.857	1.714	38.724	n/a	n/a	n/a		Medium
cytc-type13	15.00s	ELN98675_06_03_cyt_c_type13_15_20221112_110819	P00004	52	63	ANKNKGITWKEE	H	2	6.31	6.21-6.33	6	45	42-47	0.018	0.001	2.06E+04	711.155	n/a	n/a	n/a	n/a	711.114	n/a	n/a	n/a	n/a	0.8918	1.323	2.645	42.909	n/a	n/a	n/a		Medium
cytc-type13	15.00s	ELN98675_06_03_cyt_c_type13_15_20221112_110819	P00004	52	65	ANKNKGITWKEETL	H	3	8.26	8.18-8.30	6	25	22-27	0.018	0	7.50E+03	545.937	n/a	n/a	n/a	n/a	545.919	n/a	n/a	n/a	n/a	0.867	0.968	2.904	37.864	n/a	n/a	n/a		Medium
cytc-type13	15.00s	ELN98675_06_03_cyt_c_type13_15_20221112_110819	P00004	53	60	NKNKGITW	H	2	8.62	8.56-8.71	7	21	18-23	0.014	0.001	3.67E+04	481.871	n/a	n/a	n/a	n/a	481.845	n/a	n/a	n/a	n/a	0.8843	0.793	1.586	40.564	n/a	n/a	n/a		High
cytc-type13	15.00s	ELN98675_06_03_cyt_c_type13_15_20221112_110819	P00004	53	63	NKNKGITWKEE	H	2	6.33	6.23-6.36	6	40	37-42	0.021	0	4.29E+03	675.538	n/a	n/a	n/a	n/a	675.496	n/a	n/a	n/a	n/a	0.8495	1.244	2.488	45.167	n/a	n/a	n/a		Medium
cytc-type13	15.00s	ELN98675_06_03_cyt_c_type13_15_20221112_110819	P00004	55	60	NKGITW	H	1	9.41	9.31-9.41	5	81	82-86	0.029	0.003	2.16E+03	720.149	n/a	n/a	n/a	n/a	720.119	n/a	n/a	n/a	n/a	0.82	1.298	1.298	50.435	n/a	n/a	n/a		Medium
cytc-type13	15.00s	ELN98675_06_03_cyt_c_type13_15_20221112_110819	P00004	63	68	ETLMEY	H	1	9.46	9.38-9.48	5	91	88-93	0.02	0.003	2.16E+04	786.049	n/a	n/a	n/a	n/a	786.008	n/a	n/a	n/a	n/a	0.9097	0.124	0.124	4.697	n/a	n/a	n/a		Medium
cytc-type13	15.00s	ELN98675_06_03_cyt_c_type13_15_20221112_110819	P00004	67	83	EYLENPKKYIPGTKMIF	H	3	10.42	10.30-10.49	9	35	32-37	0.019	0.001	1.65E+04	692.354	n/a	n/a	n/a	n/a	692.312	n/a	n/a	n/a	n/a	0.8798	0.824	2.471	28.603	n/a	n/a	n/a		High
cytc-type13	15.00s	ELN98675_06_03_cyt_c_type13_15_20221112_110819	P00004	68	81	YLENPKKYIPGTKM	H	3	7.38	7.27-7.42	7	23	23-27	0.02	0.001	8.08E+03	562.116	n/a	n/a	n/a	n/a	562.086	n/a	n/a	n/a	n/a	0.8653	0.414	1.241	19.3	n/a	n/a	n/a		High
cytc-type13	15.00s	ELN98675_06_03_cyt_c_type13_15_20221112_110819	P00004	68	82	YLENPKKYIPGTKMI	H	3	8.44	8.56-8.66	5	27	27-31	0.024	0	1.56E+03	600.789	n/a	n/a	n/a	n/a	600.787	n/a	n/a	n/a	n/a	0.833	1.395	4.184	56.763	n/a	n/a	n/a		Medium
cytc-type13	15.00s	ELN98675_06_03_cyt_c_type13_15_20221112_110819	P00004	68	83	YLENPKKYIPGTKMIF	H	3	10.3	10.07-10.39	14	31	28-33	0.012	0.002	3.36E+05	649.293	n/a	n/a	n/a	n/a	649.278	n/a	n/a	n/a	n/a	0.8783	0.828	2.484	30.61	n/a	n/a	n/a		High
cytc-type13	15.00s	ELN98675_06_03_cyt_c_type13_15_20221112_110819	P00004	68	84	YLENPKKYIPGTKMIFA	H	3	9.9	9.74-9.99	11	34	31-36	0.015	0.001	4.34E+04	673.117	n/a	n/a	n/a	n/a	673.118	n/a	n/a	n/a	n/a	0.8587	0.975	2.926	33.609	n/a	n/a	n/a		Medium
cytc-type13	15.00s	ELN98675_06_03_cyt_c_type13_15_20221112_110819	P00004	68	87	YLENPKKYIPGTKMIFAGIK	H	3	9.71	9.62-9.74	6	56	56-60	0.023	0.001	1.06E+04	773.053	n/a	n/a	n/a	n/a	772.998	n/a	n/a	n/a	n/a	0.8683	1.395	4.184	38.546	n/a	n/a	n/a		Medium
cytc-type13	15.00s	ELN98675_06_03_cyt_c_type13_15_20221112_110819	P00004	69	80	LENPKKYIPGTK	H	2	5.82	5.73-5.88	7	48	49-53	0.02	0.001	2.35E+04	695.381	n/a	n/a	n/a	n/a	695.337	n/a	n/a	n/a	n/a	0.8855	0.517	1.033	19.86	n/a	n/a	n/a		High
cytc-type13	15.00s	ELN98675_06_03_cyt_c_type13_15_20221112_110819	P00004	69	81	LENPKKYIPGTKM	H	2	6.73	6.64-6.74	5	52	52-56	0.022	0.001	8.64E+03	761.021	n/a	n/a	n/a	n/a	760.972	n/a	n/a	n/a	n/a	0.8568	0.554	1.107	19.323	n/a	n/a	n/a		Medium
cytc-type13	15.00s	ELN98675_06_03_cyt_c_type13_15_20221112_110819	P00004	69	83	LENPKKYIPGTKMIF	H	2	9.91	9.79-9.89	5	65	62-67	0.013	0.002	9.09E+04	891.836	n/a	n/a	n/a	n/a	891.794	n/a	n/a	n/a	n/a	0.8521	1.209	2.418	32.145	n/a	n/a	n/a		Medium
cytc-type13	15.00s	ELN98675_06_03_cyt_c_type13_15_20221112_110819	P00004	69	83	LENPKKYIPGTKMIF	H	3	9.91	9.82-9.94	6	27	24-29	0.011	0.001	2.84E+05	594.882	n/a	n/a	n/a	n/a	594.872	n/a	n/a	n/a	n/a	0.8629	0.813	2.44	32.617	n/a	n/a	n/a		High
cytc-type13	15.00s	ELN98675_06_03_cyt_c_type13_15_20221112_110819	P00004	69	84	LENPKKYIPGTKMIFA	H	2	9.5	9.38-9.54	6	72	72-76	0.025	0.002	1.70E+04	927.639	n/a	n/a	n/a	n/a	927.591	n/a	n/a	n/a	n/a	0.8855	1.467	2.934	36.553	n/a	n/a	n/a		High
cytc-type13	15.00s	ELN98675_06_03_cyt_c_type13_15_20221112_110819	P00004	69	87	LENPKKYIPGTKMIFAGIK	H	3	9.39	9.26-9.41	7	50	50-54	0.02	0.001	1.47E+04	718.605	n/a	n/a	n/a	n/a	718.587	n/a	n/a	n/a	n/a	0.8589	1.374	4.123	40.878	n/a	n/a	n/a		High
cytc-type13	15.00s	ELN98675_06_03_cyt_c_type13_15_20221112_110819	P00004	78	83	GTKMIF	H	1	9.98	9.89-9.99	5	89	89-93	0.027	0.002	5.65E+03	698.277	n/a	n/a	n/a	n/a	698.256	n/a	n/a	n/a	n/a	0.9013	1.377	1.377	49.111	n/a	n/a	n/a		Medium
cytc-type13	15.00s	ELN98675_06_03_cyt_c_type13_15_20221112_110819	P00004	84	94	AGIKKKTERED	H	2	3.77	3.54-3.86	14	39	39-43	0.022	0	1.70E+04	639.56	n/a	n/a	n/a	n/a	639.556	n/a	n/a	n/a	n/a	0.9028	1.336	2.671	49.954	n/a	n/a	n/a		High
cytc-type13	15.00s	ELN98675_06_03_cyt_c_type13_15_20221112_110819	P00004	84	95	AGIKKKTEREDL	H	2	5.09	4.97-5.13	6	49	46-51	0.024	0.001	6.20E+03	696.098	n/a	n/a	n/a	n/a	696.106	n/a	n/a	n/a	n/a	0.8781	1.307	2.614	45.902	n/a	n/a	n/a		High
cytc-type13	15.00s	ELN98675_06_03_cyt_c_type13_15_20221112_110819	P00004	84	99	AGIKKKTEREDLIAYL	H	3	10.73	10.63-10.80	8	30	30-34	0.019	0.001	1.52E+04	617.924	n/a	n/a	n/a	n/a	617.912	n/a	n/a	n/a	n/a	0.8915	0.854	2.562	30.399	n/a	n/a	n/a		High
cytc-type13	15.00s	ELN98675_06_03_cyt_c_type13_15_20221112_110819	P00004	90	105	TEREDLIAYLKKATNE	H	3	10.59	10.49-10.60	4	35	35-39	0.02	0.001	8.46E+03	632.725	n/a	n/a	n/a	n/a	632.711	n/a	n/a	n/a	n/a	0.8938	0.34	1.02	10.297	n/a	n/a	n/a		Medium
cytc-type13	15.00s	ELN98675_06_03_cyt_c_type13_15_20221112_110819	P00004	92	105	REDLIAYLKKATNE	H	3	10.53	10.47-10.58	4	29	29-33	0.019	0.001	8.29E+03	555.913	n/a	n/a	n/a	n/a	555.904	n/a	n/a	n/a	n/a	0.8613	0.272	0.817	9.99	n/a	n/a	n/a		Medium
cytc-type13	15.00s	ELN98675_06_03_cyt_c_type13_15_20221112_110819	P00004	94	100	DLIAYLK	H	1	10.75	10.68-10.78	5	114	114-118	0.021	0.002	3.63E+04	836.155	n/a	n/a	n/a	n/a	836.15	n/a	n/a	n/a	n/a	0.9121	0.142	0.142	3.88	n/a	n/a	n/a		High
cytc-type13	15.00s	ELN98675_06_03_cyt_c_type13_15_20221112_110819	P00004	94	105	DLIAYLKKATNE	H	2	11.31	11.18-11.38	9	51	48-53	0.012	0.001	3.78E+05	690.711	n/a	n/a	n/a	n/a	690.693	n/a	n/a	n/a	n/a	0.8828	0.4	0.799	10.677	n/a	n/a	n/a		High
cytc-type13	15.00s	ELN98675_06_03_cyt_c_type13_15_20221112_110819	P00004	95	100	LIAYLK	H	1	8.32	8.20-8.43	10	96	96-100	0.013	0.002	3.15E+05	721.049	n/a	n/a	n/a	n/a	721.033	n/a	n/a	n/a	n/a	0.891	0.113	0.113	3.913	n/a	n/a	n/a		High
cytc-type13	15.00s	ELN98675_06_03_cyt_c_type13_15_20221112_110819	P00004	95	105	LIAYLKKATNE	H	2	7.31	7.17-7.44	12	45	42-47	0.011	0.001	6.24E+05	633.144	n/a	n/a	n/a	n/a	633.16	n/a	n/a	n/a	n/a	0.8765	0.41	0.821	12.992	n/a	n/a	n/a		High
cytc-type13	15.00s	ELN98675_06_03_cyt_c_type13_15_20221112_110819	P00004	96	105	IAYLKKATNE	H	2	5.57	5.50-5.61	4	35	32-37	0.014	0.001	3.13E+04	576.558	n/a	n/a	n/a	n/a	576.532	n/a	n/a	n/a	n/a	0.8985	0.361	0.723	12.781	n/a	n/a	n/a		Medium
cytc-type13	15.00s	ELN98675_06_03_cyt_c_type13_15_20221112_110819	P00004	98	105	YLKKATNE	H	2	4.34	4.24-4.41	8	23	25-29	0.014	0	5.69E+04	484.396	n/a	n/a	n/a	n/a	484.373	n/a	n/a	n/a	n/a	0.8677	0.32	0.64	16.391	n/a	n/a	n/a		Medium
cytc-type13	150.00s	ELN98675_06_05_cyt_c_type13_150_20221112_120551	P00004	20	36	TVEKGGKHKTGPNLHGL	H	3	6.27	6.16-6.38	10	27	24-29	0.018	-0.002	1.67E+04	592.868	n/a	n/a	n/a	n/a	592.859	n/a	n/a	n/a	n/a	0.8997	0.85	2.55	45.671	n/a	n/a	n/a		High
cytc-type13	150.00s	ELN98675_06_05_cyt_c_type13_150_20221112_120551	P00004	35	49	GLFGRKTGQAPGFTY	H	2	10.18	10.07-10.20	6	60	60-64	0.025	-0.001	1.27E+04	802.491	n/a	n/a	n/a	n/a	802.415	n/a	n/a	n/a	n/a	0.852	1.512	3.024	40.214	n/a	n/a	n/a		High
cytc-type13	150.00s	ELN98675_06_05_cyt_c_type13_150_20221112_120551	P00004	35	51	GLFGRKTGQAPGFTYTD	H	2	9.48	9.38-9.48	5	73	73-77	0.033	-0.002	3.71E+03	910.922	n/a	n/a	n/a	n/a	910.837	n/a	n/a	n/a	n/a	0.8563	1.839	3.678	42.409	n/a	n/a	n/a		Medium
cytc-type13	150.00s	ELN98675_06_05_cyt_c_type13_150_20221112_120551	P00004	37	49	FGRKTGQAPGFTY	H	2	8.3	8.20-8.38	8	46	43-48	0.014	-0.002	6.02E+04	717.249	n/a	n/a	n/a	n/a	717.203	n/a	n/a	n/a	n/a	0.8551	1.405	2.81	45.57	n/a	n/a	n/a		High
cytc-type13	150.00s	ELN98675_06_05_cyt_c_type13_150_20221112_120551	P00004	37	51	FGRKTGQAPGFTYTD	H	2	7.48	7.34-7.60	10	58	58-62	0.022	-0.002	3.48E+04	825.677	n/a	n/a	n/a	n/a	825.625	n/a	n/a	n/a	n/a	0.8695	1.731	3.462	46.726	n/a	n/a	n/a		High
cytc-type13	150.00s	ELN98675_06_05_cyt_c_type13_150_20221112_120551	P00004	40	49	KTGQAPGFTY	H	2	8.06	7.97-8.10	5	28	28-32	0.017	-0.001	1.07E+04	536.644	n/a	n/a	n/a	n/a	536.638	n/a	n/a	n/a	n/a	0.8199	1.046	2.092	51.552	n/a	n/a	n/a		Medium
cytc-type13	150.00s	ELN98675_06_05_cyt_c_type13_150_20221112_120551	P00004	50	60	TDANKNKGITW	H	2	8.58	8.56-8.66	5	38	38-42	0.02	-0.002	8.06E+03	626.096	n/a	n/a	n/a	n/a	626.036	n/a	n/a	n/a	n/a	0.8611	1.349	2.699	49.504	n/a	n/a	n/a		Medium
cytc-type13	150.00s	ELN98675_06_05_cyt_c_type13_150_20221112_120551	P00004	50	63	TDANKNKGITWKEE	H	2	6.35	6.23-6.38	7	57	54-59	0.028	-0.003	7.37E+03	819.73	n/a	n/a	n/a	n/a	819.69	n/a	n/a	n/a	n/a	0.871	1.802	3.605	49.162	n/a	n/a	n/a		Medium
cytc-type13	150.00s	ELN98675_06_05_cyt_c_type13_150_20221112_120551	P00004	50	63	TDANKNKGITWKEE	H	3	6.35	6.26-6.41	7	24	24-28	0.016	-0.002	1.49E+04	546.838	n/a	n/a	n/a	n/a	546.818	n/a	n/a	n/a	n/a	0.8591	1.224	3.673	49.627	n/a	n/a	n/a		High
cytc-type13	150.00s	ELN98675_06_05_cyt_c_type13_150_20221112_120551	P00004	50	65	TDANKNKGITWKEETL	H	3	8.27	8.18-8.30	6	32	29-34	0.024	-0.003	3.53E+03	618.426	n/a	n/a	n/a	n/a	618.385	n/a	n/a	n/a	n/a	0.8285	1.37	4.111	46.801	n/a	n/a	n/a		Medium
cytc-type13	150.00s	ELN98675_06_05_cyt_c_type13_150_20221112_120551	P00004	52	60	ANKNKGITW	H	2	8.59	8.50-8.63	5	24	21-26	0.017	-0.001	1.06E+04	517.675	n/a	n/a	n/a	n/a	517.635	n/a	n/a	n/a	n/a	0.8736	1.043	2.087	47.139	n/a	n/a	n/a		Medium
cytc-type13	150.00s	ELN98675_06_05_cyt_c_type13_150_20221112_120551	P00004	52	63	ANKNKGITWKEE	H	2	6.31	6.21-6.33	6	45	42-47	0.023	-0.002	8.44E+03	711.349	n/a	n/a	n/a	n/a	711.325	n/a	n/a	n/a	n/a	0.8908	1.533	3.067	49.745	n/a	n/a	n/a		Medium
cytc-type13	150.00s	ELN98675_06_05_cyt_c_type13_150_20221112_120551	P00004	52	65	ANKNKGITWKEETL	H	3	8.26	8.18-8.33	7	25	22-27	0.023	-0.002	3.03E+03	546.14	n/a	n/a	n/a	n/a	546.088	n/a	n/a	n/a	n/a	0.8357	1.137	3.41	44.473	n/a	n/a	n/a		Medium
cytc-type13	150.00s	ELN98675_06_05_cyt_c_type13_150_20221112_120551	P00004	53	60	NKNKGITW	H	2	8.62	8.56-8.68	6	21	18-23	0.015	-0.001	1.94E+04	482.025	n/a	n/a	n/a	n/a	482.018	n/a	n/a	n/a	n/a	0.8992	0.965	1.931	49.367	n/a	n/a	n/a		High
cytc-type13	150.00s	ELN98675_06_05_cyt_c_type13_150_20221112_120551	P00004	53	63	NKNKGITWKEE	H	2	6.33	6.21-6.33	6	40	37-42	0.024	-0.002	1.99E+03	675.7	n/a	n/a	n/a	n/a	675.68	n/a	n/a	n/a	n/a	0.8379	1.427	2.855	51.838	n/a	n/a	n/a		Medium
cytc-type13	150.00s	ELN98675_06_05_cyt_c_type13_150_20221112_120551	P00004	55	60	NKGITW	H	1	9.41	9.34-9.43	5	81	82-86	0.03	-0.001	1.38E+03	720.187	n/a	n/a	n/a	n/a	720.038	n/a	n/a	n/a	n/a	0.777	1.217	1.217	47.276	n/a	n/a	n/a		Medium
cytc-type13	150.00s	ELN98675_06_05_cyt_c_type13_150_20221112_120551	P00004	63	68	ETLMEY	H	1	9.46	9.41-9.48	4	91	88-93	0.024	-0.001	9.14E+03	786.083	n/a	n/a	n/a	n/a	786.012	n/a	n/a	n/a	n/a	0.8945	0.129	0.129	4.865	n/a	n/a	n/a		Medium
cytc-type13	150.00s	ELN98675_06_05_cyt_c_type13_150_20221112_120551	P00004	67	83	EYLENPKKYIPGTKMIF	H	3	10.42	10.32-10.47	7	35	32-37	0.021	-0.002	7.76E+03	692.672	n/a	n/a	n/a	n/a	692.646	n/a	n/a	n/a	n/a	0.8788	1.158	3.473	40.212	n/a	n/a	n/a		Medium
cytc-type13	150.00s	ELN98675_06_05_cyt_c_type13_150_20221112_120551	P00004	68	81	YLENPKKYIPGTKM	H	3	7.38	7.32-7.42	5	23	23-27	0.02	-0.002	2.39E+03	562.378	n/a	n/a	n/a	n/a	562.342	n/a	n/a	n/a	n/a	0.8262	0.669	2.007	31.225	n/a	n/a	n/a		Medium
cytc-type13	150.00s	ELN98675_06_05_cyt_c_type13_150_20221112_120551	P00004	68	82	YLENPKKYIPGTKMI	H	3	8.44	8.50-8.63	5	27	27-31	0.023	-0.002	1.03E+03	600.934	n/a	n/a	n/a	n/a	600.939	n/a	n/a	n/a	n/a	0.7973	1.547	4.64	62.948	n/a	n/a	n/a		Medium
cytc-type13	150.00s	ELN98675_06_05_cyt_c_type13_150_20221112_120551	P00004	68	83	YLENPKKYIPGTKMIF	H	3	10.3	10.10-10.42	14	31	28-33	0.012	-0.001	1.93E+05	649.616	n/a	n/a	n/a	n/a	649.597	n/a	n/a	n/a	n/a	0.8662	1.147	3.441	42.406	n/a	n/a	n/a		High
cytc-type13	150.00s	ELN98675_06_05_cyt_c_type13_150_20221112_120551	P00004	68	84	YLENPKKYIPGTKMIFA	H	3	9.9	9.79-9.89	5	34	31-36	0.016	-0.002	1.49E+04	673.344	n/a	n/a	n/a	n/a	673.393	n/a	n/a	n/a	n/a	0.8429	1.25	3.751	43.091	n/a	n/a	n/a		Medium
cytc-type13	150.00s	ELN98675_06_05_cyt_c_type13_150_20221112_120551	P00004	68	87	YLENPKKYIPGTKMIFAGIK	H	3	9.71	9.62-9.72	5	56	56-60	0.024	-0.003	4.49E+03	773.395	n/a	n/a	n/a	n/a	773.316	n/a	n/a	n/a	n/a	0.8182	1.713	5.139	47.338	n/a	n/a	n/a		Medium
cytc-type13	150.00s	ELN98675_06_05_cyt_c_type13_150_20221112_120551	P00004	69	80	LENPKKYIPGTK	H	2	5.82	5.68-5.88	9	48	49-53	0.024	-0.002	1.39E+04	695.731	n/a	n/a	n/a	n/a	695.694	n/a	n/a	n/a	n/a	0.8854	0.874	1.748	33.595	n/a	n/a	n/a		High
cytc-type13	150.00s	ELN98675_06_05_cyt_c_type13_150_20221112_120551	P00004	69	81	LENPKKYIPGTKM	H	2	6.73	6.64-6.74	5	52	52-56	0.031	-0.002	3.06E+03	761.438	n/a	n/a	n/a	n/a	761.395	n/a	n/a	n/a	n/a	0.8814	0.976	1.952	34.067	n/a	n/a	n/a		Medium
cytc-type13	150.00s	ELN98675_06_05_cyt_c_type13_150_20221112_120551	P00004	69	83	LENPKKYIPGTKMIF	H	2	9.91	9.82-9.91	5	65	62-67	0.017	-0.002	4.50E+04	892.292	n/a	n/a	n/a	n/a	892.274	n/a	n/a	n/a	n/a	0.8702	1.689	3.378	44.907	n/a	n/a	n/a		Medium
cytc-type13	150.00s	ELN98675_06_05_cyt_c_type13_150_20221112_120551	P00004	69	83	LENPKKYIPGTKMIF	H	3	9.91	9.72-10.05	13	27	24-29	0.015	-0.002	1.46E+05	595.199	n/a	n/a	n/a	n/a	595.202	n/a	n/a	n/a	n/a	0.8819	1.143	3.429	45.846	n/a	n/a	n/a		High
cytc-type13	150.00s	ELN98675_06_05_cyt_c_type13_150_20221112_120551	P00004	69	84	LENPKKYIPGTKMIFA	H	2	9.5	9.41-9.54	5	72	72-76	0.031	-0.002	6.17E+03	928.082	n/a	n/a	n/a	n/a	928.046	n/a	n/a	n/a	n/a	0.892	1.922	3.845	47.895	n/a	n/a	n/a		High
cytc-type13	150.00s	ELN98675_06_05_cyt_c_type13_150_20221112_120551	P00004	69	87	LENPKKYIPGTKMIFAGIK	H	3	9.39	9.26-9.43	8	50	50-54	0.024	-0.002	6.08E+03	718.912	n/a	n/a	n/a	n/a	718.893	n/a	n/a	n/a	n/a	0.8592	1.68	5.04	49.972	n/a	n/a	n/a		High
cytc-type13	150.00s	ELN98675_06_05_cyt_c_type13_150_20221112_120551	P00004	78	83	GTKMIF	H	1	9.98	9.89-9.99	5	89	89-93	0.031	0	2.83E+03	698.72	n/a	n/a	n/a	n/a	698.665	n/a	n/a	n/a	n/a	0.8803	1.785	1.785	63.685	n/a	n/a	n/a		Medium
cytc-type13	150.00s	ELN98675_06_05_cyt_c_type13_150_20221112_120551	P00004	84	94	AGIKKKTERED	H	2	3.77	3.56-3.88	14	39	39-43	0.025	-0.002	8.24E+03	639.503	n/a	n/a	n/a	n/a	639.501	n/a	n/a	n/a	n/a	0.8915	1.281	2.561	47.895	n/a	n/a	n/a		High
cytc-type13	150.00s	ELN98675_06_05_cyt_c_type13_150_20221112_120551	P00004	84	95	AGIKKKTEREDL	H	2	5.09	5.05-5.13	4	49	46-51	0.027	-0.002	2.82E+03	696.074	n/a	n/a	n/a	n/a	696.03	n/a	n/a	n/a	n/a	0.8792	1.23	2.461	43.214	n/a	n/a	n/a		High
cytc-type13	150.00s	ELN98675_06_05_cyt_c_type13_150_20221112_120551	P00004	84	99	AGIKKKTEREDLIAYL	H	3	10.73	10.65-10.80	7	30	30-34	0.023	-0.001	5.41E+03	617.911	n/a	n/a	n/a	n/a	617.881	n/a	n/a	n/a	n/a	0.8803	0.823	2.47	29.303	n/a	n/a	n/a		High
cytc-type13	150.00s	ELN98675_06_05_cyt_c_type13_150_20221112_120551	P00004	90	105	TEREDLIAYLKKATNE	H	3	10.59	10.49-10.63	5	35	35-39	0.022	-0.002	5.41E+03	632.889	n/a	n/a	n/a	n/a	632.835	n/a	n/a	n/a	n/a	0.8735	0.464	1.392	14.058	n/a	n/a	n/a		Medium
cytc-type13	150.00s	ELN98675_06_05_cyt_c_type13_150_20221112_120551	P00004	92	105	REDLIAYLKKATNE	H	3	10.53	10.47-10.58	4	29	29-33	0.018	-0.001	4.62E+03	556.08	n/a	n/a	n/a	n/a	556.067	n/a	n/a	n/a	n/a	0.829	0.436	1.307	15.974	n/a	n/a	n/a		Medium
cytc-type13	150.00s	ELN98675_06_05_cyt_c_type13_150_20221112_120551	P00004	94	100	DLIAYLK	H	1	10.75	10.65-10.82	8	114	114-118	0.026	-0.001	2.03E+04	836.233	n/a	n/a	n/a	n/a	836.126	n/a	n/a	n/a	n/a	0.8805	0.119	0.119	3.244	n/a	n/a	n/a		High
cytc-type13	150.00s	ELN98675_06_05_cyt_c_type13_150_20221112_120551	P00004	94	105	DLIAYLKKATNE	H	2	11.31	11.23-11.38	7	51	48-53	0.013	-0.001	1.81E+05	690.917	n/a	n/a	n/a	n/a	690.911	n/a	n/a	n/a	n/a	0.8856	0.618	1.235	16.503	n/a	n/a	n/a		Medium
cytc-type13	150.00s	ELN98675_06_05_cyt_c_type13_150_20221112_120551	P00004	95	100	LIAYLK	H	1	8.32	8.18-8.45	12	96	96-100	0.015	-0.002	1.66E+05	721.136	n/a	n/a	n/a	n/a	721.051	n/a	n/a	n/a	n/a	0.8865	0.131	0.131	4.53	n/a	n/a	n/a		High
cytc-type13	150.00s	ELN98675_06_05_cyt_c_type13_150_20221112_120551	P00004	95	105	LIAYLKKATNE	H	2	7.31	7.19-7.44	11	45	42-47	0.011	-0.002	3.03E+05	633.37	n/a	n/a	n/a	n/a	633.353	n/a	n/a	n/a	n/a	0.8633	0.603	1.206	19.089	n/a	n/a	n/a		High
cytc-type13	150.00s	ELN98675_06_05_cyt_c_type13_150_20221112_120551	P00004	96	105	IAYLKKATNE	H	2	5.57	5.50-5.63	5	35	32-37	0.016	-0.002	1.67E+04	576.762	n/a	n/a	n/a	n/a	576.714	n/a	n/a	n/a	n/a	0.8889	0.543	1.085	19.197	n/a	n/a	n/a		Medium
cytc-type13	150.00s	ELN98675_06_05_cyt_c_type13_150_20221112_120551	P00004	98	105	YLKKATNE	H	2	4.34	4.24-4.41	8	23	25-29	0.014	-0.002	2.77E+04	484.603	n/a	n/a	n/a	n/a	484.586	n/a	n/a	n/a	n/a	0.8963	0.533	1.066	27.273	n/a	n/a	n/a		Medium
cytc-type13	1500.00s	ELN98675_06_06_cyt_c_type13_1500_20221112_124358	P00004	20	36	TVEKGGKHKTGPNLHGL	H	3	6.27	6.16-6.38	10	27	24-29	0.016	-0.001	2.41E+04	593.026	n/a	n/a	n/a	n/a	593.023	n/a	n/a	n/a	n/a	0.8908	1.014	3.042	54.478	n/a	n/a	n/a		High
cytc-type13	1500.00s	ELN98675_06_06_cyt_c_type13_1500_20221112_124358	P00004	35	49	GLFGRKTGQAPGFTY	H	2	10.18	10.07-10.22	7	60	60-64	0.022	0	1.68E+04	803.075	n/a	n/a	n/a	n/a	803.074	n/a	n/a	n/a	n/a	0.8735	2.172	4.344	57.762	n/a	n/a	n/a		High
cytc-type13	1500.00s	ELN98675_06_06_cyt_c_type13_1500_20221112_124358	P00004	35	51	GLFGRKTGQAPGFTYTD	H	2	9.48	9.36-9.48	6	73	73-77	0.031	0	4.67E+03	911.652	n/a	n/a	n/a	n/a	911.616	n/a	n/a	n/a	n/a	0.8472	2.617	5.234	60.36	n/a	n/a	n/a		Medium
cytc-type13	1500.00s	ELN98675_06_06_cyt_c_type13_1500_20221112_124358	P00004	37	49	FGRKTGQAPGFTY	H	2	8.3	8.20-8.43	10	46	43-48	0.018	-0.001	6.00E+04	717.826	n/a	n/a	n/a	n/a	717.835	n/a	n/a	n/a	n/a	0.8844	2.037	4.073	66.062	n/a	n/a	n/a		High
cytc-type13	1500.00s	ELN98675_06_06_cyt_c_type13_1500_20221112_124358	P00004	37	51	FGRKTGQAPGFTYTD	H	2	7.48	7.39-7.60	8	58	58-62	0.019	-0.001	3.49E+04	826.395	n/a	n/a	n/a	n/a	826.397	n/a	n/a	n/a	n/a	0.8632	2.503	5.007	67.573	n/a	n/a	n/a		High
cytc-type13	1500.00s	ELN98675_06_06_cyt_c_type13_1500_20221112_124358	P00004	40	49	KTGQAPGFTY	H	2	8.06	7.99-8.08	3	28	28-32	0.016	0	8.39E+03	536.996	n/a	n/a	n/a	n/a	537.038	n/a	n/a	n/a	n/a	0.8176	1.446	2.892	71.268	n/a	n/a	n/a		Medium
cytc-type13	1500.00s	ELN98675_06_06_cyt_c_type13_1500_20221112_124358	P00004	50	60	TDANKNKGITW	H	2	8.58	8.56-8.66	5	38	38-42	0.019	0	9.33E+03	626.555	n/a	n/a	n/a	n/a	626.536	n/a	n/a	n/a	n/a	0.8421	1.849	3.698	67.836	n/a	n/a	n/a		Medium
cytc-type13	1500.00s	ELN98675_06_06_cyt_c_type13_1500_20221112_124358	P00004	50	63	TDANKNKGITWKEE	H	2	6.35	6.26-6.38	6	57	54-59	0.024	-0.001	8.67E+03	820.213	n/a	n/a	n/a	n/a	820.208	n/a	n/a	n/a	n/a	0.8606	2.32	4.641	63.289	n/a	n/a	n/a		Medium
cytc-type13	1500.00s	ELN98675_06_06_cyt_c_type13_1500_20221112_124358	P00004	50	63	TDANKNKGITWKEE	H	3	6.35	6.23-6.43	9	24	24-28	0.016	-0.001	2.27E+04	547.187	n/a	n/a	n/a	n/a	547.181	n/a	n/a	n/a	n/a	0.8784	1.587	4.761	64.325	n/a	n/a	n/a		High
cytc-type13	1500.00s	ELN98675_06_06_cyt_c_type13_1500_20221112_124358	P00004	50	65	TDANKNKGITWKEETL	H	3	8.27	8.18-8.33	7	32	29-34	0.023	-0.001	4.70E+03	618.847	n/a	n/a	n/a	n/a	618.813	n/a	n/a	n/a	n/a	0.8653	1.798	5.393	61.394	n/a	n/a	n/a		Medium
cytc-type13	1500.00s	ELN98675_06_06_cyt_c_type13_1500_20221112_124358	P00004	52	60	ANKNKGITW	H	2	8.59	8.50-8.63	5	24	21-26	0.015	-0.001	1.21E+04	518.07	n/a	n/a	n/a	n/a	518.078	n/a	n/a	n/a	n/a	0.8913	1.487	2.973	67.163	n/a	n/a	n/a		Medium
cytc-type13	1500.00s	ELN98675_06_06_cyt_c_type13_1500_20221112_124358	P00004	52	63	ANKNKGITWKEE	H	2	6.31	6.23-6.33	5	45	42-47	0.021	-0.001	9.91E+03	711.722	n/a	n/a	n/a	n/a	711.716	n/a	n/a	n/a	n/a	0.8815	1.924	3.848	62.418	n/a	n/a	n/a		Medium
cytc-type13	1500.00s	ELN98675_06_06_cyt_c_type13_1500_20221112_124358	P00004	52	65	ANKNKGITWKEETL	H	3	8.26	8.18-8.33	7	25	22-27	0.02	-0.001	3.40E+03	546.507	n/a	n/a	n/a	n/a	546.511	n/a	n/a	n/a	n/a	0.8318	1.56	4.679	61.023	n/a	n/a	n/a		Medium
cytc-type13	1500.00s	ELN98675_06_06_cyt_c_type13_1500_20221112_124358	P00004	53	60	NKNKGITW	H	2	8.62	8.56-8.71	7	21	18-23	0.015	0	2.57E+04	482.312	n/a	n/a	n/a	n/a	482.327	n/a	n/a	n/a	n/a	0.8985	1.275	2.55	65.191	n/a	n/a	n/a		High
cytc-type13	1500.00s	ELN98675_06_06_cyt_c_type13_1500_20221112_124358	P00004	53	63	NKNKGITWKEE	H	2	6.33	6.23-6.33	5	40	37-42	0.023	0	2.50E+03	675.971	n/a	n/a	n/a	n/a	675.965	n/a	n/a	n/a	n/a	0.8315	1.712	3.424	62.18	n/a	n/a	n/a		Medium
cytc-type13	1500.00s	ELN98675_06_06_cyt_c_type13_1500_20221112_124358	P00004	55	60	NKGITW	H	1	9.41	9.34-9.46	6	81	82-86	0.03	0	1.53E+03	720.438	n/a	n/a	n/a	n/a	720.427	n/a	n/a	n/a	n/a	0.7746	1.606	1.606	62.394	n/a	n/a	n/a		Medium
cytc-type13	1500.00s	ELN98675_06_06_cyt_c_type13_1500_20221112_124358	P00004	63	68	ETLMEY	H	1	9.46	9.38-9.48	5	91	88-93	0.023	0	1.15E+04	786.145	n/a	n/a	n/a	n/a	786.114	n/a	n/a	n/a	n/a	0.9158	0.231	0.231	8.721	n/a	n/a	n/a		Medium
cytc-type13	1500.00s	ELN98675_06_06_cyt_c_type13_1500_20221112_124358	P00004	67	83	EYLENPKKYIPGTKMIF	H	3	10.42	10.32-10.47	7	35	32-37	0.019	-0.001	1.12E+04	693.025	n/a	n/a	n/a	n/a	693.017	n/a	n/a	n/a	n/a	0.8829	1.529	4.586	53.09	n/a	n/a	n/a		High
cytc-type13	1500.00s	ELN98675_06_06_cyt_c_type13_1500_20221112_124358	P00004	68	81	YLENPKKYIPGTKM	H	3	7.38	7.29-7.44	7	23	23-27	0.024	-0.001	2.99E+03	562.688	n/a	n/a	n/a	n/a	562.67	n/a	n/a	n/a	n/a	0.8742	0.998	2.993	46.563	n/a	n/a	n/a		High
cytc-type13	1500.00s	ELN98675_06_06_cyt_c_type13_1500_20221112_124358	P00004	68	82	YLENPKKYIPGTKMI	H	3	8.44	8.33-8.63	12	27	27-31	0.025	-0.001	1.97E+03	600.933	n/a	n/a	n/a	n/a	600.92	n/a	n/a	n/a	n/a	0.8486	1.528	4.583	62.18	n/a	n/a	n/a		Medium
cytc-type13	1500.00s	ELN98675_06_06_cyt_c_type13_1500_20221112_124358	P00004	68	83	YLENPKKYIPGTKMIF	H	3	10.3	10.05-10.37	14	31	28-33	0.011	0	2.12E+05	649.965	n/a	n/a	n/a	n/a	649.983	n/a	n/a	n/a	n/a	0.8571	1.533	4.599	56.68	n/a	n/a	n/a		High
cytc-type13	1500.00s	ELN98675_06_06_cyt_c_type13_1500_20221112_124358	P00004	68	84	YLENPKKYIPGTKMIFA	H	3	9.9	9.77-9.86	5	34	35-37	0.015	-0.001	2.41E+04	673.799	n/a	n/a	n/a	n/a	673.826	n/a	n/a	n/a	n/a	0.8365	1.683	5.049	57.994	n/a	n/a	n/a		Medium
cytc-type13	1500.00s	ELN98675_06_06_cyt_c_type13_1500_20221112_124358	P00004	68	87	YLENPKKYIPGTKMIFAGIK	H	3	9.71	9.62-9.72	5	56	56-60	0.025	-0.001	5.04E+03	773.778	n/a	n/a	n/a	n/a	773.722	n/a	n/a	n/a	n/a	0.8478	2.119	6.356	58.549	n/a	n/a	n/a		Medium
cytc-type13	1500.00s	ELN98675_06_06_cyt_c_type13_1500_20221112_124358	P00004	69	80	LENPKKYIPGTK	H	2	5.82	5.71-5.85	7	48	49-53	0.023	-0.001	1.40E+04	696.091	n/a	n/a	n/a	n/a	696.076	n/a	n/a	n/a	n/a	0.8946	1.256	2.511	48.275	n/a	n/a	n/a		High
cytc-type13	1500.00s	ELN98675_06_06_cyt_c_type13_1500_20221112_124358	P00004	69	81	LENPKKYIPGTKM	H	2	6.73	6.62-6.74	6	52	52-56	0.028	-0.001	4.04E+03	761.894	n/a	n/a	n/a	n/a	761.875	n/a	n/a	n/a	n/a	0.8878	1.456	2.912	50.827	n/a	n/a	n/a		High
cytc-type13	1500.00s	ELN98675_06_06_cyt_c_type13_1500_20221112_124358	P00004	69	83	LENPKKYIPGTKMIF	H	2	9.91	9.79-9.89	5	65	62-67	0.018	0	4.56E+04	892.824	n/a	n/a	n/a	n/a	892.829	n/a	n/a	n/a	n/a	0.8817	2.244	4.488	59.666	n/a	n/a	n/a		Medium
cytc-type13	1500.00s	ELN98675_06_06_cyt_c_type13_1500_20221112_124358	P00004	69	83	LENPKKYIPGTKMIF	H	3	9.91	9.72-10.05	13	27	24-29	0.011	-0.001	2.21E+05	595.547	n/a	n/a	n/a	n/a	595.555	n/a	n/a	n/a	n/a	0.8673	1.496	4.488	59.994	n/a	n/a	n/a		High
cytc-type13	1500.00s	ELN98675_06_06_cyt_c_type13_1500_20221112_124358	P00004	69	84	LENPKKYIPGTKMIFA	H	2	9.5	9.41-9.54	5	72	72-76	0.026	-0.001	8.74E+03	928.588	n/a	n/a	n/a	n/a	928.585	n/a	n/a	n/a	n/a	0.8672	2.461	4.921	61.305	n/a	n/a	n/a		High
cytc-type13	1500.00s	ELN98675_06_06_cyt_c_type13_1500_20221112_124358	P00004	69	87	LENPKKYIPGTKMIFAGIK	H	3	9.39	9.26-9.38	6	50	50-54	0.023	-0.001	7.16E+03	719.337	n/a	n/a	n/a	n/a	719.348	n/a	n/a	n/a	n/a	0.8793	2.135	6.406	63.508	n/a	n/a	n/a		High
cytc-type13	1500.00s	ELN98675_06_06_cyt_c_type13_1500_20221112_124358	P00004	78	83	GTKMIF	H	1	9.98	9.86-9.99	6	89	89-93	0.028	0	2.90E+03	699.105	n/a	n/a	n/a	n/a	699.08	n/a	n/a	n/a	n/a	0.852	2.201	2.201	78.495	n/a	n/a	n/a		Medium
cytc-type13	1500.00s	ELN98675_06_06_cyt_c_type13_1500_20221112_124358	P00004	84	94	AGIKKKTERED	H	2	3.77	3.56-3.84	12	39	39-43	0.024	0	8.66E+03	639.736	n/a	n/a	n/a	n/a	639.73	n/a	n/a	n/a	n/a	0.9051	1.509	3.018	56.442	n/a	n/a	n/a		High
cytc-type13	1500.00s	ELN98675_06_06_cyt_c_type13_1500_20221112_124358	P00004	84	95	AGIKKKTEREDL	H	2	5.09	4.97-5.08	4	49	46-51	0.024	-0.001	2.80E+03	696.287	n/a	n/a	n/a	n/a	696.278	n/a	n/a	n/a	n/a	0.8718	1.479	2.957	51.935	n/a	n/a	n/a		Medium
cytc-type13	1500.00s	ELN98675_06_06_cyt_c_type13_1500_20221112_124358	P00004	84	99	AGIKKKTEREDLIAYL	H	3	10.73	10.63-10.82	9	30	30-34	0.022	-0.001	7.49E+03	618.02	n/a	n/a	n/a	n/a	618.011	n/a	n/a	n/a	n/a	0.8956	0.953	2.858	33.909	n/a	n/a	n/a		High
cytc-type13	1500.00s	ELN98675_06_06_cyt_c_type13_1500_20221112_124358	P00004	90	105	TEREDLIAYLKKATNE	H	3	10.59	10.49-10.63	5	35	35-39	0.022	-0.001	5.36E+03	633.046	n/a	n/a	n/a	n/a	633.016	n/a	n/a	n/a	n/a	0.8881	0.645	1.934	19.531	n/a	n/a	n/a		Medium
cytc-type13	1500.00s	ELN98675_06_06_cyt_c_type13_1500_20221112_124358	P00004	92	105	REDLIAYLKKATNE	H	3	10.53	10.42-10.55	5	29	29-33	0.02	-0.001	4.85E+03	556.289	n/a	n/a	n/a	n/a	556.264	n/a	n/a	n/a	n/a	0.8463	0.633	1.898	23.197	n/a	n/a	n/a		Medium
cytc-type13	1500.00s	ELN98675_06_06_cyt_c_type13_1500_20221112_124358	P00004	94	100	DLIAYLK	H	1	10.75	10.63-10.85	10	114	114-118	0.024	0	2.49E+04	836.163	n/a	n/a	n/a	n/a	836.127	n/a	n/a	n/a	n/a	0.8858	0.119	0.119	3.257	n/a	n/a	n/a		High
cytc-type13	1500.00s	ELN98675_06_06_cyt_c_type13_1500_20221112_124358	P00004	94	105	DLIAYLKKATNE	H	2	11.31	11.18-11.35	8	51	48-53	0.015	0	1.88E+05	691.191	n/a	n/a	n/a	n/a	691.188	n/a	n/a	n/a	n/a	0.8585	0.895	1.79	23.913	n/a	n/a	n/a		High
cytc-type13	1500.00s	ELN98675_06_06_cyt_c_type13_1500_20221112_124358	P00004	95	100	LIAYLK	H	1	8.32	8.23-8.43	9	96	96-100	0.017	0	1.56E+05	721.078	n/a	n/a	n/a	n/a	721.049	n/a	n/a	n/a	n/a	0.8917	0.129	0.129	4.473	n/a	n/a	n/a		High
cytc-type13	1500.00s	ELN98675_06_06_cyt_c_type13_1500_20221112_124358	P00004	95	105	LIAYLKKATNE	H	2	7.31	7.17-7.44	12	45	42-47	0.011	0	3.46E+05	633.597	n/a	n/a	n/a	n/a	633.602	n/a	n/a	n/a	n/a	0.8753	0.852	1.705	26.988	n/a	n/a	n/a		High
cytc-type13	1500.00s	ELN98675_06_06_cyt_c_type13_1500_20221112_124358	P00004	96	105	IAYLKKATNE	H	2	5.57	5.50-5.61	4	35	32-37	0.017	-0.001	1.61E+04	576.984	n/a	n/a	n/a	n/a	576.963	n/a	n/a	n/a	n/a	0.8893	0.792	1.584	28.011	n/a	n/a	n/a		Medium
cytc-type13	1500.00s	ELN98675_06_06_cyt_c_type13_1500_20221112_124358	P00004	98	105	YLKKATNE	H	2	4.34	4.22-4.39	8	23	25-29	0.014	-0.001	2.46E+04	484.829	n/a	n/a	n/a	n/a	484.815	n/a	n/a	n/a	n/a	0.8803	0.762	1.524	39.007	n/a	n/a	n/a		Medium
cytc-type13	15000.00s	ELN98675_06_07_cyt_c_type13_15000_20221112_163207	P00004	20	36	TVEKGGKHKTGPNLHGL	H	3	6.27	6.14-6.33	9	27	24-29	0.017	0.001	1.71E+04	593.137	n/a	n/a	n/a	n/a	593.118	n/a	n/a	n/a	n/a	0.889	1.109	3.326	59.569	n/a	n/a	n/a		High
cytc-type13	15000.00s	ELN98675_06_07_cyt_c_type13_15000_20221112_163207	P00004	35	49	GLFGRKTGQAPGFTY	H	2	10.18	10.05-10.25	9	60	60-64	0.025	0.002	1.40E+04	803.712	n/a	n/a	n/a	n/a	803.752	n/a	n/a	n/a	n/a	0.8518	2.849	5.699	75.785	n/a	n/a	n/a		Medium
cytc-type13	15000.00s	ELN98675_06_07_cyt_c_type13_15000_20221112_163207	P00004	35	51	GLFGRKTGQAPGFTYTD	H	2	9.48	9.36-9.48	6	73	73-77	0.031	0.003	3.95E+03	912.354	n/a	n/a	n/a	n/a	912.378	n/a	n/a	n/a	n/a	0.8386	3.379	6.759	77.938	n/a	n/a	n/a		Medium
cytc-type13	15000.00s	ELN98675_06_07_cyt_c_type13_15000_20221112_163207	P00004	37	49	FGRKTGQAPGFTY	H	2	8.3	8.20-8.40	9	46	43-48	0.016	0.002	6.07E+04	718.352	n/a	n/a	n/a	n/a	718.407	n/a	n/a	n/a	n/a	0.8715	2.609	5.219	84.641	n/a	n/a	n/a		Medium
cytc-type13	15000.00s	ELN98675_06_07_cyt_c_type13_15000_20221112_163207	P00004	37	51	FGRKTGQAPGFTYTD	H	2	7.48	7.37-7.60	9	58	58-62	0.023	0.002	3.10E+04	827.003	n/a	n/a	n/a	n/a	827.048	n/a	n/a	n/a	n/a	0.8816	3.154	6.309	85.146	n/a	n/a	n/a		High
cytc-type13	15000.00s	ELN98675_06_07_cyt_c_type13_15000_20221112_163207	P00004	40	49	KTGQAPGFTY	H	2	8.06	7.97-8.08	4	28	28-32	0.016	0.001	1.04E+04	537.3	n/a	n/a	n/a	n/a	537.392	n/a	n/a	n/a	n/a	0.8033	1.8	3.6	88.714	n/a	n/a	n/a		Medium
cytc-type13	15000.00s	ELN98675_06_07_cyt_c_type13_15000_20221112_163207	P00004	50	60	TDANKNKGITW	H	2	8.58	8.50-8.61	4	38	38-42	0.02	0.001	6.94E+03	626.927	n/a	n/a	n/a	n/a	626.947	n/a	n/a	n/a	n/a	0.8687	2.26	4.52	82.917	n/a	n/a	n/a		Medium
cytc-type13	15000.00s	ELN98675_06_07_cyt_c_type13_15000_20221112_163207	P00004	50	63	TDANKNKGITWKEE	H	2	6.35	6.26-6.36	5	57	54-59	0.027	0.002	6.20E+03	820.625	n/a	n/a	n/a	n/a	820.67	n/a	n/a	n/a	n/a	0.871	2.783	5.565	75.897	n/a	n/a	n/a		Medium
cytc-type13	15000.00s	ELN98675_06_07_cyt_c_type13_15000_20221112_163207	P00004	50	63	TDANKNKGITWKEE	H	3	6.35	6.26-6.41	7	24	24-28	0.016	0.001	1.49E+04	547.441	n/a	n/a	n/a	n/a	547.463	n/a	n/a	n/a	n/a	0.8515	1.869	5.607	75.76	n/a	n/a	n/a		High
cytc-type13	15000.00s	ELN98675_06_07_cyt_c_type13_15000_20221112_163207	P00004	50	65	TDANKNKGITWKEETL	H	3	8.27	8.15-8.30	7	32	29-34	0.025	0	3.43E+03	619.092	n/a	n/a	n/a	n/a	619.112	n/a	n/a	n/a	n/a	0.8608	2.097	6.292	71.623	n/a	n/a	n/a		Medium
cytc-type13	15000.00s	ELN98675_06_07_cyt_c_type13_15000_20221112_163207	P00004	52	60	ANKNKGITW	H	2	8.59	8.56-8.63	4	24	21-26	0.014	0.001	1.00E+04	518.326	n/a	n/a	n/a	n/a	518.347	n/a	n/a	n/a	n/a	0.8313	1.756	3.511	79.318	n/a	n/a	n/a		Medium
cytc-type13	15000.00s	ELN98675_06_07_cyt_c_type13_15000_20221112_163207	P00004	52	63	ANKNKGITWKEE	H	2	6.31	6.23-6.33	5	45	42-47	0.021	0.001	7.29E+03	711.993	n/a	n/a	n/a	n/a	712.021	n/a	n/a	n/a	n/a	0.8679	2.229	4.458	72.312	n/a	n/a	n/a		Medium
cytc-type13	15000.00s	ELN98675_06_07_cyt_c_type13_15000_20221112_163207	P00004	52	65	ANKNKGITWKEETL	H	3	8.26	8.18-8.30	6	25	22-27	0.021	0	2.74E+03	546.719	n/a	n/a	n/a	n/a	546.7	n/a	n/a	n/a	n/a	0.829	1.749	5.248	68.432	n/a	n/a	n/a		Medium
cytc-type13	15000.00s	ELN98675_06_07_cyt_c_type13_15000_20221112_163207	P00004	53	60	NKNKGITW	H	2	8.62	8.56-8.68	6	21	18-23	0.014	0.001	2.00E+04	482.516	n/a	n/a	n/a	n/a	482.557	n/a	n/a	n/a	n/a	0.8728	1.505	3.01	76.961	n/a	n/a	n/a		High
cytc-type13	15000.00s	ELN98675_06_07_cyt_c_type13_15000_20221112_163207	P00004	53	63	NKNKGITWKEE	H	2	6.33	6.23-6.33	5	40	37-42	0.024	0.001	1.77E+03	676.193	n/a	n/a	n/a	n/a	676.209	n/a	n/a	n/a	n/a	0.8143	1.956	3.913	71.047	n/a	n/a	n/a		Medium
cytc-type13	15000.00s	ELN98675_06_07_cyt_c_type13_15000_20221112_163207	P00004	55	60	NKGITW	H	1	9.41	9.34-9.43	5	81	82-86	0.032	0.003	1.28E+03	720.704	n/a	n/a	n/a	n/a	720.668	n/a	n/a	n/a	n/a	0.8095	1.846	1.846	71.748	n/a	n/a	n/a		Medium
cytc-type13	15000.00s	ELN98675_06_07_cyt_c_type13_15000_20221112_163207	P00004	63	68	ETLMEY	H	1	9.46	9.38-9.48	5	91	88-93	0.025	0.003	8.04E+03	786.37	n/a	n/a	n/a	n/a	786.349	n/a	n/a	n/a	n/a	0.915	0.465	0.465	17.574	n/a	n/a	n/a		Medium
cytc-type13	15000.00s	ELN98675_06_07_cyt_c_type13_15000_20221112_163207	P00004	67	83	EYLENPKKYIPGTKMIF	H	3	10.42	10.32-10.47	7	35	32-37	0.022	0.001	7.58E+03	693.353	n/a	n/a	n/a	n/a	693.376	n/a	n/a	n/a	n/a	0.8758	1.887	5.662	65.553	n/a	n/a	n/a		High
cytc-type13	15000.00s	ELN98675_06_07_cyt_c_type13_15000_20221112_163207	P00004	68	81	YLENPKKYIPGTKM	H	3	7.38	7.29-7.42	6	23	23-27	0.022	0	3.48E+03	563.012	n/a	n/a	n/a	n/a	563.009	n/a	n/a	n/a	n/a	0.875	1.336	4.008	62.359	n/a	n/a	n/a		High
cytc-type13	15000.00s	ELN98675_06_07_cyt_c_type13_15000_20221112_163207	P00004	68	82	YLENPKKYIPGTKMI	H	3	8.44	8.38-8.66	11	27	27-31	0.029	0	1.25E+03	601.032	n/a	n/a	n/a	n/a	601.127	n/a	n/a	n/a	n/a	0.7906	1.735	5.206	70.621	n/a	n/a	n/a		Medium
cytc-type13	15000.00s	ELN98675_06_07_cyt_c_type13_15000_20221112_163207	P00004	68	83	YLENPKKYIPGTKMIF	H	3	10.3	10.07-10.39	14	31	28-33	0.012	0.001	1.68E+05	650.295	n/a	n/a	n/a	n/a	650.311	n/a	n/a	n/a	n/a	0.8554	1.861	5.583	68.808	n/a	n/a	n/a		High
cytc-type13	15000.00s	ELN98675_06_07_cyt_c_type13_15000_20221112_163207	P00004	68	84	YLENPKKYIPGTKMIFA	H	3	9.9	9.77-9.89	6	34	36-37	0.018	0.001	1.69E+04	674.111	n/a	n/a	n/a	n/a	674.189	n/a	n/a	n/a	n/a	0.8461	2.047	6.14	70.525	n/a	n/a	n/a		Medium
cytc-type13	15000.00s	ELN98675_06_07_cyt_c_type13_15000_20221112_163207	P00004	68	87	YLENPKKYIPGTKMIFAGIK	H	3	9.71	9.62-9.74	6	56	56-60	0.025	0.001	3.91E+03	774.301	n/a	n/a	n/a	n/a	774.248	n/a	n/a	n/a	n/a	0.8182	2.644	7.932	73.073	n/a	n/a	n/a		Medium
cytc-type13	15000.00s	ELN98675_06_07_cyt_c_type13_15000_20221112_163207	P00004	69	80	LENPKKYIPGTK	H	2	5.82	5.68-5.85	8	48	49-53	0.023	0.001	1.25E+04	696.476	n/a	n/a	n/a	n/a	696.484	n/a	n/a	n/a	n/a	0.8964	1.664	3.328	63.981	n/a	n/a	n/a		High
cytc-type13	15000.00s	ELN98675_06_07_cyt_c_type13_15000_20221112_163207	P00004	69	81	LENPKKYIPGTKM	H	2	6.73	6.62-6.74	6	52	52-56	0.028	0.001	3.84E+03	762.348	n/a	n/a	n/a	n/a	762.348	n/a	n/a	n/a	n/a	0.8843	1.929	3.859	67.349	n/a	n/a	n/a		Medium
cytc-type13	15000.00s	ELN98675_06_07_cyt_c_type13_15000_20221112_163207	P00004	69	83	LENPKKYIPGTKMIF	H	2	9.91	9.77-9.94	8	65	62-67	0.016	0.002	6.29E+04	893.296	n/a	n/a	n/a	n/a	893.317	n/a	n/a	n/a	n/a	0.8656	2.732	5.465	72.645	n/a	n/a	n/a		Medium
cytc-type13	15000.00s	ELN98675_06_07_cyt_c_type13_15000_20221112_163207	P00004	69	83	LENPKKYIPGTKMIF	H	3	9.91	9.69-10.05	14	27	24-29	0.013	0.001	1.53E+05	595.87	n/a	n/a	n/a	n/a	595.896	n/a	n/a	n/a	n/a	0.8843	1.837	5.512	73.684	n/a	n/a	n/a		High
cytc-type13	15000.00s	ELN98675_06_07_cyt_c_type13_15000_20221112_163207	P00004	69	84	LENPKKYIPGTKMIFA	H	2	9.5	9.41-9.54	5	72	72-76	0.03	0.003	6.51E+03	929.097	n/a	n/a	n/a	n/a	929.152	n/a	n/a	n/a	n/a	0.8864	3.028	6.056	75.446	n/a	n/a	n/a		High
cytc-type13	15000.00s	ELN98675_06_07_cyt_c_type13_15000_20221112_163207	P00004	69	87	LENPKKYIPGTKMIFAGIK	H	3	9.39	9.26-9.41	7	50	50-54	0.025	0.001	6.66E+03	719.8	n/a	n/a	n/a	n/a	719.82	n/a	n/a	n/a	n/a	0.8941	2.608	7.824	77.569	n/a	n/a	n/a		High
cytc-type13	15000.00s	ELN98675_06_07_cyt_c_type13_15000_20221112_163207	P00004	78	83	GTKMIF	H	1	9.98	9.91-10.07	6	89	89-93	0.029	0.002	3.36E+03	699.52	n/a	n/a	n/a	n/a	699.442	n/a	n/a	n/a	n/a	0.8731	2.562	2.562	91.398	n/a	n/a	n/a		Medium
cytc-type13	15000.00s	ELN98675_06_07_cyt_c_type13_15000_20221112_163207	P00004	84	94	AGIKKKTERED	H	2	3.77	3.54-3.88	15	39	39-43	0.025	0.001	6.77E+03	640.002	n/a	n/a	n/a	n/a	640.009	n/a	n/a	n/a	n/a	0.8822	1.788	3.576	66.878	n/a	n/a	n/a		High
cytc-type13	15000.00s	ELN98675_06_07_cyt_c_type13_15000_20221112_163207	P00004	84	95	AGIKKKTEREDL	H	2	5.09	4.97-5.10	5	49	46-51	0.027	0.001	2.19E+03	696.508	n/a	n/a	n/a	n/a	696.514	n/a	n/a	n/a	n/a	0.8797	1.714	3.429	60.217	n/a	n/a	n/a		Medium
cytc-type13	15000.00s	ELN98675_06_07_cyt_c_type13_15000_20221112_163207	P00004	84	99	AGIKKKTEREDLIAYL	H	3	10.73	10.63-10.80	8	30	30-34	0.024	0.001	4.62E+03	618.193	n/a	n/a	n/a	n/a	618.195	n/a	n/a	n/a	n/a	0.8903	1.137	3.41	40.455	n/a	n/a	n/a		High
cytc-type13	15000.00s	ELN98675_06_07_cyt_c_type13_15000_20221112_163207	P00004	90	105	TEREDLIAYLKKATNE	H	3	10.59	10.47-10.58	4	35	35-39	0.021	0	4.07E+03	633.422	n/a	n/a	n/a	n/a	633.388	n/a	n/a	n/a	n/a	0.8421	1.017	3.051	30.812	n/a	n/a	n/a		Medium
cytc-type13	15000.00s	ELN98675_06_07_cyt_c_type13_15000_20221112_163207	P00004	92	105	REDLIAYLKKATNE	H	3	10.53	10.44-10.55	4	29	29-33	0.02	0.001	5.48E+03	556.575	n/a	n/a	n/a	n/a	556.597	n/a	n/a	n/a	n/a	0.8708	0.966	2.897	35.405	n/a	n/a	n/a		Medium
cytc-type13	15000.00s	ELN98675_06_07_cyt_c_type13_15000_20221112_163207	P00004	94	100	DLIAYLK	H	1	10.75	10.68-10.80	6	114	114-118	0.025	0.003	1.87E+04	836.167	n/a	n/a	n/a	n/a	836.141	n/a	n/a	n/a	n/a	0.9069	0.133	0.133	3.643	n/a	n/a	n/a		High
cytc-type13	15000.00s	ELN98675_06_07_cyt_c_type13_15000_20221112_163207	P00004	94	105	DLIAYLKKATNE	H	2	11.31	11.18-11.43	11	51	48-53	0.014	0.001	1.75E+05	691.672	n/a	n/a	n/a	n/a	691.679	n/a	n/a	n/a	n/a	0.8867	1.385	2.771	37.022	n/a	n/a	n/a		Medium
cytc-type13	15000.00s	ELN98675_06_07_cyt_c_type13_15000_20221112_163207	P00004	95	100	LIAYLK	H	1	8.32	8.20-8.40	9	96	96-100	0.015	0.002	1.67E+05	721.064	n/a	n/a	n/a	n/a	721.034	n/a	n/a	n/a	n/a	0.8954	0.113	0.113	3.933	n/a	n/a	n/a		High
cytc-type13	15000.00s	ELN98675_06_07_cyt_c_type13_15000_20221112_163207	P00004	95	105	LIAYLKKATNE	H	2	7.31	7.17-7.42	11	45	42-47	0.014	0.001	2.38E+05	634.08	n/a	n/a	n/a	n/a	634.101	n/a	n/a	n/a	n/a	0.8692	1.351	2.702	42.776	n/a	n/a	n/a		High
cytc-type13	15000.00s	ELN98675_06_07_cyt_c_type13_15000_20221112_163207	P00004	96	105	IAYLKKATNE	H	2	5.57	5.50-5.61	4	35	32-37	0.015	0.001	1.30E+04	577.468	n/a	n/a	n/a	n/a	577.475	n/a	n/a	n/a	n/a	0.8601	1.304	2.608	46.128	n/a	n/a	n/a		High
cytc-type13	15000.00s	ELN98675_06_07_cyt_c_type13_15000_20221112_163207	P00004	98	105	YLKKATNE	H	2	4.34	4.22-4.36	7	23	25-29	0.014	0	1.64E+04	485.274	n/a	n/a	n/a	n/a	485.259	n/a	n/a	n/a	n/a	0.8782	1.207	2.413	61.774	n/a	n/a	n/a		Medium
